# Supplementary material for: Gene Co-Expression Network Analysis Unraveling Transcriptional Regulation of High-Altitude Adaptation of Tibetan Pig
Source: PLoS One. 2016 Dec 9;11(12):e0168161. doi: 10.1371/journal.pone.0168161 (PMC5148111; doi:10.1371/journal.pone.0168161)
Supplement: S1 Table — (XLSX) [file pone.0168161.s001.xlsx]

## Sheet: Table_S1
Note: Breed_P_value, Region_P_value, Breed:Region_P_value indicates the pvalue of the comparation from breed (Tibetan and Duroc pig), altitude region (high and low altitude), the interaction of breed and altitude, respectively. The criteria of significant expression genes was set at FDR<0.0001.
Results of Microarray Data Analysis
Probe	GeneSymbol	GeneDescription	Breed_P_value	FDR_ Breed	Region_P_value	FDR_Region	Breed:Region_P_value	FDR.Interaction
A_72_P176466	ELF3	E74-like factor 3 (ets domain transcription factor, epithelial-specific )	1.99e-10	1.36407e-06	4.33e-08	8.71021e-06	2e-07	1.09393e-05
A_72_P188596	RCN1	reticulocalbin 1, EF-hand calcium binding domain	3.06e-10	1.50296e-06	6.88e-09	6.38459e-06	6.17e-08	7.4693e-06
A_72_P223362	CYP1A1	cytochrome P450 1A1	1.78e-10	1.53059e-06	1.63e-05	0.000104121	2.12e-08	6.38598e-06
A_72_P232902	MYOZ3	myozenin 3	2.8e-10	1.60266e-06	1.33e-09	5.7032e-06	9.13e-09	5.81059e-06
A_72_P087706	---	---	4.01e-10	1.72101e-06	9.11e-10	5.216e-06	6.21e-09	5.20172e-06
A_72_P247552	---	---	5.03e-10	1.72828e-06	1.07e-10	1.83247e-06	1.79e-09	6.84998e-06
A_72_P037291	NME9	NME/NM23 family member 9	4.6e-10	1.75788e-06	1.34e-08	6.85348e-06	2.46e-07	1.195e-05
A_72_P232762	PGLYRP1	peptidoglycan recognition protein 1	1.63e-10	1.87177e-06	2.98e-11	1.02331e-06	7.98e-11	9.13964e-07
A_72_P298169	---	---	6.62e-10	1.89508e-06	7.29e-05	0.000286783	5.63e-05	0.000228928
A_72_P324098	---	---	6.41e-10	2.00111e-06	6.17e-10	5.29604e-06	7.07e-11	1.21479e-06
A_72_P283974	---	---	1.35e-10	2.31414e-06	6.73e-10	4.62373e-06	3.77e-11	1.29457e-06
A_72_P410693	ADGRF1	adhesion G protein-coupled receptor F1	7.43e-11	2.55347e-06	5.21e-07	1.92013e-05	5.03e-07	1.55681e-05
A_72_P058116	ZNF114	zinc finger protein 114	9.94e-10	2.62722e-06	3.13e-05	0.000158132	9.84e-05	0.000344038
A_72_P282909	ID2	inhibitor of DNA binding 2, dominant negative helix-loop-helix protein	1.37e-09	3.13942e-06	4.37e-06	4.85766e-05	1.9e-06	2.79373e-05
A_72_P040716	A1BG	alpha-1-B glycoprotein	1.3e-09	3.20096e-06	4.28e-09	5.65388e-06	2.27e-08	5.99496e-06
A_72_P354138	---	---	2.51e-09	3.75276e-06	2.42e-09	5.94358e-06	2.56e-09	7.31595e-06
A_72_P022951	---	---	2.22e-09	3.80755e-06	6.81e-09	6.68418e-06	6.21e-10	4.2674e-06
A_72_P332533	IGSF5	immunoglobulin superfamily, member 5	3.07e-09	3.90322e-06	1.97e-07	1.4767e-05	8.49e-07	1.90685e-05
A_72_P110431	MATN1	matrilin 1, cartilage matrix protein	2.5e-09	3.90496e-06	2.73e-08	7.68861e-06	4.43e-07	1.46988e-05
A_72_P058326	RRAGD	Ras-related GTP binding D	2.4e-09	3.92068e-06	1.02e-06	2.53966e-05	4.54e-08	6.75291e-06
A_72_P177996	DMBT1	deleted in malignant brain tumors 1	2.07e-09	3.94939e-06	4.17e-06	4.73065e-05	2.11e-05	0.00011727
A_72_P292579	NEXN	nexilin (F actin binding protein)	3.59e-09	3.9779e-06	1.11e-08	6.71892e-06	1.78e-08	6.1041e-06
A_72_P088591	BPIFA1	BPI fold containing family A, member 1	2.21e-09	4.00169e-06	0.000227411	0.000681282	4.23e-07	1.45029e-05
A_72_P299379	LOC100519209	BDNF/NT-3 growth factors receptor	3.38e-09	4.00899e-06	7.29e-07	2.19965e-05	2.26e-08	6.03143e-06
A_72_P343693	LOC102157763	growth-regulated protein homolog gamma-like	3.87e-09	4.03086e-06	1.01e-06	2.53573e-05	7.47e-09	5.70223e-06
A_72_P344778	---	---	1.88e-09	4.0419e-06	1.38e-07	1.32836e-05	4.53e-09	5.18582e-06
A_72_P023801	---	---	3.07e-09	4.05132e-06	4.89e-10	5.5968e-06	5.24e-09	5.14431e-06
A_72_P316123	---	---	3.78e-09	4.05382e-06	3.46e-09	5.65939e-06	3.65e-09	5.2219e-06
A_72_P317658	CLCA1	chloride channel accessory 1	3.56e-09	4.07478e-06	3.37e-07	1.70361e-05	1.1e-07	8.86526e-06
A_72_P113766	SMAD6	SMAD family member 6	3.02e-09	4.1467e-06	3.5e-08	8.17267e-06	4.24e-09	5.20268e-06
A_72_P283834	---	---	3.38e-09	4.14875e-06	4.76e-06	5.07778e-05	3.16e-07	1.28982e-05
A_72_P236582	SDC2	syndecan 2	2.06e-09	4.17036e-06	7.95e-07	2.27446e-05	8.16e-08	8.05954e-06
A_72_P409123	---	---	4.16e-09	4.20227e-06	6.39e-09	6.65793e-06	1.09e-09	6.24467e-06
A_72_P307348	---	---	2.94e-09	4.20632e-06	2.03e-07	1.51091e-05	8.66e-09	6.07545e-06
A_72_P406408	GC	group-specific component (vitamin D binding protein)	4.49e-09	4.28257e-06	7.35e-07	2.19703e-05	1.09e-06	2.14114e-05
A_72_P061401	LOC102161137	uncharacterized LOC102161137	4.39e-09	4.30641e-06	1.1e-06	2.61866e-05	3.55e-06	3.90054e-05
A_72_P145816	---	---	4.73e-09	4.38939e-06	1.96e-08	7.01625e-06	0.0877885	0.113285
A_72_P232842	MYOC	myocilin, trabecular meshwork inducible glucocorticoid response	5.03e-09	4.42937e-06	3.69e-05	0.000176817	6.77e-08	7.62838e-06
A_72_P316003	COL4A2	collagen, type IV, alpha 2	4.96e-09	4.48533e-06	2.27e-09	6.01118e-06	3.15e-08	6.33688e-06
A_72_P410213	LOC102165761	uncharacterized LOC102165761	5.77e-09	4.50635e-06	5.23e-09	5.98504e-06	4.92e-09	5.2843e-06
A_72_P411138	C7H6orf52	chromosome 7 open reading frame, human C6orf52	5.28e-09	4.53174e-06	0.000245507	0.00072264	2.99e-06	3.55915e-05
A_72_P393653	---	---	5.41e-09	4.53705e-06	0.0772668	0.104467	6.65e-08	7.59459e-06
A_72_P172531	ANKRD12	ankyrin repeat domain 12	5.55e-09	4.53804e-06	4.91e-09	5.81741e-06	1.46e-05	9.21166e-05
A_72_P146816	CLCA1	chloride channel accessory 1	5.74e-09	4.58601e-06	1.84e-06	3.20648e-05	5.17e-07	1.56815e-05
A_72_P288664	---	---	6.36e-09	4.85431e-06	7.17e-08	1.02291e-05	0.00311103	0.00562056
A_72_P246182	CR2	complement component (3d/Epstein Barr virus) receptor 2	6.57e-09	4.90999e-06	7.79e-09	6.22496e-06	2.65e-08	5.87987e-06
A_72_P021151	---	---	7.07e-09	4.95706e-06	1.57e-08	7.01477e-06	2.63e-09	6.46108e-06
A_72_P079681	MT1A	metallothionein 1A	6.99e-09	5.00438e-06	8.82e-06	7.2262e-05	0.000232511	0.000657735
A_72_P325978	CD36	CD36 molecule (thrombospondin receptor)	6.9e-09	5.04453e-06	0.000682271	0.00164046	3.93e-08	6.65032e-06
A_72_P077586	SLC11A1	solute carrier family 11 (proton-coupled divalent metal ion transporter), member 1	8.14e-09	5.0872e-06	0.000633477	0.001543	2.51e-06	3.24557e-05
A_72_P097206	---	---	8.34e-09	5.11506e-06	8.68e-09	6.34193e-06	9.39e-09	5.86841e-06
A_72_P071511	LOC100523870	uncharacterized LOC100523870	9.25e-09	5.1286e-06	8.09e-08	1.06942e-05	1.91e-07	1.08368e-05
A_72_P036711	TIPARP	TCDD-inducible poly(ADP-ribose) polymerase	8.07e-09	5.13342e-06	0.00766898	0.0131434	1.47e-08	6.30284e-06
A_72_P062191	---	---	9.42e-09	5.13883e-06	2.95e-09	5.33001e-06	2.74e-09	6.26506e-06
A_72_P002016	---	---	9.17e-09	5.16793e-06	0.00883913	0.0149269	4.29e-07	1.45821e-05
A_72_P177571	LYZ	lysozyme	9.03e-09	5.17157e-06	1.89e-08	6.91935e-06	3.16e-05	0.0001538
A_72_P416333	SIK2	salt inducible kinase 2	9.93e-09	5.17184e-06	1.77e-08	6.74826e-06	3.26e-09	5.89133e-06
A_72_P001276	MX2	myxovirus (influenza virus) resistance 2 (mouse)	8e-09	5.18451e-06	6.73e-06	6.14048e-05	2.98e-07	1.27087e-05
A_72_P422633	LOC396781	IgG heavy chain	1.09e-08	5.20847e-06	7.6e-09	6.69623e-06	5.7e-09	5.29561e-06
A_72_P212732	---	---	7.89e-09	5.21111e-06	1.45e-07	1.35481e-05	9.42e-06	6.98622e-05
A_72_P088771	CAPN1	calpain 1, (mu/I) large subunit	8.97e-09	5.2243e-06	2.88e-09	5.5042e-06	5.98e-09	5.40806e-06
A_72_P039806	ZNF786	zinc finger protein 786	9.9e-09	5.23449e-06	4.7e-08	8.8332e-06	3.15e-07	1.28988e-05
A_72_P039086	SDS	serine dehydratase	1.08e-08	5.23509e-06	9.39e-08	1.13959e-05	5.26e-08	7.1154e-06
A_72_P295744	---	---	1.05e-08	5.24562e-06	0.00639069	0.0111915	1.88e-05	0.000108339
A_72_P412828	---	---	1.04e-08	5.25483e-06	1.99e-08	7.03216e-06	2.23e-08	6.09216e-06
A_72_P055391	---	---	1.03e-08	5.25657e-06	3.09e-07	1.64667e-05	1.96e-07	1.09175e-05
A_72_P209727	IGF2	insulin-like growth factor 2	1.07e-08	5.2589e-06	9.73e-09	6.19168e-06	1.01e-08	5.96458e-06
A_72_P001376	LOC100512873	antileukoproteinase	1.14e-08	5.27258e-06	2.24e-08	7.12002e-06	2.17e-08	6.26307e-06
A_72_P295629	LOC100518661	natural killer cells antigen CD94-like	9.84e-09	5.28228e-06	3e-08	8.12203e-06	9.07e-07	1.96801e-05
A_72_P152171	---	---	8.93e-09	5.2889e-06	1.22e-08	6.74787e-06	1.5e-09	7.36938e-06
A_72_P035338	AMCF-II	alveolar macrophage-derived chemotactic factor-II	7.85e-09	5.29041e-06	0.00011463	0.000400791	3.95e-07	1.40934e-05
A_72_P302769	HPX	hemopexin	8.79e-09	5.29959e-06	1.52e-08	6.96128e-06	2.91e-07	1.26634e-05
A_72_P028481	ADH1C	alcohol dehydrogenase 1C (class I), gamma polypeptide	1.29e-08	5.31987e-06	9.56e-09	6.31663e-06	5.27e-06	4.89662e-05
A_72_P071611	SEC31A	SEC31 homolog A (S. cerevisiae)	1.47e-08	5.32797e-06	9.21e-07	2.44081e-05	1.04e-07	8.72687e-06
A_72_P081216	WRAP53	WD repeat containing, antisense to TP53	1.13e-08	5.33178e-06	1.33e-08	6.94347e-06	9.82e-07	2.04707e-05
A_72_P124081	PPM1B	protein phosphatase, Mg2+/Mn2+ dependent, 1B	1.27e-08	5.33186e-06	1.55e-07	1.38541e-05	9.9e-09	5.96906e-06
A_72_P319118	TIMP-3	tissue inhibitor of metalloproteinase-3	1.44e-08	5.33429e-06	8.68e-09	6.21477e-06	2.69e-07	1.23681e-05
A_72_P290404	KNG1	kininogen 1	1.43e-08	5.33778e-06	1.78e-07	1.42825e-05	2.15e-06	2.98669e-05
A_72_P296949	ARHGEF11	Rho guanine nucleotide exchange factor (GEF) 11	1.41e-08	5.33797e-06	1.44e-08	6.8801e-06	1.13e-08	6.14728e-06
A_72_P100426	---	---	1.46e-08	5.3404e-06	1.57e-06	3.0097e-05	0.00181219	0.00352996
A_72_P262634	---	---	1.31e-08	5.34367e-06	7.94e-08	1.06951e-05	1.11e-07	8.81194e-06
A_72_P112646	---	---	1.17e-08	5.34882e-06	6.23e-05	0.000255103	0.00053569	0.00128219
A_72_P026866	---	---	1.33e-08	5.36024e-06	3.37e-08	8.31886e-06	1.94e-07	1.08458e-05
A_72_P374773	HCST	hematopoietic cell signal transducer	1.19e-08	5.36733e-06	9.76e-06	7.64266e-05	4.36e-06	4.42119e-05
A_72_P281509	---	---	1.41e-08	5.37872e-06	0.000269669	0.000778487	5.52e-07	1.6e-05
A_72_P232362	TNNT1	troponin T type 1 (skeletal, slow)	1.24e-08	5.3906e-06	4.53e-07	1.84382e-05	1.2e-06	2.24081e-05
A_72_P051091	---	---	7.84e-09	5.39091e-06	5.01e-08	9.11245e-06	0.000124374	0.00040862
A_72_P095056	PSP-I	porcine seminal protein I	1.27e-08	5.39099e-06	1.95e-08	7.06381e-06	0.301643	0.349491
A_72_P179376	MYOZ3	myozenin 3	1.35e-08	5.40614e-06	6.75e-08	1.00821e-05	5.73e-07	1.61245e-05
A_72_P366648	---	---	1.23e-08	5.40999e-06	1.19e-08	6.83266e-06	1.28e-08	6.09243e-06
A_72_P248382	---	---	1.41e-08	5.43445e-06	1.44e-07	1.35159e-05	0.000155152	0.000482912
A_72_P088691	IFIH1	interferon induced with helicase C domain 1	1.27e-08	5.43755e-06	1.52e-07	1.37515e-05	4.01e-07	1.41691e-05
A_72_P348488	LOC102165344	uncharacterized LOC102165344	1.22e-08	5.44515e-06	2.08e-05	0.000120829	1.04e-07	8.65516e-06
A_72_P018041	---	---	1.38e-08	5.46335e-06	2.07e-09	5.93678e-06	0.00419629	0.00729105
A_72_P382288	---	---	1.4e-08	5.47353e-06	2.74e-08	7.66177e-06	6.05e-09	5.198e-06
A_72_P115686	---	---	1.54e-08	5.49475e-06	7.26e-08	1.02273e-05	2.8e-08	6.01233e-06
A_72_P388208	PDK4	pyruvate dehydrogenase kinase, isozyme 4	1.57e-08	5.50714e-06	1.48e-07	1.35328e-05	4.22e-08	6.59363e-06
A_72_P091996	---	---	1.57e-08	5.56091e-06	5.85e-07	2.00496e-05	2.42e-08	5.86097e-06
A_72_P036461	---	---	1.61e-08	5.57922e-06	7.9e-07	2.2742e-05	6.19e-05	0.000244453
A_72_P240032	---	---	1.63e-08	5.60517e-06	7.36e-08	1.02418e-05	1.82e-08	6.14533e-06
A_72_P419194	---	---	1.67e-08	5.666e-06	8.42e-09	6.29067e-06	4.53e-09	5.02285e-06
A_72_P030466	---	---	1.68e-08	5.67531e-06	4.32e-07	1.81695e-05	1.53e-07	9.92418e-06
A_72_P162391	KLF5	Kruppel-like factor 5 (intestinal)	1.77e-08	5.68136e-06	0.422023	0.476138	8.66e-09	6.1976e-06
A_72_P074186	---	---	1.75e-08	5.68717e-06	7.93e-05	0.000305115	0.000422524	0.00105874
A_72_P068031	HPGD	hydroxyprostaglandin dehydrogenase 15-(NAD)	1.73e-08	5.70493e-06	2.97e-07	1.65066e-05	1.3e-07	9.33766e-06
A_72_P137356	---	---	1.74e-08	5.7078e-06	4.75e-07	1.86639e-05	0.000911822	0.00198312
A_72_P124871	---	---	1.79e-08	5.70939e-06	1.74e-08	6.8632e-06	1.89e-08	6.23148e-06
A_72_P245637	CCND2	cyclin D2	1.72e-08	5.73701e-06	3.41e-08	8.30085e-06	1.29e-08	6.07391e-06
A_72_P391018	---	---	1.83e-08	5.75345e-06	0.00785461	0.0134247	0.275273	0.32165
A_72_P092071	---	---	1.9e-08	5.8276e-06	7.11e-08	1.02229e-05	2.62e-08	5.99878e-06
A_72_P061086	---	---	1.9e-08	5.87334e-06	1.92e-07	1.46112e-05	8.74e-09	5.89022e-06
A_72_P078091	HMOX1	heme oxygenase 1	1.89e-08	5.89735e-06	1.76e-07	1.45221e-05	6.92e-08	7.57031e-06
A_72_P384183	MCAT	malonyl CoA:ACP acyltransferase (mitochondrial)	1.96e-08	5.9521e-06	5.61e-05	0.000236308	1.6e-05	9.83259e-05
A_72_P232647	FGFR2	fibroblast growth factor receptor 2	2.12e-08	5.96908e-06	1.12e-07	1.20035e-05	1.74e-08	6.09546e-06
A_72_P426149	---	---	1.98e-08	5.9755e-06	6.29e-09	6.97343e-06	2.25e-09	7.74311e-06
A_72_P420534	---	---	2.08e-08	6.00452e-06	1.36e-05	9.30177e-05	7.32e-07	1.79193e-05
A_72_P186746	YARS	tyrosyl-tRNA synthetase	2.05e-08	6.00995e-06	3.6e-09	5.62748e-06	1.28e-07	9.287e-06
A_72_P116416	NFIC	nuclear factor I/C (CCAAT-binding transcription factor)	2.03e-08	6.01578e-06	6.32e-08	9.82488e-06	1.15e-08	6.15172e-06
A_72_P159816	NPAT	nuclear protein, ataxia-telangiectasia locus	2.12e-08	6.01644e-06	5.23e-07	1.92213e-05	3.83e-08	6.61102e-06
A_72_P178161	IGFBP2	insulin-like growth factor binding protein 2, 36kDa	2.02e-08	6.026e-06	1.51e-08	7.01819e-06	8.42e-08	8.03165e-06
A_72_P071846	CREG1	cellular repressor of E1A-stimulated genes 1	2.11e-08	6.0358e-06	7.26e-06	6.43943e-05	4.65e-07	1.50605e-05
A_72_P234072	BAG3	BCL2-associated athanogene 3	2.08e-08	6.04804e-06	4.49e-08	8.81788e-06	2.28e-08	5.94261e-06
A_72_P009141	---	---	2.33e-08	6.15139e-06	1.56e-05	0.00010099	2.48e-08	5.87852e-06
A_72_P280584	---	---	2.21e-08	6.16303e-06	6.78e-07	2.13613e-05	5.32e-08	7.11465e-06
A_72_P398123	MFAP5	microfibrillar associated protein 5	2.37e-08	6.16808e-06	0.00548017	0.00976371	0.131904	0.164361
A_72_P363543	GAS6	growth arrest-specific 6	2.32e-08	6.18687e-06	5.2e-08	9.24947e-06	0.0110744	0.017244
A_72_P245702	LOC100519209	BDNF/NT-3 growth factors receptor	2.31e-08	6.18978e-06	9.16e-07	2.43656e-05	1.19e-07	9.04596e-06
A_72_P373423	---	---	2.36e-08	6.19624e-06	2.32e-06	3.54523e-05	9.25e-05	0.000328408
A_72_P026106	RPS6KB1	ribosomal protein S6 kinase, 70kDa, polypeptide 1	2.24e-08	6.21096e-06	4.88e-07	1.89333e-05	3.14e-08	6.3405e-06
A_72_P036946	---	---	2.3e-08	6.21397e-06	9.46e-08	1.13227e-05	2.36e-08	5.95213e-06
A_72_P165761	NPPB	natriuretic peptide B	2.29e-08	6.23677e-06	1.99e-06	3.29138e-05	9.86e-07	2.04612e-05
A_72_P186536	---	---	2.27e-08	6.24945e-06	2.12e-08	7.01605e-06	2.06e-08	6.39035e-06
A_72_P308798	---	---	2.53e-08	6.26243e-06	1.42e-05	9.54023e-05	1.59e-05	9.77694e-05
A_72_P303009	PIGR	polymeric immunoglobulin receptor	2.52e-08	6.28192e-06	1.79e-07	1.42503e-05	4.79e-05	0.000204294
A_72_P263807	SMARCA2	SWI/SNF related, matrix associated, actin dependent regulator of chromatin, subfamily a, member 2	2.52e-08	6.32561e-06	1.13e-06	2.64292e-05	6.83e-08	7.59698e-06
A_72_P391633	---	---	2.48e-08	6.36473e-06	0.00962645	0.0161202	9.15e-07	1.9755e-05
A_72_P326108	UGT1A6	UDP glucuronosyltransferase 1 family, polypeptide A6	2.5e-08	6.36706e-06	5.71e-07	1.98121e-05	4.1e-08	6.60674e-06
A_72_P183891	---	---	2.52e-08	6.37058e-06	4.78e-08	8.92418e-06	6.55e-08	7.58062e-06
A_72_P165451	CYP2E1	cytochrome P450, family 2, subfamily E, polypeptide 1	2.48e-08	6.3982e-06	9.26e-09	6.23933e-06	2.37e-07	1.17913e-05
A_72_P223167	HCST	hematopoietic cell signal transducer	2.67e-08	6.5626e-06	1.75e-05	0.000109146	2.72e-05	0.000138476
A_72_P297779	TMSB15B	thymosin beta 15B	2.84e-08	6.58329e-06	2.23e-06	3.48401e-05	1.68e-06	2.61595e-05
A_72_P002741	---	---	2.76e-08	6.59635e-06	3.28e-07	1.69037e-05	3.64e-07	1.36805e-05
A_72_P418964	TACC1	transforming, acidic coiled-coil containing protein 1	2.83e-08	6.61176e-06	1.56e-06	3.00864e-05	2.25e-06	3.05778e-05
A_72_P336543	BPIFA1	BPI fold containing family A, member 1	2.75e-08	6.61565e-06	0.0298855	0.0443749	3.75e-06	4.04493e-05
A_72_P378148	YBEY	ybeY metallopeptidase (putative)	2.83e-08	6.65049e-06	6.32e-09	6.78523e-06	4.87e-07	1.53654e-05
A_72_P153051	LOC106509317	uncharacterized LOC106509317	2.75e-08	6.65895e-06	3.48e-07	1.71326e-05	0.00183558	0.00356684
A_72_P195222	---	---	2.82e-08	6.67507e-06	7.67e-09	6.42731e-06	2.77e-09	5.60098e-06
A_72_P361508	KEL	Kell blood group, metallo-endopeptidase	2.99e-08	6.67871e-06	4.51e-08	8.75169e-06	3.62e-07	1.36547e-05
A_72_P030761	---	---	2.75e-08	6.6936e-06	4.02e-06	4.63172e-05	2.43e-07	1.19378e-05
A_72_P088921	IFI44L	interferon-induced protein 44-like	2.9e-08	6.6955e-06	1.27e-07	1.28527e-05	9.09e-07	1.96988e-05
A_72_P258407	---	---	2.95e-08	6.70251e-06	8.56e-06	7.09344e-05	0.0342806	0.0479228
A_72_P329118	C3H2orf40	chromosome 3 open reading frame, human C2orf40	2.97e-08	6.71842e-06	1.34e-07	1.31504e-05	2.56e-06	3.26846e-05
A_72_P348513	GNAS	GNAS complex locus	2.99e-08	6.72066e-06	1.17e-06	2.69802e-05	1.81e-07	1.05865e-05
A_72_P177406	MX2	myxovirus (influenza virus) resistance 2 (mouse)	3.04e-08	6.72834e-06	4.29e-07	1.82923e-05	1.09e-06	2.14019e-05
A_72_P203157	COL4A2	collagen, type IV, alpha 2	2.94e-08	6.73127e-06	0.0126108	0.02048	4.03e-07	1.41737e-05
A_72_P185231	HYAL2	hyaluronoglucosaminidase 2	3.34e-08	7.00414e-06	3.78e-08	8.54712e-06	6.85e-06	5.74784e-05
A_72_P057301	---	---	3.18e-08	7.0081e-06	7.64e-09	6.55901e-06	1.1e-08	6.28108e-06
A_72_P135581	ZNF235	zinc finger protein 235	3.37e-08	7.01266e-06	2e-06	3.2915e-05	3.56e-07	1.35392e-05
A_72_P024976	---	---	3.34e-08	7.03038e-06	4.28e-05	0.000195522	0.342909	0.391923
A_72_P168391	ZNF777	zinc finger protein 777	3.41e-08	7.068e-06	6.77e-07	2.13943e-05	2.58e-06	3.29028e-05
A_72_P101346	TIMP3	TIMP metallopeptidase inhibitor 3	3.33e-08	7.07187e-06	2.08e-08	7.16076e-06	4.41e-09	5.225e-06
A_72_P303279	TLR3	toll-like receptor 3	3.24e-08	7.08505e-06	1.12e-05	8.2752e-05	1.82e-06	2.71222e-05
A_72_P123766	BTC	betacellulin	3.47e-08	7.08871e-06	2.65e-07	1.66746e-05	0.0253733	0.03648
A_72_P429099	---	---	3.26e-08	7.08941e-06	2.37e-07	1.61921e-05	5.58e-07	1.5994e-05
A_72_P081781	---	---	3.45e-08	7.09353e-06	4.08e-06	4.66396e-05	1.11e-08	6.23904e-06
A_72_P093681	---	---	3.33e-08	7.09621e-06	3.19e-06	4.12103e-05	8.69e-09	5.97172e-06
A_72_P150686	LOC100621245	drebrin-like	3.31e-08	7.09736e-06	3.44e-08	8.26016e-06	3.13e-08	6.37281e-06
A_72_P317288	SEPT11	septin 11	3.29e-08	7.10303e-06	1.78e-08	6.72066e-06	4.43e-08	6.70131e-06
A_72_P175776	CAST	calpastatin	3.51e-08	7.14294e-06	0.000567515	0.00141166	0.464806	0.510363
A_72_P010456	---	---	3.54e-08	7.1601e-06	8.71e-09	6.10762e-06	3.59e-09	5.36215e-06
A_72_P380463	SAP18	Sin3A associated protein 18kDa	3.62e-08	7.19582e-06	0.000565563	0.00140782	6.03e-06	5.32228e-05
A_72_P318433	---	---	3.67e-08	7.19721e-06	3.25e-05	0.00016259	2.13e-07	1.1298e-05
A_72_P137516	---	---	3.65e-08	7.1981e-06	9.28e-08	1.13836e-05	2.36e-09	7.3741e-06
A_72_P001591	---	---	3.62e-08	7.23659e-06	1.38e-07	1.32733e-05	3.47e-09	5.67727e-06
A_72_P272674	---	---	3.61e-08	7.25118e-06	1.01e-07	1.14122e-05	1.54e-07	9.94322e-06
A_72_P349043	CALM1	calmodulin 1 (phosphorylase kinase, delta)	3.82e-08	7.44914e-06	5.23e-08	9.12625e-06	4.86e-08	6.89844e-06
A_72_P053406	EPM2A	epilepsy, progressive myoclonus type 2A, Lafora disease (laforin)	4.05e-08	7.52953e-06	1.64e-06	3.04921e-05	4.18e-07	1.43951e-05
A_72_P180436	F2R	coagulation factor II (thrombin) receptor	4.02e-08	7.54195e-06	1.36e-09	4.68784e-06	2.58e-08	5.94807e-06
A_72_P284524	---	---	4.04e-08	7.54593e-06	0.000461233	0.00119163	4.89e-06	4.70355e-05
A_72_P130691	---	---	3.9e-08	7.56352e-06	3.5e-05	0.000170606	6.91e-08	7.58524e-06
A_72_P305369	---	---	4.12e-08	7.57078e-06	7.27e-06	6.44093e-05	2.34e-08	5.95513e-06
A_72_P183656	SLC27A1	solute carrier family 27 (fatty acid transporter), member 1	4.01e-08	7.57806e-06	7.3e-07	2.19977e-05	2.27e-07	1.15221e-05
A_72_P419569	---	---	3.97e-08	7.57926e-06	2.41e-05	0.000133437	5.3e-06	4.90794e-05
A_72_P032026	---	---	3.95e-08	7.58993e-06	2.62e-09	6.00086e-06	6.08e-10	5.22384e-06
A_72_P145856	---	---	3.93e-08	7.5912e-06	3.69e-05	0.000176835	4.56e-08	6.74612e-06
A_72_P201842	---	---	4.15e-08	7.59175e-06	2.25e-07	1.5867e-05	2.09e-08	6.35277e-06
A_72_P273004	---	---	4.12e-08	7.60356e-06	9.98e-07	2.52169e-05	7.76e-09	5.79885e-06
A_72_P127836	TMED1	transmembrane emp24 protein transport domain containing 1	4.01e-08	7.61259e-06	6.83e-08	1.00752e-05	2.3e-07	1.1586e-05
A_72_P342423	---	---	4.19e-08	7.62365e-06	4.13e-08	8.85842e-06	1.19e-08	5.93584e-06
A_72_P165111	KIT	v-kit Hardy-Zuckerman 4 feline sarcoma viral oncogene homolog	4.25e-08	7.63859e-06	5.1e-08	9.12778e-06	4.59e-07	1.50145e-05
A_72_P362058	---	---	4.28e-08	7.66297e-06	1.28e-08	6.74038e-06	3.75e-09	4.96132e-06
A_72_P030736	LOC396781	IgG heavy chain	4.25e-08	7.67767e-06	5.46e-06	5.46566e-05	3.04e-08	6.32061e-06
A_72_P397853	---	---	4.39e-08	7.81703e-06	8.07e-08	1.07073e-05	2.95e-07	1.26871e-05
A_72_P265302	---	---	4.47e-08	7.8688e-06	3.98e-08	8.81202e-06	1.98e-07	1.09108e-05
A_72_P433834	PNN	pinin, desmosome associated protein	4.45e-08	7.87734e-06	1.85e-08	6.90259e-06	5.04e-07	1.55832e-05
A_72_P204627	---	---	4.5e-08	7.88178e-06	5.64e-06	5.57593e-05	4.68e-06	4.60473e-05
A_72_P088586	SCD	stearoyl-CoA desaturase (delta-9-desaturase)	4.6e-08	8.019e-06	5.29e-07	1.9221e-05	0.680235	0.714681
A_72_P109906	VTCN1	V-set domain containing T cell activation inhibitor 1	4.65e-08	8.06102e-06	1.9e-07	1.4615e-05	1.67e-05	0.000100521
A_72_P358403	---	---	4.84e-08	8.06721e-06	1.04e-07	1.15815e-05	1.08e-07	8.75798e-06
A_72_P342648	---	---	5.06e-08	8.08249e-06	5.55e-05	0.000234358	1.15e-08	6.08557e-06
A_72_P279884	---	---	4.8e-08	8.08357e-06	0.000162741	0.000524986	4.44e-07	1.4699e-05
A_72_P191441	TRIM63	tripartite motif containing 63, E3 ubiquitin protein ligase	4.78e-08	8.09145e-06	2.72e-08	7.71507e-06	1.43e-07	9.68097e-06
A_72_P427164	---	---	5.11e-08	8.0939e-06	3.6e-07	1.73358e-05	5.01e-08	6.94696e-06
A_72_P259637	XKR8	X-linked Kx blood group related 8	4.84e-08	8.10387e-06	4.22e-07	1.82103e-05	2.12e-07	1.12783e-05
A_72_P033751	---	---	5.1e-08	8.11021e-06	1.61e-07	1.4073e-05	8.96e-08	8.20565e-06
A_72_P416038	TNFRSF1B	tumor necrosis factor receptor superfamily, member 1B	4.77e-08	8.11029e-06	1.75e-07	1.46089e-05	3.04e-08	6.29228e-06
A_72_P127881	LOC106504139	transcriptional repressor NF-X1-like	5.06e-08	8.11638e-06	2.22e-06	3.46279e-05	0.000272145	0.000744239
A_72_P295999	---	---	5.03e-08	8.11912e-06	4.62e-08	8.76486e-06	3.95e-08	6.64947e-06
A_72_P366313	---	---	4.94e-08	8.12374e-06	3.39e-07	1.70191e-05	1.99e-06	2.86189e-05
A_72_P230542	SLC44A4	solute carrier family 44, member 4	4.71e-08	8.13994e-06	2.3e-05	0.000128949	1.15e-07	8.96664e-06
A_72_P046836	---	---	4.74e-08	8.14691e-06	9.09e-05	0.000338074	1.59e-08	6.19557e-06
A_72_P313003	SLC44A4	solute carrier family 44, member 4	5e-08	8.14886e-06	2.45e-06	3.62618e-05	1.15e-05	7.88429e-05
A_72_P066486	---	---	4.77e-08	8.14895e-06	4.93e-05	0.000215748	8.68e-07	1.92633e-05
A_72_P137121	---	---	4.93e-08	8.14914e-06	0.00056516	0.00140692	8.81e-09	5.8233e-06
A_72_P146411	CXCL2	chemokine (C-X-C motif) ligand 2	5.03e-08	8.1538e-06	1.26e-06	2.77556e-05	3.08e-07	1.28127e-05
A_72_P047846	PRKCE	protein kinase C, epsilon	4.92e-08	8.16315e-06	3.06e-07	1.64744e-05	1.68e-08	6.14435e-06
A_72_P306608	TPRG1L	tumor protein p63 regulated 1-like	5.18e-08	8.16578e-06	1.62e-07	1.41061e-05	3.47e-07	1.33599e-05
A_72_P009096	---	---	5e-08	8.18076e-06	8.05e-08	1.07679e-05	2e-07	1.09458e-05
A_72_P425899	---	---	5.38e-08	8.28604e-06	7.56e-05	0.000294648	0.072282	0.0949256
A_72_P290104	GJB1	gap junction protein, beta 1, 32kDa	5.5e-08	8.28772e-06	1.8e-05	0.00011084	0.000626404	0.00145531
A_72_P116386	---	---	5.53e-08	8.2998e-06	8.2e-06	6.92107e-05	0.00292931	0.00533744
A_72_P404378	---	---	5.37e-08	8.31793e-06	1.63e-07	1.41463e-05	1.92e-07	1.0837e-05
A_72_P343308	---	---	5.47e-08	8.31812e-06	4.95e-08	9.0482e-06	5.99e-09	5.27558e-06
A_72_P043336	---	---	5.5e-08	8.31971e-06	2.55e-07	1.64671e-05	6.24e-08	7.49671e-06
A_72_P107911	---	---	5.57e-08	8.32197e-06	2.61e-08	7.66125e-06	2.74e-09	5.89428e-06
A_72_P146311	PRDX5	peroxiredoxin 5	5.31e-08	8.32482e-06	2.72e-05	0.000144081	2.01e-06	2.873e-05
A_72_P405668	---	---	5.61e-08	8.3422e-06	4.25e-07	1.82779e-05	1.11e-07	8.84295e-06
A_72_P276919	---	---	5.34e-08	8.34238e-06	2.99e-06	3.99608e-05	3.96e-08	6.60227e-06
A_72_P383703	---	---	5.37e-08	8.34385e-06	9.45e-08	1.13555e-05	1.6e-08	6.11977e-06
A_72_P135311	ELL3	elongation factor RNA polymerase II-like 3	5.44e-08	8.34872e-06	1.6e-07	1.4104e-05	5.29e-06	4.91018e-05
A_72_P239112	---	---	5.47e-08	8.35252e-06	1.19e-06	2.70403e-05	2.3e-07	1.15882e-05
A_72_P296554	RAB20	RAB20, member RAS oncogene family	5.77e-08	8.5391e-06	3.11e-06	4.08099e-05	4.45e-05	0.00019372
A_72_P393083	---	---	6.07e-08	8.57938e-06	2.71e-07	1.65812e-05	1.82e-08	6.08631e-06
A_72_P337818	SAA3	serum amyloid A-3 protein	6.19e-08	8.58138e-06	8.25e-09	6.30118e-06	1.78e-07	1.05086e-05
A_72_P212372	PIK3AP1	phosphoinositide-3-kinase adaptor protein 1	6.05e-08	8.59143e-06	5.22e-08	9.18945e-06	3.7e-09	5.08233e-06
A_72_P416803	LOC100624903	transforming acidic coiled-coil-containing protein 1	6.03e-08	8.59548e-06	4.26e-05	0.000195099	0.592317	0.633665
A_72_P147951	---	---	6.19e-08	8.60595e-06	2.28e-05	0.000128277	3.48e-06	3.86738e-05
A_72_P081441	LOC100510917	glutathione S-transferase A4	6.14e-08	8.60858e-06	4.49e-06	4.9324e-05	1.01e-05	7.27214e-05
A_72_P223187	CES1	carboxylesterase 1	6.24e-08	8.60866e-06	0.000819183	0.00190448	2.28e-08	5.96946e-06
A_72_P358133	---	---	6.02e-08	8.61546e-06	5.47e-06	5.47872e-05	2.12e-06	2.96518e-05
A_72_P351273	---	---	5.87e-08	8.6157e-06	0.00019639	0.000606704	1.16e-07	8.96774e-06
A_72_P080286	CLEC12B	C-type lectin domain family 12, member B	6.17e-08	8.62173e-06	0.109063	0.142803	1.83e-07	1.06002e-05
A_72_P165806	CCL21	chemokine (C-C motif) ligand 21	6.13e-08	8.62832e-06	4.64e-08	8.75838e-06	3e-07	1.27273e-05
A_72_P346538	---	---	5.86e-08	8.64405e-06	2.32e-05	0.00012977	4.58e-05	0.000197748
A_72_P277129	LOC102163702	uncharacterized LOC102163702	6.02e-08	8.64809e-06	0.00669289	0.0116524	1.24e-08	5.98425e-06
A_72_P402948	---	---	6.3e-08	8.65709e-06	1.27e-07	1.28598e-05	1.17e-07	8.95082e-06
A_72_P190281	LOC396616	TNF receptor-associated factor 5	5.98e-08	8.66469e-06	1.08e-06	2.60104e-05	2.15e-06	2.98594e-05
A_72_P296449	B4GALT5	UDP-Gal:betaGlcNAc beta 1,4- galactosyltransferase, polypeptide 5	6.36e-08	8.67185e-06	3.79e-07	1.76071e-05	1.73e-08	6.12353e-06
A_72_P019306	---	---	6.01e-08	8.67637e-06	8.61e-06	7.10922e-05	0.000739625	0.00166959
A_72_P358108	---	---	6.34e-08	8.68027e-06	8.09e-08	1.06535e-05	3.38e-08	6.38036e-06
A_72_P033236	OST4	oligosaccharyltransferase 4 homolog (S. cerevisiae)	5.98e-08	8.69996e-06	3.11e-07	1.64967e-05	1.44e-06	2.43479e-05
A_72_P246952	---	---	5.96e-08	8.712e-06	1.83e-05	0.000112202	1.69e-06	2.62912e-05
A_72_P001441	---	---	6.47e-08	8.72022e-06	8.43e-06	7.02881e-05	2.04e-08	6.49755e-06
A_72_P044221	---	---	6.45e-08	8.72194e-06	1.84e-07	1.44984e-05	2.68e-08	5.91293e-06
A_72_P176066	TNP2	transition protein 2 (during histone to protamine replacement)	7.18e-08	8.72327e-06	1.05e-06	2.56563e-05	4.47e-06	4.48612e-05
A_72_P318413	AMFR	autocrine motility factor receptor, E3 ubiquitin protein ligase	7.14e-08	8.72635e-06	1.14e-06	2.65508e-05	4.09e-08	6.62391e-06
A_72_P129031	---	---	7.01e-08	8.73083e-06	7.46e-06	6.53388e-05	0.00123606	0.0025535
A_72_P205037	---	---	7.12e-08	8.73485e-06	8.73e-07	2.3969e-05	8.31e-08	8.06943e-06
A_72_P316108	---	---	7.1e-08	8.74038e-06	6.2e-07	2.05614e-05	6.24e-09	5.10587e-06
A_72_P205517	---	---	6.44e-08	8.7405e-06	2.24e-05	0.000126962	4.98e-05	0.000209766
A_72_P101021	---	---	7.18e-08	8.74674e-06	2.46e-07	1.63741e-05	4.5e-08	6.72782e-06
A_72_P036051	GPX3	glutathione peroxidase 3	7.06e-08	8.75765e-06	1.59e-06	3.0199e-05	1.75e-06	2.66918e-05
A_72_P026686	AVIL	advillin	7.01e-08	8.75802e-06	2.74e-07	1.65882e-05	4.24e-05	0.000186961
A_72_P206577	---	---	6.53e-08	8.75982e-06	1.73e-07	1.45564e-05	2.4e-08	5.88227e-06
A_72_P405963	CHM	choroideremia (Rab escort protein 1)	6.96e-08	8.76583e-06	0.000237695	0.000704657	1.93e-06	2.81448e-05
A_72_P349093	---	---	7.09e-08	8.76612e-06	0.452436	0.505948	0.000865932	0.00189942
A_72_P429089	NRCAM	neuronal cell adhesion molecule	7e-08	8.77896e-06	1.56e-05	0.000101235	0.13544	0.168352
A_72_P275834	---	---	6.96e-08	8.79152e-06	5.57e-07	1.9539e-05	3.43e-07	1.33105e-05
A_72_P431269	---	---	7.3e-08	8.79911e-06	6.99e-07	2.17229e-05	2.81e-06	3.43775e-05
A_72_P384433	FAM219B	family with sequence similarity 219, member B	6.95e-08	8.8152e-06	2.77e-06	3.85885e-05	1.3e-05	8.52436e-05
A_72_P210427	NKG7	natural killer cell granule protein 7	7.3e-08	8.82881e-06	9.56e-08	1.12829e-05	2.75e-06	3.39823e-05
A_72_P335998	---	---	6.92e-08	8.84117e-06	2.85e-07	1.64753e-05	2.22e-08	6.10898e-06
A_72_P113551	COLEC11	collectin sub-family member 11	6.95e-08	8.84315e-06	6.54e-07	2.12881e-05	6.41e-06	5.51059e-05
A_72_P077871	EDN1	endothelin 1	6.91e-08	8.86237e-06	1.09e-06	2.60981e-05	1.16e-05	7.91347e-05
A_72_P416478	---	---	6.86e-08	8.8647e-06	6.39e-08	9.85065e-06	1.78e-07	1.0491e-05
A_72_P404793	TMSB15A	thymosin beta 15a	6.9e-08	8.88205e-06	2.45e-05	0.000134726	7.43e-07	1.79767e-05
A_72_P318799	CFLAR	CASP8 and FADD-like apoptosis regulator	6.67e-08	8.8827e-06	1.42e-08	6.86384e-06	1.98e-07	1.08938e-05
A_72_P189931	---	---	6.86e-08	8.89385e-06	3.99e-07	1.78913e-05	1.22e-05	8.18128e-05
A_72_P195592	FREM2	FRAS1 related extracellular matrix protein 2	6.66e-08	8.89725e-06	0.000228508	0.000683674	2.88e-07	1.26358e-05
A_72_P124951	---	---	6.81e-08	8.89726e-06	9.54e-07	2.47526e-05	4.27e-08	6.55733e-06
A_72_P357153	CRTAC1	cartilage acidic protein 1	6.73e-08	8.89944e-06	1.26e-06	2.77382e-05	2.17e-07	1.13165e-05
A_72_P427209	---	---	6.76e-08	8.90225e-06	0.00222266	0.00443821	1.33e-07	9.41808e-06
A_72_P411348	---	---	6.79e-08	8.90856e-06	1.19e-07	1.24336e-05	3.2e-08	6.28083e-06
A_72_P264707	---	---	7.42e-08	8.9099e-06	2.13e-07	1.54223e-05	1.38e-08	6.25496e-06
A_72_P174176	MPDZ	multiple PDZ domain protein	6.86e-08	8.92473e-06	6.32e-08	9.78303e-06	6.57e-08	7.58028e-06
A_72_P339808	EPAS1	endothelial PAS domain protein 1	7.46e-08	8.93033e-06	2.23e-07	1.57339e-05	2.84e-08	6.05955e-06
A_72_P165481	ALB	albumin	6.73e-08	8.93082e-06	4.34e-07	1.82072e-05	3.7e-06	4.01376e-05
A_72_P356613	---	---	7.51e-08	8.96213e-06	1.94e-07	1.46389e-05	4.64e-08	6.75138e-06
A_72_P222647	---	---	7.54e-08	8.96396e-06	3.29e-06	4.20078e-05	6.5e-06	5.56633e-05
A_72_P269344	---	---	7.57e-08	8.96656e-06	0.00045561	0.0011803	4.8e-06	4.6549e-05
A_72_P002031	---	---	7.63e-08	9.00575e-06	0.000113748	0.000398436	1.88e-07	1.07528e-05
A_72_P391818	RTN3	reticulon 3	7.92e-08	9.01143e-06	9.61e-08	1.12683e-05	6.89e-08	7.58892e-06
A_72_P302669	TTR	transthyretin	7.66e-08	9.01304e-06	1e-07	1.14564e-05	3.69e-06	4.0066e-05
A_72_P079166	---	---	7.96e-08	9.02349e-06	7.39e-05	0.000289691	3.92e-07	1.40899e-05
A_72_P245062	F2RL2	coagulation factor II (thrombin) receptor-like 2	7.91e-08	9.03419e-06	3.54e-06	4.36836e-05	1.1e-05	7.67246e-05
A_72_P161271	ZNF503	zinc finger protein 503	7.81e-08	9.03618e-06	1.98e-06	3.28212e-05	1.77e-08	6.12893e-06
A_72_P299504	---	---	7.89e-08	9.04164e-06	5.14e-07	1.92065e-05	1.01e-06	2.06415e-05
A_72_P232742	CACNB4	calcium channel, voltage-dependent, beta 4 subunit	7.84e-08	9.0431e-06	7.99e-07	2.27506e-05	0.0223838	0.0325607
A_72_P115231	CPR2	cell cycle progression 2 protein	7.79e-08	9.04655e-06	3.14e-08	8.16374e-06	6.45e-08	7.51206e-06
A_72_P041401	---	---	7.77e-08	9.04668e-06	1.56e-05	0.000101104	1.96e-08	6.4056e-06
A_72_P144111	LOC102163508	uncharacterized LOC102163508	7.75e-08	9.05528e-06	3.45e-08	8.23444e-06	4.51e-05	0.000195419
A_72_P032456	LOC100621832	transmembrane protein 246	7.89e-08	9.0623e-06	0.000631598	0.00153963	2.95e-05	0.000146276
A_72_P265067	LOC100524679	ovostatin homolog 2-like	7.73e-08	9.06357e-06	1.1e-06	2.6236e-05	4.64e-06	4.58573e-05
A_72_P423124	ATP1A1	ATPase, Na+/K+ transporting, alpha 1 polypeptide	8.15e-08	9.21215e-06	2.21e-07	1.56565e-05	2.4e-08	5.85526e-06
A_72_P030551	CLIC2	chloride intracellular channel 2	8.23e-08	9.24049e-06	2.19e-06	3.44167e-05	1.94e-05	0.00011063
A_72_P370598	UHMK1	U2AF homology motif (UHM) kinase 1	8.22e-08	9.25705e-06	0.000108732	0.000385185	0.000156542	0.000486049
A_72_P198707	---	---	8.38e-08	9.34529e-06	4.93e-05	0.000215803	1.98e-08	6.42813e-06
A_72_P119761	SLC52A2	solute carrier family 52 (riboflavin transporter), member 2	8.38e-08	9.37438e-06	2.92e-07	1.6535e-05	1.01e-06	2.06258e-05
A_72_P042121	---	---	8.5e-08	9.44848e-06	5.82e-08	9.43249e-06	3.73e-08	6.5793e-06
A_72_P319748	TMEM237	transmembrane protein 237	8.53e-08	9.45412e-06	7.08e-05	0.000280753	3.57e-05	0.000166057
A_72_P311103	OXR1	oxidation resistance 1	8.6e-08	9.47104e-06	1.68e-08	6.94139e-06	5.05e-07	1.55579e-05
A_72_P165766	FCN1	ficolin (collagen/fibrinogen domain containing) 1	8.58e-08	9.48383e-06	1.93e-07	1.4645e-05	1.79e-07	1.05043e-05
A_72_P166861	---	---	8.65e-08	9.49222e-06	6.35e-06	5.94013e-05	4.95e-08	6.94352e-06
A_72_P296819	CD93	CD93 molecule	8.74e-08	9.52955e-06	5.74e-05	0.000240035	5.47e-05	0.000224363
A_72_P408503	---	---	8.82e-08	9.5564e-06	4.36e-07	1.82016e-05	9.73e-08	8.46631e-06
A_72_P032541	ZNF283	zinc finger protein 283	8.74e-08	9.55893e-06	8.92e-07	2.40629e-05	3.69e-07	1.37845e-05
A_72_P098256	BCAS2	breast carcinoma amplified sequence 2	8.8e-08	9.56448e-06	0.000345475	0.000947416	2.63e-08	5.93499e-06
A_72_P359988	---	---	9.68e-08	9.5883e-06	5.87e-08	9.47283e-06	6.46e-09	5.16219e-06
A_72_P395238	---	---	8.97e-08	9.59624e-06	1.07e-06	2.58845e-05	8.91e-08	8.21105e-06
A_72_P094941	---	---	8.89e-08	9.6007e-06	3.31e-07	1.69426e-05	0.000223344	0.000637949
A_72_P366053	---	---	8.92e-08	9.60674e-06	2.85e-07	1.64519e-05	4.24e-08	6.53047e-06
A_72_P100291	---	---	9.68e-08	9.60815e-06	4.1e-06	4.67546e-05	6.78e-06	5.71341e-05
A_72_P245897	---	---	8.95e-08	9.6106e-06	3.42e-07	1.69343e-05	3.7e-08	6.55727e-06
A_72_P221392	---	---	9.65e-08	9.61115e-06	9.18e-08	1.14254e-05	8.47e-08	8.06454e-06
A_72_P384553	---	---	9.04e-08	9.62143e-06	9.53e-07	2.47632e-05	6.81e-08	7.59838e-06
A_72_P227387	GJB1	gap junction protein, beta 1, 32kDa	9.64e-08	9.63196e-06	0.0892172	0.119041	0.00496995	0.008454
A_72_P186811	SGSM1	small G protein signaling modulator 1	9.04e-08	9.64542e-06	1.46e-07	1.35485e-05	1.57e-06	2.53054e-05
A_72_P030766	---	---	9.64e-08	9.65699e-06	6.47e-08	9.87249e-06	3.84e-09	4.88927e-06
A_72_P396838	WNT2	wingless-type MMTV integration site family member 2	9.79e-08	9.66612e-06	6.25e-06	5.8848e-05	7.92e-06	6.28111e-05
A_72_P063596	TIAF1	TGFB1-induced anti-apoptotic factor 1	9.83e-08	9.67803e-06	3.44e-08	8.31324e-06	1.67e-07	1.03041e-05
A_72_P011946	CNOT2	CCR4-NOT transcription complex, subunit 2	9.64e-08	9.68514e-06	2.26e-07	1.59034e-05	4.16e-08	6.64929e-06
A_72_P280844	PIK3CG	phosphatidylinositol-4,5-bisphosphate 3-kinase, catalytic subunit gamma	9.45e-08	9.69104e-06	0.000498714	0.00127173	1.49e-07	9.82952e-06
A_72_P005751	CA1	carbonic anhydrase I	9.31e-08	9.69777e-06	2.31e-06	3.53544e-05	4.36e-07	1.4699e-05
A_72_P359178	---	---	9.63e-08	9.70266e-06	2.58e-05	0.00013918	6.72e-06	5.68008e-05
A_72_P026961	SLC44A4	solute carrier family 44, member 4	9.49e-08	9.70313e-06	4.08e-06	4.66386e-05	7.88e-06	6.26358e-05
A_72_P374483	---	---	9.6e-08	9.70553e-06	1.55e-05	0.000100745	0.000132086	0.000427459
A_72_P162536	TAF9B	TAF9B RNA polymerase II, TATA box binding protein (TBP)-associated factor, 31kDa	9.3e-08	9.70753e-06	8.12e-05	0.000310476	8.7e-07	1.92905e-05
A_72_P373233	PRKCB	protein kinase C, beta	9.27e-08	9.71335e-06	5.9e-07	2.01071e-05	1.47e-08	6.25363e-06
A_72_P188586	RAB19	RAB19, member RAS oncogene family	9.45e-08	9.7168e-06	2.81e-07	1.63932e-05	0.000187148	0.000556827
A_72_P151377	KATNAL1	katanin p60 subunit A-like 1	9.37e-08	9.7234e-06	0.332587	0.38903	0.0142002	0.0215572
A_72_P266022	SCD5	stearoyl-CoA desaturase 5	9.26e-08	9.72542e-06	0.0528745	0.0740911	2.83e-07	1.26034e-05
A_72_P323458	---	---	9.43e-08	9.72803e-06	4.61e-05	0.000206238	1.13e-07	8.87205e-06
A_72_P082346	---	---	9.57e-08	9.72942e-06	5e-07	1.90512e-05	3.6e-08	6.46993e-06
A_72_P116376	---	---	9.6e-08	9.7303e-06	0.00010337	0.00037101	3.57e-07	1.35494e-05
A_72_P032686	DCSTAMP	dendrocyte expressed seven transmembrane protein	9.55e-08	9.73455e-06	0.000106009	0.000377563	0.364128	0.412948
A_72_P368528	---	---	9.41e-08	9.74157e-06	1.33e-06	2.82899e-05	1.29e-07	9.32392e-06
A_72_P322948	---	---	9.92e-08	9.74206e-06	8.25e-07	2.31673e-05	1.44e-08	6.43112e-06
A_72_P210682	CXCL14	chemokine (C-X-C motif) ligand 14	9.98e-08	9.74363e-06	0.757873	0.791602	4.62e-08	6.76128e-06
A_72_P374243	---	---	1.06e-07	9.74711e-06	3.72e-06	4.44781e-05	3.47e-06	3.8542e-05
A_72_P160776	RMDN1	regulator of microtubule dynamics 1	9.26e-08	9.75475e-06	8.3e-07	2.32169e-05	1.35e-07	9.49393e-06
A_72_P046776	---	---	1.07e-07	9.75653e-06	3.45e-05	0.00016925	5.82e-07	1.63046e-05
A_72_P182221	CDIPT	CDP-diacylglycerol--inositol 3-phosphatidyltransferase	9.23e-08	9.76222e-06	1.75e-06	3.14887e-05	1.19e-06	2.23373e-05
A_72_P234322	---	---	1.06e-07	9.76326e-06	3.75e-07	1.76001e-05	2.69e-08	5.88931e-06
A_72_P279824	LOC102164588	uncharacterized LOC102164588	9.97e-08	9.7643e-06	1.11e-08	6.79489e-06	3.25e-08	6.31454e-06
A_72_P124806	MTMR1	myotubularin related protein 1	9.21e-08	9.76589e-06	3.53e-06	4.35376e-05	2.65e-08	5.91041e-06
A_72_P177816	MMP7	matrix metallopeptidase 7	1.06e-07	9.77146e-06	6.95e-07	2.16867e-05	2.75e-07	1.24839e-05
A_72_P080016	CD83	CD83 molecule	1.06e-07	9.78325e-06	9.09e-08	1.14002e-05	3.54e-08	6.40887e-06
A_72_P419874	---	---	1.05e-07	9.78392e-06	1.85e-06	3.20389e-05	2.12e-08	6.33146e-06
A_72_P028886	SLC2A12	solute carrier family 2 (facilitated glucose transporter), member 12	1.06e-07	9.78402e-06	7.59e-05	0.000295375	0.000264308	0.000727732
A_72_P254292	---	---	1.01e-07	9.78854e-06	2e-06	3.29852e-05	2.67e-05	0.000136829
A_72_P292669	OCLN	occludin	1.01e-07	9.7998e-06	2.7e-08	7.78584e-06	1.82e-07	1.06004e-05
A_72_P120386	KIF26B	kinesin family member 26B	1.03e-07	9.8001e-06	1.74e-05	0.00010857	3.61e-06	3.94822e-05
A_72_P049611	---	---	1.08e-07	9.8027e-06	0.000517636	0.00130939	2.63e-05	0.000135256
A_72_P402953	---	---	1.02e-07	9.80802e-06	3.87e-05	0.000182801	2.94e-07	1.26798e-05
A_72_P387478	NR2F2	nuclear receptor subfamily 2, group F, member 2	1.08e-07	9.80818e-06	0.00011184	0.000393356	4.33e-06	4.40702e-05
A_72_P390588	---	---	1.05e-07	9.80932e-06	7.59e-08	1.04698e-05	1.58e-06	2.54707e-05
A_72_P198172	---	---	1.09e-07	9.81613e-06	1.42e-05	9.53139e-05	1.3e-07	9.33292e-06
A_72_P240917	---	---	1.05e-07	9.819e-06	6.49e-07	2.12052e-05	6.78e-08	7.61429e-06
A_72_P221142	PSAP	prosaposin	1.03e-07	9.81987e-06	7.68e-07	2.25466e-05	1.33e-07	9.43404e-06
A_72_P307473	---	---	1.02e-07	9.82304e-06	0.0023294	0.00462101	7.12e-07	1.76579e-05
A_72_P222997	TMSB15A	thymosin beta 15a	1.08e-07	9.82549e-06	3.52e-05	0.000171318	1e-06	2.05995e-05
A_72_P284744	LOC100153094	glutathione S-transferase theta-1	1.02e-07	9.82846e-06	3.53e-07	1.71239e-05	6.91e-07	1.74747e-05
A_72_P114141	---	---	1.05e-07	9.83509e-06	5.7e-08	9.5071e-06	3.16e-08	6.30322e-06
A_72_P156236	LENG8		1.02e-07	9.83511e-06	6.86e-08	1.00352e-05	5.63e-08	7.18952e-06
A_72_P097686	LOC100153984	vascular non-inflammatory molecule 2	1.11e-07	9.83548e-06	1.41e-06	2.88014e-05	1.24e-05	8.23665e-05
A_72_P082116	---	---	1.11e-07	9.83721e-06	6.14e-06	5.83142e-05	4.77e-08	6.80758e-06
A_72_P097551	KATNAL1	katanin p60 subunit A-like 1	1.05e-07	9.85377e-06	0.000357239	0.000971227	7.33e-05	0.00027622
A_72_P170396	PDK4	pyruvate dehydrogenase kinase, isozyme 4	1.04e-07	9.85795e-06	1.5e-07	1.36496e-05	5.24e-07	1.57697e-05
A_72_P076786	AKR1C1	aldo-keto reductase family 1, member C1	1.11e-07	9.85982e-06	8.73e-06	7.18016e-05	0.0103095	0.0161894
A_72_P352563	HLCS	holocarboxylase synthetase (biotin-(proprionyl-CoA-carboxylase (ATP-hydrolysing)) ligase)	1.04e-07	9.86102e-06	0.140605	0.179833	2.1e-05	0.000116985
A_72_P033666	---	---	1.02e-07	9.86158e-06	7.13e-07	2.18799e-05	8.05e-08	8.0132e-06
A_72_P322928	---	---	1.09e-07	9.86168e-06	4.74e-06	5.06413e-05	1.64e-07	1.0237e-05
A_72_P403313	CCL24	chemokine (C-C motif) ligand 24	1.12e-07	9.86817e-06	4.37e-06	4.85816e-05	5.01e-06	4.77192e-05
A_72_P007111	---	---	1.04e-07	9.87445e-06	0.000314413	0.000878214	8.96e-07	1.95934e-05
A_72_P073816	---	---	1.11e-07	9.87653e-06	4.38e-08	8.7576e-06	6.69e-08	7.61384e-06
A_72_P038371	RWDD4	RWD domain containing 4	1.05e-07	9.87957e-06	4.56e-07	1.84404e-05	6.47e-07	1.69288e-05
A_72_P032781	PTPRO	protein tyrosine phosphatase, receptor type, O	1.11e-07	9.88736e-06	0.0347731	0.0507699	0.594202	0.635286
A_72_P236447	CHST15	carbohydrate (N-acetylgalactosamine 4-sulfate 6-O) sulfotransferase 15	1.1e-07	9.89483e-06	1.33e-06	2.8304e-05	4.43e-06	4.45568e-05
A_72_P080531	---	---	1.1e-07	9.90826e-06	1.02e-05	7.81109e-05	8.38e-08	8.08611e-06
A_72_P184916	SLA-DQA1	MHC class II histocompatibility antigen SLA-DQA	1.14e-07	9.93214e-06	0.00028866	0.000821575	0.744387	0.773074
A_72_P047411	AGR2	anterior gradient 2, protein disulphide isomerase family member	1.13e-07	9.93278e-06	0.000118738	0.000411636	9.13e-06	6.83608e-05
A_72_P010211	CARHSP1	calcium regulated heat stable protein 1, 24kDa	1.14e-07	9.94924e-06	2.97e-07	1.65431e-05	1.42e-07	9.62215e-06
A_72_P162336	---	---	1.14e-07	9.95046e-06	6.02e-08	9.61311e-06	1.6e-08	6.18371e-06
A_72_P058916	KLF11	Kruppel-like factor 11	1.13e-07	9.95961e-06	2.67e-05	0.000142121	0.0010622	0.00225119
A_72_P056396	PTGFR	prostaglandin F receptor (FP)	1.14e-07	9.96048e-06	3.39e-07	1.70344e-05	9.44e-07	2.00617e-05
A_72_P056156	TBL1XR1	transducin (beta)-like 1 X-linked receptor 1	1.14e-07	9.9619e-06	2.12e-08	7.0603e-06	4.19e-08	6.63432e-06
A_72_P346343	---	---	1.16e-07	9.96558e-06	1.34e-07	1.31136e-05	2.93e-08	6.135e-06
A_72_P128296	EXTL2	exostoses (multiple)-like 2	1.15e-07	9.97126e-06	0.24941	0.301923	1.04e-06	2.09167e-05
A_72_P288389	---	---	1.16e-07	9.97463e-06	1.73e-07	1.45371e-05	2.2e-08	6.18204e-06
A_72_P154241	RPS6KB1	ribosomal protein S6 kinase, 70kDa, polypeptide 1	1.16e-07	9.97795e-06	2.39e-06	3.59276e-05	1.98e-07	1.09301e-05
A_72_P357433	LAYN	layilin	1.17e-07	1.00631e-05	2.93e-06	3.94358e-05	5.33e-06	4.93144e-05
A_72_P142641	SGIP1	SH3-domain GRB2-like (endophilin) interacting protein 1	1.19e-07	1.00693e-05	2.34e-07	1.61265e-05	2.58e-07	1.22073e-05
A_72_P088736	LTF	lactotransferrin	1.19e-07	1.00821e-05	0.771764	0.804058	2.88e-06	3.49193e-05
A_72_P040861	---	---	1.2e-07	1.00892e-05	0.000776329	0.00182224	0.000266188	0.000732086
A_72_P109951	TGFB2	transforming growth factor, beta 2	1.19e-07	1.00938e-05	1.61e-06	3.04245e-05	9.78e-05	0.000342441
A_72_P106691	ANXA13	annexin A13	1.18e-07	1.01018e-05	1.97e-06	3.27655e-05	6.7e-07	1.72007e-05
A_72_P009196	---	---	1.18e-07	1.01182e-05	3.42e-07	1.70062e-05	6.37e-08	7.51697e-06
A_72_P261582	---	---	1.23e-07	1.01307e-05	7.75e-07	2.26291e-05	1.02e-05	7.36246e-05
A_72_P206807	---	---	1.23e-07	1.01469e-05	1.04e-05	7.9271e-05	5.51e-08	7.20002e-06
A_72_P326028	CCL23	chemokine (C-C motif) ligand 23	1.23e-07	1.01503e-05	4.3e-06	4.81689e-05	0.000529084	0.00126956
A_72_P125671	VPS39	vacuolar protein sorting 39 homolog (S. cerevisiae)	1.23e-07	1.01618e-05	1.23e-06	2.74336e-05	1.62e-06	2.56537e-05
A_72_P105331	ZNF79	zinc finger protein 79	1.21e-07	1.01651e-05	1.3e-06	2.80376e-05	9.22e-07	1.98957e-05
A_72_P396853	---	---	1.22e-07	1.0167e-05	5.16e-07	1.9183e-05	8.1e-08	8.024e-06
A_72_P383998	---	---	1.24e-07	1.01678e-05	2.26e-05	0.000127818	1.1e-07	8.84697e-06
A_72_P096946	---	---	1.23e-07	1.0174e-05	1.51e-07	1.37213e-05	2.8e-06	3.43604e-05
A_72_P025576	NPL	N-acetylneuraminate pyruvate lyase (dihydrodipicolinate synthase)	1.22e-07	1.01862e-05	9.38e-05	0.000345428	6.55e-06	5.59372e-05
A_72_P237882	---	---	1.22e-07	1.01863e-05	1.26e-08	6.74149e-06	5.55e-09	5.2972e-06
A_72_P272854	---	---	1.22e-07	1.01868e-05	4.41e-08	8.75163e-06	8.64e-08	8.16013e-06
A_72_P058166	CAMK4	calcium/calmodulin-dependent protein kinase IV	1.24e-07	1.01873e-05	9.71e-07	2.50156e-05	9.05e-05	0.000322551
A_72_P426509	GPR143	G protein-coupled receptor 143	1.21e-07	1.01903e-05	7.79e-07	2.26343e-05	0.000123512	0.000406488
A_72_P101361	PTGER4	prostaglandin E receptor 4 (subtype EP4)	1.36e-07	1.01989e-05	0.00961837	0.0161099	2.26e-05	0.000122617
A_72_P210082	---	---	1.25e-07	1.02007e-05	0.00218275	0.00437072	0.175442	0.212898
A_72_P358543	---	---	1.36e-07	1.0212e-05	0.00196825	0.00399996	8.96e-06	6.76402e-05
A_72_P410258	PBXIP1	pre-B-cell leukemia homeobox interacting protein 1	1.25e-07	1.0213e-05	2.39e-05	0.000132695	8.82e-07	1.94264e-05
A_72_P086141	SHE	Src homology 2 domain containing E	1.36e-07	1.02139e-05	5.75e-07	1.98793e-05	8.62e-08	8.15752e-06
A_72_P090781	---	---	1.3e-07	1.02327e-05	1.6e-07	1.4121e-05	1.62e-08	6.06022e-06
A_72_P066716	---	---	1.36e-07	1.02359e-05	8.15e-06	6.89582e-05	8.39e-08	8.04823e-06
A_72_P231117	---	---	1.31e-07	1.02372e-05	3.26e-08	8.36178e-06	4.96e-08	6.93106e-06
A_72_P335488	---	---	1.28e-07	1.02394e-05	4.36e-05	0.000198172	8.57e-06	6.59089e-05
A_72_P375613	PRKCQ	protein kinase C, theta	1.31e-07	1.02398e-05	6.2e-07	2.05487e-05	6.72e-06	5.6788e-05
A_72_P169386	---	---	1.37e-07	1.02433e-05	8.99e-06	7.3086e-05	0.00071583	0.00162678
A_72_P212782	---	---	1.26e-07	1.02459e-05	3.32e-07	1.69482e-05	3.47e-05	0.00016294
A_72_P177121	---	---	1.29e-07	1.02461e-05	5.21e-07	1.92177e-05	2.53e-08	5.90419e-06
A_72_P368103	---	---	1.32e-07	1.02466e-05	4.47e-07	1.83445e-05	4.23e-08	6.57364e-06
A_72_P322773	---	---	1.3e-07	1.02476e-05	6.37e-06	5.94517e-05	2.14e-08	6.33018e-06
A_72_P150386	LOC100156325	serpin A3-6-like	1.3e-07	1.02485e-05	1.14e-05	8.32014e-05	8.3e-08	8.09961e-06
A_72_P413943	---	---	1.35e-07	1.02488e-05	9.59e-09	6.21686e-06	1.45e-08	6.30376e-06
A_72_P431969	---	---	1.35e-07	1.02534e-05	2e-08	7.02716e-06	0.00170564	0.00335321
A_72_P165076	TNFSF13	tumor necrosis factor (ligand) superfamily, member 13	1.31e-07	1.02537e-05	0.00619239	0.0108775	3.3e-05	0.000157663
A_72_P311463	---	---	1.28e-07	1.02541e-05	8.26e-07	2.31679e-05	0.000287928	0.000777012
A_72_P168126	---	---	1.29e-07	1.02659e-05	1.65e-06	3.06413e-05	1.33e-06	2.35352e-05
A_72_P121506	---	---	1.27e-07	1.02682e-05	6.8e-06	6.1739e-05	5.6e-08	7.17903e-06
A_72_P046926	---	---	1.29e-07	1.02692e-05	3.06e-07	1.64965e-05	1.73e-07	1.04349e-05
A_72_P223532	CIDEC	cell death-inducing DFFA-like effector c	1.35e-07	1.02711e-05	2.92e-06	3.93773e-05	4.2e-05	0.000185748
A_72_P290854	GAL3ST4	galactose-3-O-sulfotransferase 4	1.28e-07	1.02728e-05	4.83e-07	1.87613e-05	3.61e-07	1.36321e-05
A_72_P252752	---	---	1.33e-07	1.02821e-05	5.9e-08	9.4672e-06	1.92e-07	1.08372e-05
A_72_P432699	---	---	1.27e-07	1.02832e-05	4.82e-07	1.87662e-05	3.18e-07	1.29317e-05
A_72_P196052	CLDN11	claudin 11	1.35e-07	1.02877e-05	6.14e-06	5.83174e-05	9.87e-07	2.04613e-05
A_72_P248892	CHMP4C	charged multivesicular body protein 4C	1.28e-07	1.02937e-05	0.396765	0.45151	1.06e-06	2.10815e-05
A_72_P146406	UCP3	uncoupling protein 3 (mitochondrial, proton carrier)	1.35e-07	1.02983e-05	9.93e-05	0.000360163	0.000122551	0.000404062
A_72_P176386	LOC396866	stefin A1	1.33e-07	1.03027e-05	2.3e-07	1.60086e-05	3.09e-06	3.61817e-05
A_72_P113506	---	---	1.35e-07	1.031e-05	0.346389	0.403266	1.76e-05	0.000103763
A_72_P014816	ADCK5	aarF domain containing kinase 5	1.28e-07	1.031e-05	1.35e-06	2.83965e-05	2.4e-07	1.18085e-05
A_72_P166041	ABCC5	ATP-binding cassette, sub-family C (CFTR/MRP), member 5	1.28e-07	1.0311e-05	2.19e-07	1.56203e-05	8.07e-08	8.00975e-06
A_72_P132556	PTGS2	prostaglandin-endoperoxide synthase 2 (prostaglandin G/H synthase and cyclooxygenase)	1.34e-07	1.03111e-05	6.81e-07	2.13775e-05	3.67e-08	6.53065e-06
A_72_P146746	DPYD	dihydropyrimidine dehydrogenase	1.34e-07	1.03114e-05	6.03e-05	0.000249089	3.97e-06	4.18372e-05
A_72_P404823	---	---	1.34e-07	1.03208e-05	9.82e-06	7.67457e-05	1.71e-07	1.04105e-05
A_72_P010751	RBFA	ribosome binding factor A (putative)	1.35e-07	1.03249e-05	1.67e-08	7.15871e-06	7.64e-08	7.95462e-06
A_72_P121746	SLCO2B1	solute carrier organic anion transporter family, member 2B1	1.33e-07	1.03257e-05	1.15e-06	2.66508e-05	3.52e-06	3.89078e-05
A_72_P324288	---	---	1.39e-07	1.03832e-05	0.000258277	0.000752748	0.0202365	0.0297305
A_72_P208667	IGKC		1.39e-07	1.03849e-05	1.42e-06	2.88329e-05	1.11e-07	8.83195e-06
A_72_P314283	HNRNPH3	heterogeneous nuclear ribonucleoprotein H3 (2H9)	1.4e-07	1.0397e-05	0.00987347	0.0164777	3.5e-08	6.3927e-06
A_72_P198642	PSAT1	phosphoserine aminotransferase 1	1.4e-07	1.04009e-05	1.08e-07	1.18186e-05	5.26e-08	7.09206e-06
A_72_P264592	TIGAR	TP53 induced glycolysis regulatory phosphatase	1.4e-07	1.0416e-05	3.01e-07	1.64505e-05	8.65e-07	1.92679e-05
A_72_P323943	---	---	1.45e-07	1.0424e-05	2.81e-06	3.88717e-05	6.53e-08	7.58262e-06
A_72_P408833	---	---	1.45e-07	1.04309e-05	7.3e-07	2.19885e-05	4.16e-08	6.62135e-06
A_72_P396198	---	---	1.42e-07	1.04318e-05	2.16e-07	1.55217e-05	2.47e-07	1.19421e-05
A_72_P089901	---	---	1.43e-07	1.04321e-05	5.27e-05	0.000226168	3.48e-06	3.86732e-05
A_72_P232207	OGT	O-linked N-acetylglucosamine (GlcNAc) transferase	1.42e-07	1.04354e-05	5.38e-07	1.92399e-05	2.45e-06	3.20447e-05
A_72_P150176	---	---	1.43e-07	1.04448e-05	6.58e-07	2.12567e-05	1.12e-07	8.84168e-06
A_72_P008396	UROS	uroporphyrinogen III synthase	1.45e-07	1.04449e-05	1.05e-06	2.56052e-05	1.13e-05	7.77455e-05
A_72_P021836	---	---	1.42e-07	1.04467e-05	0.000383284	0.00102684	8.33e-07	1.89693e-05
A_72_P269004	GNAS	GNAS complex locus	1.44e-07	1.045e-05	3.48e-06	4.32099e-05	6.27e-07	1.67275e-05
A_72_P047011	---	---	1.42e-07	1.04501e-05	1.36e-07	1.32023e-05	1.3e-07	9.35566e-06
A_72_P266432	---	---	1.46e-07	1.04517e-05	0.0131473	0.0212588	2.19e-05	0.00012014
A_72_P013506	---	---	1.42e-07	1.04607e-05	1.28e-07	1.28829e-05	2.06e-08	6.43685e-06
A_72_P146731	SFTPD	surfactant protein D	1.44e-07	1.04641e-05	1.73e-07	1.45814e-05	7.38e-05	0.000277894
A_72_P134271	---	---	1.44e-07	1.04841e-05	2.72e-07	1.65743e-05	2.57e-06	3.27619e-05
A_72_P095526	---	---	1.44e-07	1.04842e-05	1.83e-05	0.000111987	0.000192256	0.000568333
A_72_P043941	---	---	1.47e-07	1.04956e-05	2.47e-05	0.000135241	2.71e-06	3.37532e-05
A_72_P131846	RETN	resistin	1.47e-07	1.04962e-05	8.37e-08	1.09369e-05	3.03e-09	5.7807e-06
A_72_P224367	---	---	1.47e-07	1.05119e-05	8.73e-07	2.3952e-05	2.82e-06	3.44238e-05
A_72_P427619	SETD3	SET domain containing 3	1.49e-07	1.05134e-05	1.86e-06	3.21158e-05	1.61e-08	6.07055e-06
A_72_P191886	RPL11	ribosomal protein L11	1.48e-07	1.05145e-05	1.33e-06	2.82631e-05	1.06e-06	2.10921e-05
A_72_P100666	EPAS1	endothelial PAS domain protein 1	1.48e-07	1.05196e-05	2.79e-07	1.64782e-05	4.91e-08	6.94391e-06
A_72_P049556	---	---	1.49e-07	1.05237e-05	0.000431774	0.00113091	5.43e-08	7.14792e-06
A_72_P107951	NEK7	NIMA-related kinase 7	1.49e-07	1.05248e-05	2.39e-06	3.5937e-05	7.89e-07	1.85498e-05
A_72_P366639	---	---	1.5e-07	1.05597e-05	1.87e-07	1.45723e-05	2.34e-07	1.17459e-05
A_72_P048481	BCL2L15	BCL2-like 15	1.51e-07	1.05819e-05	0.131945	0.169693	5.88e-05	0.000235929
A_72_P223727	IGFALS	insulin-like growth factor binding protein, acid labile subunit	1.51e-07	1.0606e-05	7.67e-06	6.63826e-05	3.71e-07	1.37899e-05
A_72_P028956	---	---	1.54e-07	1.07614e-05	0.000675321	0.00162671	0.00108438	0.00228874
A_72_P055541	RIPPLY3	ripply transcriptional repressor 3	1.55e-07	1.08576e-05	5.5e-07	1.93954e-05	0.0209188	0.0306255
A_72_P394478	---	---	1.58e-07	1.08848e-05	0.000121687	0.000419319	0.61239	0.652559
A_72_P334868	---	---	1.57e-07	1.08938e-05	3.72e-06	4.44814e-05	4.02e-08	6.61668e-06
A_72_P375523	RBM25	RNA binding motif protein 25	1.57e-07	1.0898e-05	1.72e-08	6.8833e-06	1.4e-07	9.58638e-06
A_72_P395558	DCHS1	dachsous cadherin-related 1	1.57e-07	1.08994e-05	0.000105826	0.000377108	7.72e-06	6.17391e-05
A_72_P037041	---	---	1.58e-07	1.09048e-05	1.58e-07	1.40158e-05	9.18e-08	8.30263e-06
A_72_P377323	ZBTB40	zinc finger and BTB domain-containing protein 40	1.56e-07	1.09066e-05	2.65e-07	1.66003e-05	1.24e-07	9.22628e-06
A_72_P311343	CSF2RA	colony stimulating factor 2 receptor, alpha, low-affinity (granulocyte-macrophage)	1.59e-07	1.09124e-05	2.42e-05	0.000133761	0.00021071	0.000609204
A_72_P022696	---	---	1.58e-07	1.09182e-05	0.0610398	0.0842952	6.74e-07	1.72606e-05
A_72_P240222	MS4A1	membrane-spanning 4-domains, subfamily A, member 1	1.6e-07	1.09925e-05	1.49e-06	2.9612e-05	8.82e-08	8.19014e-06
A_72_P407898	---	---	1.61e-07	1.10447e-05	0.000846882	0.00195775	0.0187189	0.0277058
A_72_P383873	---	---	1.63e-07	1.10836e-05	8.43e-06	7.0285e-05	2.5e-08	5.88541e-06
A_72_P213937	PCDH7	protocadherin 7	1.63e-07	1.11024e-05	4.23e-06	4.77235e-05	2.38e-07	1.17784e-05
A_72_P115436	MCM5	minichromosome maintenance complex component 5	1.63e-07	1.1122e-05	1.9e-07	1.45876e-05	5.15e-06	4.83262e-05
A_72_P337988	TCF4	transcription factor 4	1.66e-07	1.1123e-05	1.33e-07	1.31738e-05	9.84e-08	8.51494e-06
A_72_P401998	TRPM7	transient receptor potential cation channel, subfamily M, member 7	1.65e-07	1.11259e-05	6.74e-07	2.14122e-05	7.25e-08	7.75849e-06
A_72_P220442	UGT2A1	UDP glucuronosyltransferase 2 family, polypeptide A1, complex locus	1.64e-07	1.11307e-05	3.14e-05	0.000158708	1.46e-05	9.21008e-05
A_72_P089301	HMMR	hyaluronan-mediated motility receptor (RHAMM)	1.64e-07	1.11424e-05	0.0231449	0.0352779	6.29e-06	5.44954e-05
A_72_P055481	HBB	hemoglobin, beta	1.66e-07	1.11444e-05	0.0159711	0.0253196	0.0029364	0.00534866
A_72_P383068	SF1	splicing factor 1	1.65e-07	1.11474e-05	1.65e-07	1.42039e-05	7.91e-08	7.969e-06
A_72_P130306	---	---	1.67e-07	1.11577e-05	6.99e-06	6.29493e-05	2.82e-06	3.43931e-05
A_72_P342968	---	---	1.65e-07	1.11614e-05	6.11e-08	9.67348e-06	9.05e-07	1.96708e-05
A_72_P202337	---	---	1.7e-07	1.12497e-05	2.65e-06	3.77579e-05	7.97e-08	7.98293e-06
A_72_P155761	---	---	1.7e-07	1.12584e-05	1.02e-06	2.54009e-05	1.25e-07	9.24303e-06
A_72_P190766	---	---	1.68e-07	1.12599e-05	4.96e-07	1.89525e-05	5.18e-08	7.06217e-06
A_72_P140921	P3H4	prolyl 3-hydroxylase family member 4 (non-enzymatic)	1.7e-07	1.12705e-05	2.83e-06	3.89062e-05	1.01e-05	7.27088e-05
A_72_P081631	LOC100624460	mucin-16-like	1.71e-07	1.12785e-05	0.0600081	0.0830039	0.00060755	0.00141977
A_72_P032141	---	---	1.7e-07	1.12874e-05	2.73e-06	3.82671e-05	1.05e-06	2.09648e-05
A_72_P035016	LCP2	lymphocyte cytosolic protein 2 (SH2 domain containing leukocyte protein of 76kDa)	1.69e-07	1.12922e-05	4.01e-06	4.62107e-05	2.3e-07	1.15904e-05
A_72_P073276	PAAF1	proteasomal ATPase-associated factor 1	1.74e-07	1.13389e-05	6.66e-06	6.09689e-05	0.000212483	0.000613556
A_72_P228772	---	---	1.74e-07	1.13441e-05	1.17e-08	6.7856e-06	1.18e-08	5.96554e-06
A_72_P137361	---	---	1.74e-07	1.13485e-05	2.22e-05	0.00012591	2.12e-07	1.1272e-05
A_72_P418199	TBX20	T-box 20	1.72e-07	1.13514e-05	5.21e-07	1.9194e-05	1.15e-07	8.96504e-06
A_72_P030781	TTL	tubulin tyrosine ligase	1.74e-07	1.1359e-05	5.13e-07	1.92446e-05	0.000195496	0.000575138
A_72_P042431	CD5	CD5 molecule	1.73e-07	1.13623e-05	9.31e-05	0.000343873	1.38e-07	9.56825e-06
A_72_P101171	---	---	1.72e-07	1.13677e-05	0.000296247	0.000838515	0.000162645	0.000500252
A_72_P350933	MTPAP	mitochondrial poly(A) polymerase	1.73e-07	1.13718e-05	2.64e-06	3.76974e-05	4.39e-06	4.44167e-05
A_72_P133656	PAFAH1B1	platelet-activating factor acetylhydrolase 1b, regulatory subunit 1 (45kDa)	1.77e-07	1.13779e-05	5.29e-07	1.92086e-05	1.04e-07	8.70607e-06
A_72_P353423	---	---	1.76e-07	1.13828e-05	2.82e-06	3.89116e-05	6.73e-08	7.60168e-06
A_72_P288529	---	---	1.75e-07	1.13916e-05	4.29e-07	1.82832e-05	7.8e-05	0.000288524
A_72_P317723	TIAM1	T-cell lymphoma invasion and metastasis 1	1.77e-07	1.13948e-05	1.52e-05	9.94317e-05	1.44e-06	2.43435e-05
A_72_P316498	---	---	1.76e-07	1.14011e-05	8.97e-07	2.40597e-05	2.36e-08	5.90919e-06
A_72_P164316	---	---	1.76e-07	1.1422e-05	3.76e-05	0.000179134	0.00056029	0.00132784
A_72_P046821	---	---	1.78e-07	1.14297e-05	8.82e-05	0.000330576	9.82e-09	6.02532e-06
A_72_P296864	---	---	1.8e-07	1.14634e-05	1.55e-07	1.38145e-05	1.12e-05	7.75222e-05
A_72_P198157	---	---	1.8e-07	1.1473e-05	2.2e-08	7.13377e-06	1.5e-08	6.08313e-06
A_72_P377268	---	---	1.79e-07	1.14739e-05	1.06e-07	1.17088e-05	2.25e-08	6.04022e-06
A_72_P002561	RAB11FIP5	RAB11 family interacting protein 5 (class I)	1.8e-07	1.14856e-05	7.43e-06	6.51764e-05	0.0167469	0.0250155
A_72_P077766	FGL2	fibrinogen-like 2	1.8e-07	1.14895e-05	0.000426903	0.00112063	1.21e-05	8.13723e-05
A_72_P386253	---	---	1.84e-07	1.14978e-05	2.97e-07	1.64659e-05	9.67e-08	8.47473e-06
A_72_P384698	XAF1	XIAP associated factor 1	1.84e-07	1.15088e-05	0.033332	0.0489048	7.02e-06	5.83832e-05
A_72_P304569	---	---	1.82e-07	1.15234e-05	7.46e-05	0.000291971	0.0125398	0.0192768
A_72_P224312	RASSF4	Ras association (RalGDS/AF-6) domain family member 4	1.83e-07	1.1524e-05	3e-06	3.99939e-05	3.24e-06	3.71359e-05
A_72_P181596	TPD52	tumor protein D52	1.84e-07	1.15285e-05	0.000704992	0.00168471	1.08e-06	2.13006e-05
A_72_P021466	RASGEF1B	RasGEF domain family, member 1B	1.82e-07	1.15301e-05	4.84e-06	5.11264e-05	3.74e-08	6.55089e-06
A_72_P156131	---	---	1.84e-07	1.15362e-05	7.03e-07	2.17356e-05	1.26e-07	9.2476e-06
A_72_P170936	---	---	1.82e-07	1.15397e-05	1.01e-06	2.52592e-05	1.98e-07	1.09168e-05
A_72_P052981	---	---	1.82e-07	1.15474e-05	0.000101529	0.000365816	6.35e-06	5.48048e-05
A_72_P112816	---	---	1.84e-07	1.15478e-05	1.68e-06	3.092e-05	6.72e-08	7.62217e-06
A_72_P148351	STX7	syntaxin 7	1.84e-07	1.15483e-05	2.4e-06	3.59794e-05	2.25e-07	1.15177e-05
A_72_P289284	---	---	1.87e-07	1.16184e-05	4.08e-05	0.000189266	4.92e-05	0.000208001
A_72_P151131	PPM1B	protein phosphatase, Mg2+/Mn2+ dependent, 1B	1.88e-07	1.16799e-05	2.86e-07	1.64563e-05	1.93e-07	1.08382e-05
A_72_P333733	PEX6	peroxisomal biogenesis factor 6	1.88e-07	1.16891e-05	9.32e-07	2.44664e-05	0.0945433	0.121273
A_72_P266912	---	---	1.9e-07	1.17694e-05	1.14e-07	1.21048e-05	7.78e-08	8.03131e-06
A_72_P106571	SPINK2	serine peptidase inhibitor, Kazal type 2 (acrosin-trypsin inhibitor)	1.94e-07	1.18136e-05	0.35878	0.415747	9.37e-05	0.00033169
A_72_P424134	---	---	1.93e-07	1.18202e-05	5.75e-06	5.63059e-05	1.35e-07	9.47611e-06
A_72_P345158	---	---	1.91e-07	1.18205e-05	2.65e-07	1.66304e-05	3.11e-08	6.35998e-06
A_72_P416453	WDR93	WD repeat domain 93	1.93e-07	1.18253e-05	1.84e-06	3.20333e-05	0.000287485	0.000776059
A_72_P264882	PTEN	phosphatase and tensin homolog	1.93e-07	1.18354e-05	0.000279552	0.000801028	7.23e-07	1.78603e-05
A_72_P361738	NUDT3	nudix (nucleoside diphosphate linked moiety X)-type motif 3	1.93e-07	1.18371e-05	0.795499	0.824959	3.06e-05	0.000150274
A_72_P089426	---	---	1.92e-07	1.18434e-05	1.32e-05	9.09296e-05	7.83e-08	8.01037e-06
A_72_P108006	---	---	1.92e-07	1.18473e-05	2.47e-05	0.000135348	3.16e-06	3.66053e-05
A_72_P400373	MAN1C1	mannosidase, alpha, class 1C, member 1	1.96e-07	1.19202e-05	3.86e-07	1.76574e-05	6.87e-08	7.58546e-06
A_72_P071141	LOC100519652	tyrosine-protein kinase Mer	1.96e-07	1.1941e-05	0.000411912	0.0010891	0.000211421	0.0006109
A_72_P048176	---	---	1.98e-07	1.19978e-05	1.49e-05	9.80251e-05	8.87e-07	1.948e-05
A_72_P232367	CXCL8	chemokine (C-X-C motif) ligand 8	1.98e-07	1.20011e-05	1.33e-07	1.32076e-05	0.000105677	0.000361648
A_72_P023206	FARS2	phenylalanyl-tRNA synthetase 2, mitochondrial	1.98e-07	1.20026e-05	5.58e-08	9.64127e-06	5.08e-07	1.55833e-05
A_72_P217312	---	---	1.99e-07	1.20142e-05	1.91e-06	3.24173e-05	1.17e-07	8.99246e-06
A_72_P360543	---	---	2e-07	1.20214e-05	2.09e-07	1.52638e-05	6.11e-08	7.44756e-06
A_72_P262032	---	---	1.99e-07	1.20221e-05	2.23e-08	7.16403e-06	7.14e-08	7.71154e-06
A_72_P083396	---	---	2e-07	1.20315e-05	2.05e-07	1.5144e-05	2.98e-07	1.26945e-05
A_72_P125951	---	---	2e-07	1.20371e-05	2.11e-07	1.53714e-05	3.8e-07	1.39597e-05
A_72_P011361	NFX1	nuclear transcription factor, X-box binding 1	2.02e-07	1.20439e-05	1.6e-06	3.03099e-05	6.02e-08	7.41457e-06
A_72_P287384	---	---	2.01e-07	1.20551e-05	1.14e-06	2.6556e-05	1.94e-07	1.08443e-05
A_72_P060076	APCS	amyloid P component, serum	2.03e-07	1.20622e-05	5.32e-07	1.91954e-05	4.77e-08	6.82972e-06
A_72_P165711	ARL4A	ADP-ribosylation factor-like 4A	2.02e-07	1.20756e-05	0.255237	0.308249	0.00625817	0.0103761
A_72_P001671	---	---	2.05e-07	1.21632e-05	2.41e-07	1.63237e-05	1.28e-07	9.30743e-06
A_72_P031881	---	---	2.06e-07	1.22292e-05	0.00106752	0.00237711	0.00138945	0.00282053
A_72_P412853	---	---	2.08e-07	1.23066e-05	1.68e-06	3.09396e-05	2.09e-07	1.11682e-05
A_72_P263862	---	---	2.08e-07	1.23178e-05	2.03e-06	3.31306e-05	5.08e-08	6.98795e-06
A_72_P164311	COL6A1	collagen, type VI, alpha 1	2.08e-07	1.23237e-05	3.84e-05	0.000181831	1.14e-05	7.82951e-05
A_72_P344573	VPREB3	pre-B lymphocyte 3	2.09e-07	1.23262e-05	1.25e-07	1.28238e-05	9.34e-07	1.99909e-05
A_72_P319268	---	---	2.11e-07	1.23428e-05	2.18e-05	0.000124734	0.239969	0.284049
A_72_P070726	SBF2	SET binding factor 2	2.11e-07	1.23637e-05	8.21e-09	6.41353e-06	2.02e-07	1.09611e-05
A_72_P086821	---	---	2.1e-07	1.23802e-05	2.94e-07	1.65642e-05	4.08e-08	6.65058e-06
A_72_P310998	---	---	2.12e-07	1.23949e-05	0.000805554	0.00187903	3.1e-07	1.2846e-05
A_72_P269614	---	---	2.12e-07	1.23964e-05	0.00203918	0.00412386	0.0024554	0.00457734
A_72_P391988	PTPN21	protein tyrosine phosphatase, non-receptor type 21	2.13e-07	1.24185e-05	1.62e-06	3.05192e-05	1.03e-06	2.0842e-05
A_72_P405343	---	---	2.15e-07	1.24201e-05	1.48e-07	1.35649e-05	1.78e-08	6.06343e-06
A_72_P360428	---	---	2.15e-07	1.24215e-05	2.15e-07	1.54903e-05	5.37e-08	7.09003e-06
A_72_P370803	LOC100518219	ruvB-like 1	2.15e-07	1.24216e-05	1.33e-09	5.07865e-06	7.9e-08	7.98164e-06
A_72_P265247	TTLL5		2.15e-07	1.24391e-05	0.00888494	0.0149947	8.32e-07	1.89806e-05
A_72_P162021	CD247	CD247 molecule	2.16e-07	1.24526e-05	3.73e-06	4.45521e-05	5.61e-06	5.07966e-05
A_72_P067736	AP2M1	adaptor-related protein complex 2, mu 1 subunit	2.18e-07	1.24567e-05	3.82e-07	1.76806e-05	6.77e-07	1.73248e-05
A_72_P223632	MYL1	myosin, light chain 1, alkali; skeletal, fast	2.15e-07	1.24579e-05	2.91e-06	3.93367e-05	3.21e-06	3.69477e-05
A_72_P205167	CRISP3	cysteine-rich secretory protein 3	2.14e-07	1.24584e-05	0.0146761	0.0234766	3.02e-06	3.57383e-05
A_72_P070171	ARGLU1	arginine and glutamate rich 1	2.15e-07	1.24749e-05	2.68e-07	1.66182e-05	3.49e-07	1.34054e-05
A_72_P262452	KIAA1644	KIAA1644 ortholog	2.17e-07	1.24759e-05	8.65e-07	2.38123e-05	8.66e-07	1.92655e-05
A_72_P250937	GJC2	gap junction protein, gamma 2, 47kDa	2.17e-07	1.24765e-05	3.46e-08	8.18813e-06	1e-07	8.62077e-06
A_72_P371473	IRS1	insulin receptor substrate 1	2.19e-07	1.24885e-05	2.57e-07	1.64765e-05	0.00010001	0.000348046
A_72_P165886	PRNP	prion protein	2.2e-07	1.24968e-05	7.35e-07	2.19793e-05	2.04e-05	0.000114817
A_72_P428539	---	---	2.19e-07	1.25024e-05	2.21e-06	3.46258e-05	1.91e-07	1.08314e-05
A_72_P088416	FST	follistatin	2.19e-07	1.25036e-05	4.26e-09	5.85631e-06	0.000238619	0.00067076
A_72_P427724	---	---	2.21e-07	1.25378e-05	7.67e-06	6.63784e-05	1.53e-06	2.5073e-05
A_72_P206457	NKIRAS2	NFKB inhibitor interacting Ras-like 2	2.23e-07	1.2578e-05	1.28e-06	2.79363e-05	1.98e-05	0.00011239
A_72_P066701	---	---	2.22e-07	1.25786e-05	0.000103712	0.000371928	1.57e-05	9.67607e-05
A_72_P383228	---	---	2.23e-07	1.2589e-05	5.7e-06	5.61173e-05	9.94e-07	2.05185e-05
A_72_P005491	ALKBH2	alkB homolog 2, alpha-ketoglutarate-dependent dioxygenase	2.23e-07	1.2598e-05	2e-07	1.49053e-05	6.7e-07	1.72203e-05
A_72_P253002	---	---	2.24e-07	1.26265e-05	1.47e-05	9.73455e-05	2.42e-07	1.18881e-05
A_72_P352213	FAM134B	family with sequence similarity 134, member B	2.25e-07	1.26445e-05	0.000674759	0.00162581	0.000944455	0.00204246
A_72_P021796	---	---	2.26e-07	1.26785e-05	7.34e-07	2.20145e-05	2.82e-07	1.25995e-05
A_72_P120961	---	---	2.26e-07	1.2687e-05	1.73e-06	3.13826e-05	5.05e-07	1.55759e-05
A_72_P009786	NPY	neuropeptide Y	2.28e-07	1.27594e-05	5.89e-06	5.70309e-05	4.23e-05	0.00018661
A_72_P110376	---	---	2.29e-07	1.27665e-05	2.23e-06	3.47197e-05	4.42e-07	1.47157e-05
A_72_P139431	---	---	2.29e-07	1.27938e-05	4.68e-07	1.85876e-05	0.0001195	0.000396898
A_72_P206042	FAM84B	family with sequence similarity 84, member B	2.31e-07	1.28468e-05	0.000172565	0.000548845	0.00015883	0.000491645
A_72_P058666	DYNC1LI2	dynein, cytoplasmic 1, light intermediate chain 2	2.31e-07	1.28473e-05	5.34e-06	5.40915e-05	0.000216948	0.000623933
A_72_P321893	NCALD	neurocalcin delta	2.32e-07	1.28834e-05	1.01e-06	2.53126e-05	1.21e-06	2.24834e-05
A_72_P265407	---	---	2.33e-07	1.29108e-05	0.0166439	0.0262638	6.23e-06	5.41167e-05
A_72_P250072	---	---	2.33e-07	1.29149e-05	1.33e-06	2.83006e-05	6.35e-07	1.68094e-05
A_72_P383083	ZBTB22	zinc finger and BTB domain containing 22	2.35e-07	1.29583e-05	4.62e-06	5.01283e-05	1.96e-05	0.00011188
A_72_P057241	---	---	2.36e-07	1.30404e-05	1.76e-07	1.4538e-05	9.35e-08	8.39149e-06
A_72_P001121	---	---	2.37e-07	1.30583e-05	2.82e-05	0.000147442	1.58e-07	1.00861e-05
A_72_P129636	---	---	2.38e-07	1.30744e-05	6.19e-07	2.05731e-05	1.09e-05	7.62652e-05
A_72_P220852	---	---	2.38e-07	1.30778e-05	5.48e-07	1.93556e-05	1.08e-07	8.76002e-06
A_72_P126911	---	---	2.4e-07	1.30921e-05	2.28e-06	3.51727e-05	8.49e-06	6.56408e-05
A_72_P015301	---	---	2.4e-07	1.31081e-05	0.403358	0.45774	2.13e-07	1.13145e-05
A_72_P036636	---	---	2.39e-07	1.31243e-05	1.04e-07	1.15465e-05	5.1e-09	5.15045e-06
A_72_P097881	KAT6B	K(lysine) acetyltransferase 6B	2.42e-07	1.31299e-05	0.0261164	0.0393222	4.59e-05	0.000197853
A_72_P085586	LOC100155758	cilia- and flagella-associated protein 46	2.42e-07	1.31334e-05	1.63e-05	0.000103727	2.8e-06	3.43227e-05
A_72_P016716	PELI2	pellino E3 ubiquitin protein ligase family member 2	2.43e-07	1.31455e-05	5.43e-06	5.46073e-05	1.24e-06	2.27846e-05
A_72_P088516	RAMP3	receptor (G protein-coupled) activity modifying protein 3	2.41e-07	1.31456e-05	4.98e-06	5.18614e-05	0.0499838	0.0677205
A_72_P033861	---	---	2.41e-07	1.31467e-05	6.04e-07	2.03532e-05	1.44e-06	2.43451e-05
A_72_P331063	GPR39	G protein-coupled receptor 39	2.43e-07	1.31641e-05	1.34e-06	2.82906e-05	0.806967	0.829988
A_72_P195577	---	---	2.44e-07	1.31669e-05	6.92e-08	1.00682e-05	8.6e-08	8.16271e-06
A_72_P323788	---	---	2.46e-07	1.32031e-05	1.02e-06	2.53995e-05	0.00615152	0.0102166
A_72_P185296	CLU	clusterin	2.46e-07	1.32225e-05	0.000319096	0.000888551	4.9e-05	0.000207341
A_72_P124086	ZC3H7A	zinc finger CCCH-type containing 7A	2.46e-07	1.32409e-05	6.04e-07	2.03335e-05	2.43e-07	1.19311e-05
A_72_P215302	---	---	2.47e-07	1.3253e-05	4.1e-08	8.91599e-06	2.22e-08	6.15335e-06
A_72_P035871	NPG4	protegrin 4	2.46e-07	1.32536e-05	7.91e-07	2.27173e-05	0.000896707	0.00195507
A_72_P384763	PWP2	PWP2 periodic tryptophan protein homolog (yeast)	2.49e-07	1.33144e-05	1.91e-06	3.24168e-05	0.00251882	0.00468286
A_72_P128631	---	---	2.5e-07	1.33584e-05	7.11e-06	6.35759e-05	5.25e-07	1.57652e-05
A_72_P234782	RBM48	RNA binding motif protein 48	2.5e-07	1.33619e-05	1.54e-06	2.99263e-05	5.55e-07	1.60107e-05
A_72_P190261	---	---	2.52e-07	1.33866e-05	6.78e-06	6.16479e-05	8.7e-08	8.16375e-06
A_72_P144171	---	---	2.51e-07	1.33958e-05	0.000772503	0.00181511	8.68e-07	1.92624e-05
A_72_P333398	FBF1	Fas (TNFRSF6) binding factor 1	2.52e-07	1.33998e-05	1.55e-06	3.0041e-05	3.81e-07	1.39213e-05
A_72_P248372	NCBP2	nuclear cap binding protein subunit 2, 20kDa	2.54e-07	1.34145e-05	2.68e-07	1.65893e-05	8.06e-07	1.87159e-05
A_72_P385993	VMP1	vacuole membrane protein 1	2.53e-07	1.34186e-05	2.15e-05	0.000123598	1.5e-06	2.48363e-05
A_72_P276034	SRM	spermidine synthase	2.54e-07	1.34191e-05	7.72e-09	6.31719e-06	3.39e-08	6.35559e-06
A_72_P156101	RNF138	ring finger protein 138, E3 ubiquitin protein ligase	2.54e-07	1.34233e-05	2.43e-06	3.6176e-05	9.16e-08	8.32892e-06
A_72_P436764	---	---	2.57e-07	1.34405e-05	0.0244521	0.0370666	1.16e-07	8.99413e-06
A_72_P413103	SLC25A1	solute carrier family 25 (mitochondrial carrier; citrate transporter), member 1	2.57e-07	1.34544e-05	5.7e-08	9.4683e-06	1.55e-07	9.97844e-06
A_72_P124676	BRD3	bromodomain containing 3	2.59e-07	1.34644e-05	4.42e-05	0.000200003	9.63e-07	2.02782e-05
A_72_P302939	LOC767627	VpreB	2.57e-07	1.34665e-05	1.96e-06	3.27213e-05	6.37e-08	7.49696e-06
A_72_P255917	---	---	2.57e-07	1.34727e-05	5.69e-05	0.000238457	2.15e-05	0.000119109
A_72_P066386	---	---	2.57e-07	1.3477e-05	3.7e-07	1.75747e-05	3.27e-07	1.30633e-05
A_72_P313563	B3GAT3	beta-1,3-glucuronyltransferase 3	2.58e-07	1.3477e-05	9.32e-07	2.44822e-05	7.22e-07	1.78681e-05
A_72_P289839	ZSCAN21	zinc finger and SCAN domain containing 21	2.56e-07	1.3479e-05	3.15e-06	4.10286e-05	1.17e-05	7.9798e-05
A_72_P423019	RRAGD	Ras-related GTP binding D	2.56e-07	1.34856e-05	0.925962	0.938333	3.2e-05	0.000155083
A_72_P398623	---	---	2.6e-07	1.35012e-05	1.03e-07	1.14713e-05	3.35e-08	6.36772e-06
A_72_P149771	---	---	2.61e-07	1.35081e-05	3.66e-06	4.41697e-05	1.4e-07	9.57826e-06
A_72_P280534	BEX1	brain expressed, X-linked 1	2.6e-07	1.35158e-05	0.000407102	0.00107854	0.107773	0.136657
A_72_P418189	---	---	2.62e-07	1.35172e-05	0.000801654	0.00187069	4.76e-06	4.63972e-05
A_72_P007906	---	---	2.61e-07	1.35227e-05	1.05e-05	7.95294e-05	1.24e-07	9.25743e-06
A_72_P337608	TCP11L2	t-complex 11, testis-specific-like 2	2.62e-07	1.3523e-05	1.71e-08	6.98717e-06	6.42e-07	1.68949e-05
A_72_P357833	LOC100738627	dymeclin	2.63e-07	1.35441e-05	0.16261	0.205122	0.0001055	0.000361295
A_72_P313293	---	---	2.63e-07	1.35623e-05	1.07e-05	8.03769e-05	1.51e-06	2.4866e-05
A_72_P415723	CRABP1	cellular retinoic acid binding protein 1	2.64e-07	1.3564e-05	2.39e-07	1.62456e-05	1.51e-06	2.48788e-05
A_72_P333278	---	---	2.66e-07	1.35748e-05	2.43e-05	0.00013403	2.61e-07	1.22312e-05
A_72_P192062	LOC100511564	keratin, type II cytoskeletal 5	2.66e-07	1.359e-05	1.44e-05	9.58382e-05	0.000457136	0.0011265
A_72_P022581	---	---	2.66e-07	1.36046e-05	1.31e-06	2.81406e-05	5.66e-08	7.17734e-06
A_72_P173811	SERPINA1	serpin peptidase inhibitor, clade A (alpha-1 antiproteinase, antitrypsin), member 1	2.65e-07	1.36153e-05	4.6e-06	5.00141e-05	3.09e-05	0.000151371
A_72_P400763	MCAM	melanoma cell adhesion molecule	2.71e-07	1.36881e-05	3.02e-07	1.64587e-05	2.35e-06	3.14698e-05
A_72_P275254	---	---	2.71e-07	1.37038e-05	2.45e-07	1.63653e-05	2.22e-07	1.14356e-05
A_72_P215477	ZNF25	zinc finger protein 25	2.71e-07	1.37123e-05	2.74e-06	3.8325e-05	2.39e-06	3.17208e-05
A_72_P427099	---	---	2.7e-07	1.37176e-05	0.00209288	0.00421581	0.000466271	0.00114392
A_72_P140381	---	---	2.71e-07	1.37309e-05	3.44e-07	1.69937e-05	3.83e-07	1.39323e-05
A_72_P278464	ECHS1	enoyl CoA hydratase, short chain, 1, mitochondrial	2.7e-07	1.37358e-05	3.73e-05	0.000178035	5.48e-05	0.00022464
A_72_P177001	AP1S3	adaptor-related protein complex 1, sigma 3 subunit	2.7e-07	1.37458e-05	0.656641	0.700494	7.96e-07	1.85997e-05
A_72_P218472	C2H11orf98	chromosome 2 open reading frame, human C11orf98	2.75e-07	1.37922e-05	7.33e-08	1.02413e-05	4.25e-07	1.45319e-05
A_72_P215322	---	---	2.75e-07	1.38063e-05	0.120946	0.156809	8.49e-05	0.000306955
A_72_P337873	FAM193A	family with sequence similarity 193, member A	2.76e-07	1.38088e-05	7.92e-08	1.0719e-05	1.59e-06	2.55214e-05
A_72_P427319	IFIT1	interferon-induced protein with tetratricopeptide repeats 1	2.74e-07	1.38125e-05	5.89e-06	5.70565e-05	4.37e-07	1.46726e-05
A_72_P436889	---	---	2.74e-07	1.38157e-05	6.43e-05	0.000261679	2.42e-08	5.82342e-06
A_72_P404953	GABRP	gamma-aminobutyric acid (GABA) A receptor, pi	2.77e-07	1.38183e-05	3.96e-06	4.59046e-05	1.93e-05	0.00011042
A_72_P131611	---	---	2.75e-07	1.38194e-05	4.2e-08	8.91219e-06	2.58e-09	6.81659e-06
A_72_P382803	---	---	2.77e-07	1.38291e-05	0.00010445	0.000373756	6.07e-08	7.4256e-06
A_72_P269409	---	---	2.77e-07	1.38376e-05	1.39e-06	2.88006e-05	0.000878756	0.00192277
A_72_P160711	---	---	2.77e-07	1.38523e-05	3.94e-06	4.57621e-05	1.1e-07	8.84013e-06
A_72_P354968	---	---	2.79e-07	1.38633e-05	0.00021189	0.000645076	0.000187671	0.000558139
A_72_P155906	---	---	2.8e-07	1.38857e-05	0.747259	0.781918	6.85e-07	1.73862e-05
A_72_P411818	---	---	2.84e-07	1.38962e-05	4.38e-06	4.85746e-05	3.57e-07	1.35414e-05
A_72_P350138	---	---	2.83e-07	1.38984e-05	1.61e-05	0.000103243	5.47e-07	1.59348e-05
A_72_P399953	---	---	2.81e-07	1.39001e-05	6.72e-07	2.14186e-05	2.04e-08	6.44615e-06
A_72_P310763	FAM199X	family with sequence similarity 199, X-linked	2.83e-07	1.39131e-05	0.319052	0.375216	5.29e-05	0.000219103
A_72_P201932	---	---	2.81e-07	1.39174e-05	5.67e-05	0.000237918	0.0778095	0.101475
A_72_P303769	---	---	2.83e-07	1.39178e-05	0.000155383	0.000507249	4.51e-07	1.48581e-05
A_72_P088621	CD58	CD58 molecule	2.81e-07	1.39232e-05	3.56e-05	0.000172603	1e-05	7.24492e-05
A_72_P093576	LOC100739791	uncharacterized LOC100739791	2.83e-07	1.39291e-05	0.00010393	0.000372554	5.04e-05	0.000211585
A_72_P271964	---	---	2.82e-07	1.39344e-05	0.0490057	0.0691323	5.74e-08	7.17415e-06
A_72_P309273	DRAM2	DNA-damage regulated autophagy modulator 2	2.85e-07	1.39626e-05	6.52e-06	6.01815e-05	2.58e-06	3.28962e-05
A_72_P264667	---	---	2.86e-07	1.39963e-05	2.79e-07	1.64515e-05	2.92e-07	1.2629e-05
A_72_P176646	---	---	2.88e-07	1.40008e-05	2.97e-07	1.64904e-05	4.38e-08	6.65454e-06
A_72_P379528	ADAM-9	cellular disintegrin precursor	2.87e-07	1.40033e-05	6.65e-05	0.000268107	7.42e-06	6.03601e-05
A_72_P073206	LSM3	LSM3 homolog, U6 small nuclear RNA and mRNA degradation associated	2.87e-07	1.40231e-05	1.4e-08	6.97563e-06	0.0886481	0.114296
A_72_P173771	AP5Z1	adaptor-related protein complex 5, zeta 1 subunit	2.9e-07	1.40236e-05	0.000691662	0.00165921	1.3e-06	2.3346e-05
A_72_P348373	---	---	2.89e-07	1.40307e-05	9.46e-07	2.46783e-05	6.39e-08	7.48757e-06
A_72_P253957	PCBP2	poly(rC) binding protein 2	2.93e-07	1.40358e-05	3.01e-07	1.64844e-05	3.11e-07	1.28524e-05
A_72_P112671	---	---	2.93e-07	1.40377e-05	0.000375432	0.00100974	0.00185123	0.00359216
A_72_P213437	---	---	2.92e-07	1.40382e-05	6.93e-08	1.00519e-05	8.86e-09	5.74643e-06
A_72_P117531	---	---	2.9e-07	1.40391e-05	0.00669208	0.0116516	1.02e-07	8.68993e-06
A_72_P180741	KCNB1	potassium channel, voltage gated Shab related subfamily B, member 1	2.91e-07	1.40401e-05	8.1e-07	2.28769e-05	0.0285081	0.0405426
A_72_P106541	YPEL1	yippee-like 1	2.9e-07	1.4048e-05	1.05e-06	2.56014e-05	1.19e-06	2.23391e-05
A_72_P077736	DEFB1	defensin, beta 1	2.94e-07	1.40481e-05	0.000150794	0.000496088	0.91422	0.924553
A_72_P083571	---	---	2.91e-07	1.40482e-05	0.002413	0.0047654	5.6e-07	1.60093e-05
A_72_P109621	---	---	2.92e-07	1.40506e-05	2.19e-06	3.44392e-05	2.58e-08	5.9864e-06
A_72_P061456	---	---	2.9e-07	1.40676e-05	1.08e-06	2.5976e-05	2.03e-07	1.09642e-05
A_72_P437759	---	---	2.99e-07	1.41671e-05	1.77e-07	1.43038e-05	2.88e-07	1.26111e-05
A_72_P292104	RCAN3	RCAN family member 3	2.98e-07	1.41695e-05	6.69e-07	2.14337e-05	8.29e-07	1.8956e-05
A_72_P115166	ELMO1	engulfment and cell motility 1	2.99e-07	1.41719e-05	1e-06	2.52322e-05	7.86e-08	7.99193e-06
A_72_P400103	FEM1B	fem-1 homolog b (C. elegans)	2.97e-07	1.41762e-05	2.25e-06	3.50496e-05	1.24e-06	2.27487e-05
A_72_P282094	APOC3	apolipoprotein C-III	2.97e-07	1.41785e-05	3.85e-07	1.77384e-05	2.37e-06	3.15937e-05
A_72_P372628	CCL5	chemokine (C-C motif) ligand 5	2.97e-07	1.41818e-05	4.67e-05	0.000208249	1.72e-07	1.04251e-05
A_72_P166181	SPOCK3	sparc/osteonectin, cwcv and kazal-like domains proteoglycan (testican) 3	2.98e-07	1.41859e-05	1.35e-05	9.21943e-05	0.00360538	0.00638181
A_72_P222587	BYSL	bystin-like	3.01e-07	1.42363e-05	1.39e-05	9.42166e-05	0.00115745	0.00241843
A_72_P146876	TNNI3	troponin I type 3 (cardiac)	3.04e-07	1.43127e-05	2.73e-07	1.65919e-05	1.57e-07	1.00398e-05
A_72_P006061	HSD11B1	hydroxysteroid (11-beta) dehydrogenase 1	3.05e-07	1.43146e-05	1.76e-07	1.46022e-05	7.02e-05	0.000267516
A_72_P219732	PBX1	pre-B-cell leukemia homeobox 1	3.03e-07	1.43173e-05	2.53e-07	1.63809e-05	1.48e-08	6.18964e-06
A_72_P348843	ADAMTS2	ADAM metallopeptidase with thrombospondin type 1 motif, 2	3.04e-07	1.43189e-05	1.79e-05	0.000110547	2.26e-07	1.15274e-05
A_72_P205197	---	---	3.03e-07	1.43297e-05	2.18e-06	3.43729e-05	1.58e-07	1.00632e-05
A_72_P213187	---	---	3.05e-07	1.4334e-05	5.2e-07	1.92255e-05	1.17e-07	9.01136e-06
A_72_P408168	KCMF1	potassium channel modulatory factor 1	3.09e-07	1.4346e-05	0.000289704	0.000823662	6.6e-05	0.000256574
A_72_P262297	FGR	FGR proto-oncogene, Src family tyrosine kinase	3.09e-07	1.43463e-05	2.16e-06	3.42482e-05	0.000359835	0.000930152
A_72_P305719	FGF7	fibroblast growth factor 7	3.08e-07	1.43502e-05	7.6e-07	2.24625e-05	6.24e-07	1.67183e-05
A_72_P280399	DCN	decorin	3.08e-07	1.43542e-05	8.48e-07	2.35473e-05	0.000121793	0.000402569
A_72_P398323	---	---	3.07e-07	1.43581e-05	2.8e-06	3.8802e-05	1.9e-07	1.08024e-05
A_72_P294219	KLF3	Kruppel-like factor 3 (basic)	3.07e-07	1.43595e-05	5.23e-08	9.16883e-06	3.41e-08	6.27361e-06
A_72_P008196	---	---	3.08e-07	1.4363e-05	6.68e-08	1.00612e-05	4.47e-08	6.73503e-06
A_72_P176196	NPL	N-acetylneuraminate pyruvate lyase (dihydrodipicolinate synthase)	3.07e-07	1.4372e-05	2.98e-05	0.000153009	6.44e-07	1.68885e-05
A_72_P316628	CTSB	cathepsin B	3.14e-07	1.43803e-05	5.47e-05	0.000232257	4.55e-07	1.4922e-05
A_72_P275759	CA4	carbonic anhydrase IV	3.14e-07	1.4388e-05	4.15e-07	1.82181e-05	0.186197	0.224901
A_72_P359943	---	---	3.12e-07	1.43892e-05	4.85e-08	8.95426e-06	3.16e-08	6.24391e-06
A_72_P184611	---	---	3.14e-07	1.43919e-05	6.51e-07	2.12646e-05	1.92e-07	1.08434e-05
A_72_P096701	STX7	syntaxin 7	3.12e-07	1.43946e-05	4.76e-06	5.076e-05	7.57e-07	1.81168e-05
A_72_P001131	---	---	3.14e-07	1.44024e-05	3.6e-08	8.35519e-06	1.69e-08	6.12134e-06
A_72_P329413	---	---	3.11e-07	1.44031e-05	4.86e-07	1.88507e-05	6.9e-06	5.76896e-05
A_72_P093546	C9	complement component 9	3.15e-07	1.44036e-05	3.49e-07	1.71314e-05	0.952925	0.958701
A_72_P340818	SLC6A4	solute carrier family 6 (neurotransmitter transporter), member 4	3.12e-07	1.44059e-05	3.73e-05	0.00017811	1.32e-06	2.35187e-05
A_72_P250392	EXOSC5	exosome component 5	3.16e-07	1.44068e-05	1.74e-08	6.80267e-06	9.83e-07	2.04574e-05
A_72_P036496	---	---	3.11e-07	1.44108e-05	7.62e-07	2.24683e-05	7.52e-08	7.87276e-06
A_72_P210412	SRPX2	sushi-repeat containing protein, X-linked 2	3.13e-07	1.44177e-05	1.83e-05	0.000112198	1.32e-06	2.35191e-05
A_72_P230307	ZFP62	ZFP62 zinc finger protein	3.11e-07	1.44191e-05	0.0045365	0.00828345	5.87e-06	5.23708e-05
A_72_P315678	SQSTM1	sequestosome 1	3.17e-07	1.44316e-05	2.28e-06	3.5194e-05	1.51e-07	9.86049e-06
A_72_P038351	---	---	3.17e-07	1.44403e-05	3.23e-07	1.67521e-05	2.87e-07	1.26311e-05
A_72_P411438	---	---	3.18e-07	1.44738e-05	5.82e-07	1.99623e-05	9.43e-08	8.35298e-06
A_72_P077951	MADCAM1	mucosal vascular addressin cell adhesion molecule 1	3.19e-07	1.44771e-05	7.34e-09	6.63282e-06	1.23e-08	6.01458e-06
A_72_P032701	CLEC7A	C-type lectin domain family 7, member A	3.2e-07	1.4487e-05	1.12e-06	2.64265e-05	0.00301713	0.00547423
A_72_P326043	LOC100627089	antigen WC1.1	3.21e-07	1.44942e-05	5.84e-05	0.000243242	2.63e-05	0.000135433
A_72_P320183	B3GALTL	beta 1,3-galactosyltransferase-like	3.22e-07	1.44975e-05	2.4e-06	3.59724e-05	2.03e-07	1.09701e-05
A_72_P318748	LOC100626448	intracellular protein transport protein USO1-like	3.21e-07	1.45021e-05	1.63e-07	1.41159e-05	4.88e-06	4.70016e-05
A_72_P230512	LOC102161909	uncharacterized LOC102161909	3.21e-07	1.45138e-05	1.76e-05	0.000109454	2.81e-05	0.000141629
A_72_P436329	---	---	3.23e-07	1.4538e-05	4.87e-06	5.13002e-05	3.98e-06	4.18944e-05
A_72_P233292	---	---	3.23e-07	1.45543e-05	0.00968887	0.0162098	8.7e-08	8.14758e-06
A_72_P233607	PGM1	phosphoglucomutase 1	3.25e-07	1.45569e-05	6.3e-07	2.07291e-05	1.38e-06	2.38527e-05
A_72_P195242	---	---	3.24e-07	1.45592e-05	0.00616167	0.010828	9.76e-06	7.14128e-05
A_72_P136611	SFXN4	sideroflexin 4	3.28e-07	1.45794e-05	2.56e-06	3.71304e-05	5.25e-06	4.88074e-05
A_72_P300094	POLR3A	polymerase (RNA) III (DNA directed) polypeptide A, 155kDa	3.26e-07	1.45845e-05	5.3e-07	1.91902e-05	1.17e-05	7.98648e-05
A_72_P370913	TMEM45B	transmembrane protein 45B	3.26e-07	1.4587e-05	0.00250427	0.00492132	1.57e-07	1.00159e-05
A_72_P286409	B4GALNT2	beta-1,4-N-acetyl-galactosaminyl transferase 2	3.27e-07	1.45919e-05	2.04e-08	7.08788e-06	2.97e-07	1.26931e-05
A_72_P165911	SIRT2	sirtuin 2	3.26e-07	1.4601e-05	1.83e-07	1.45184e-05	6.89e-07	1.7457e-05
A_72_P045551	LAYN	layilin	3.27e-07	1.46016e-05	1.57e-06	3.01223e-05	6.6e-06	5.61737e-05
A_72_P142921	---	---	3.31e-07	1.46907e-05	7.3e-05	0.000287156	3.54e-07	1.35044e-05
A_72_P310348	CYP2C91	cytochrome P450 2C21 pseudogene	3.31e-07	1.47037e-05	1.28e-05	8.96529e-05	5.31e-07	1.57556e-05
A_72_P153976	C2H19orf38	chromosome 2 open reading frame, human C19orf38	3.32e-07	1.47072e-05	2.4e-06	3.59829e-05	0.0217862	0.0317856
A_72_P340543	SF3B1	splicing factor 3b, subunit 1, 155kDa	3.34e-07	1.47573e-05	3.04e-07	1.64604e-05	1.46e-06	2.44639e-05
A_72_P077416	LY86	lymphocyte antigen 86	3.34e-07	1.47721e-05	3.51e-07	1.71261e-05	4.79e-06	4.65514e-05
A_72_P011971	---	---	3.34e-07	1.47782e-05	2.63e-07	1.66078e-05	1.75e-07	1.04869e-05
A_72_P190996	---	---	3.37e-07	1.47864e-05	0.000350137	0.000957145	7.84e-06	6.24155e-05
A_72_P069971	---	---	3.37e-07	1.48047e-05	1.31e-05	9.04859e-05	4.17e-05	0.000184656
A_72_P163651	---	---	3.36e-07	1.48162e-05	4.86e-05	0.000213428	5.77e-05	0.000232735
A_72_P095466	MXRA7	matrix-remodelling associated 7	3.36e-07	1.48236e-05	1.82e-05	0.000111624	0.000762515	0.00171047
A_72_P178976	MARCKS	myristoylated alanine-rich protein kinase C substrate	3.41e-07	1.49262e-05	2.71e-07	1.6629e-05	3.42e-07	1.33265e-05
A_72_P218187	COIL	coilin	3.42e-07	1.49302e-05	0.00106938	0.00238034	0.00886676	0.0141613
A_72_P388463	OSM	oncostatin M	3.41e-07	1.49311e-05	2.64e-07	1.66609e-05	2.34e-07	1.1731e-05
A_72_P272799	---	---	3.43e-07	1.4934e-05	1.43e-07	1.35204e-05	2.17e-07	1.13352e-05
A_72_P190376	UHRF1BP1L	UHRF1 binding protein 1-like	3.4e-07	1.4937e-05	0.000394489	0.00105145	8.88e-06	6.73375e-05
A_72_P077916	SMPX	small muscle protein, X-linked	3.48e-07	1.4938e-05	0.803537	0.83204	1.4e-07	9.5957e-06
A_72_P390373	---	---	3.47e-07	1.49428e-05	2.18e-06	3.43744e-05	0.00201522	0.0038626
A_72_P373923	---	---	3.42e-07	1.49436e-05	3.27e-06	4.1891e-05	2.83e-07	1.25996e-05
A_72_P371573	APLP1	amyloid beta (A4) precursor-like protein 1	3.47e-07	1.49532e-05	3.72e-07	1.76162e-05	2.96e-06	3.53698e-05
A_72_P095231	---	---	3.46e-07	1.49565e-05	3.99e-07	1.79021e-05	5.61e-07	1.59965e-05
A_72_P397273	ANKRD16	ankyrin repeat domain 16	3.46e-07	1.496e-05	0.000117712	0.000409153	0.0013788	0.00280221
A_72_P416043	CD44	CD44 molecule (Indian blood group)	3.45e-07	1.49615e-05	2.19e-05	0.000125125	5.72e-08	7.19675e-06
A_72_P036791	---	---	3.45e-07	1.49643e-05	0.000123405	0.000423373	2.18e-06	3.00311e-05
A_72_P206657	---	---	3.47e-07	1.49669e-05	1.88e-06	3.22057e-05	5.77e-08	7.17889e-06
A_72_P190581	---	---	3.44e-07	1.49709e-05	2.72e-07	1.65938e-05	2.02e-08	6.47488e-06
A_72_P293794	TNFRSF1B	tumor necrosis factor receptor superfamily, member 1B	3.45e-07	1.49748e-05	6.02e-07	2.03448e-05	0.000516195	0.00124306
A_72_P028636	VTA1	vesicle (multivesicular body) trafficking 1	3.47e-07	1.49853e-05	0.0115551	0.0189519	3.14e-05	0.000152938
A_72_P110186	---	---	3.44e-07	1.49877e-05	0.00162162	0.00339223	9.65e-07	2.03011e-05
A_72_P436249	TNFRSF21	tumor necrosis factor receptor superfamily, member 21	3.51e-07	1.50199e-05	0.000744357	0.00176102	0.000107358	0.000365942
A_72_P120636	LOC403161	nicotinate phosphoribosyltransferase-like protein	3.5e-07	1.50304e-05	3.11e-07	1.64828e-05	7.85e-07	1.8516e-05
A_72_P380718	---	---	3.52e-07	1.50451e-05	1.9e-05	0.000114783	1.13e-05	7.81075e-05
A_72_P291509	---	---	3.52e-07	1.50547e-05	9.24e-06	7.41978e-05	1.68e-07	1.03228e-05
A_72_P376233	---	---	3.52e-07	1.50573e-05	2.1e-08	7.13251e-06	3.29e-08	6.35353e-06
A_72_P368498	---	---	3.54e-07	1.50605e-05	0.00135301	0.0029037	0.000288368	0.000777771
A_72_P148501	---	---	3.53e-07	1.50665e-05	1.29e-06	2.79732e-05	1.17e-08	6.1093e-06
A_72_P092606	STOX1	storkhead box 1	3.54e-07	1.50696e-05	4.66e-07	1.85967e-05	0.1568	0.192328
A_72_P258397	---	---	3.55e-07	1.50818e-05	1.96e-06	3.27313e-05	1.88e-07	1.07484e-05
A_72_P059311	TMEM27	transmembrane protein 27	3.56e-07	1.50864e-05	6.48e-06	5.99325e-05	1.66e-05	0.00010025
A_72_P376808	CTNND1	catenin (cadherin-associated protein), delta 1	3.57e-07	1.50984e-05	0.000456862	0.00118301	1.87e-06	2.7656e-05
A_72_P037356	LOC100517000	monocarboxylate transporter 13	3.57e-07	1.51052e-05	8.27e-07	2.31814e-05	1.96e-06	2.83206e-05
A_72_P182836	PPP2R2A	protein phosphatase 2, regulatory subunit B, alpha	3.66e-07	1.51238e-05	1.9e-07	1.45667e-05	5.09e-08	6.96601e-06
A_72_P326013	FAM78A	family with sequence similarity 78, member A	3.66e-07	1.51289e-05	0.000119803	0.000414241	6.83e-05	0.000262727
A_72_P147461	---	---	3.66e-07	1.51337e-05	0.0233671	0.0355788	3.82e-05	0.000173849
A_72_P001531	---	---	3.64e-07	1.51421e-05	1.52e-06	2.98117e-05	2.74e-06	3.38928e-05
A_72_P404033	KCNJ8	potassium channel, inwardly rectifying subfamily J, member 8	3.6e-07	1.51423e-05	2.04e-07	1.51243e-05	2.62e-08	5.97278e-06
A_72_P214267	---	---	3.63e-07	1.51474e-05	6.75e-06	6.14936e-05	8.42e-06	6.53564e-05
A_72_P340863	---	---	3.65e-07	1.51482e-05	2.39e-08	7.21249e-06	1.1e-06	2.15274e-05
A_72_P155051	---	---	3.64e-07	1.51545e-05	2.1e-06	3.36842e-05	9.37e-08	8.38167e-06
A_72_P088321	CYP7A1	cytochrome P450, family 7, subfamily A, polypeptide 1	3.63e-07	1.51557e-05	4.53e-05	0.000203361	2.69e-05	0.000137364
A_72_P212967	---	---	3.6e-07	1.51558e-05	1.89e-06	3.22724e-05	2.29e-07	1.15639e-05
A_72_P212802	FGF18	fibroblast growth factor 18	3.65e-07	1.51605e-05	2.61e-05	0.00014026	2.79e-06	3.42906e-05
A_72_P180846	---	---	3.62e-07	1.51646e-05	1.36e-05	9.26131e-05	8.93e-07	1.95531e-05
A_72_P026166	NKTR	natural killer cell triggering receptor	3.61e-07	1.51652e-05	1.11e-07	1.20475e-05	5.24e-06	4.88164e-05
A_72_P022851	---	---	3.65e-07	1.51657e-05	6.28e-06	5.89885e-05	4.71e-05	0.000201764
A_72_P035611	HSPH1	heat shock 105kDa/110kDa protein 1	3.63e-07	1.51686e-05	4.71e-07	1.8625e-05	2.8e-07	1.25575e-05
A_72_P399578	---	---	3.62e-07	1.51691e-05	2.08e-06	3.34826e-05	4.57e-07	1.49557e-05
A_72_P174851	GNPAT	glyceronephosphate O-acyltransferase	3.6e-07	1.51728e-05	4.62e-06	5.01258e-05	0.382742	0.430365
A_72_P288739	SOX18	SRY (sex determining region Y)-box 18	3.59e-07	1.51794e-05	2.73e-07	1.66023e-05	1.44e-07	9.64378e-06
A_72_P121991	---	---	3.6e-07	1.5181e-05	5.6e-06	5.55967e-05	4.74e-07	1.51525e-05
A_72_P040016	---	---	3.6e-07	1.51866e-05	1.42e-05	9.50485e-05	8.74e-06	6.67283e-05
A_72_P016381	MAML2	mastermind-like 2 (Drosophila)	3.69e-07	1.52135e-05	1.5e-05	9.84365e-05	1.12e-06	2.16547e-05
A_72_P394453	---	---	3.71e-07	1.5271e-05	5.61e-06	5.56112e-05	6.94e-08	7.55108e-06
A_72_P363858	---	---	3.72e-07	1.53266e-05	1.12e-06	2.64189e-05	2.29e-08	5.87963e-06
A_72_P317018	EPDR1	ependymin related 1	3.74e-07	1.53333e-05	0.821987	0.848255	4.57e-06	4.5479e-05
A_72_P316563	LOC102159442	trinucleotide repeat-containing gene 6B protein-like	3.73e-07	1.53394e-05	1.64e-05	0.000104412	3.23e-07	1.30696e-05
A_72_P300489	HNRNPH1	heterogeneous nuclear ribonucleoprotein H1 (H)	3.75e-07	1.53707e-05	3.53e-07	1.7102e-05	1.04e-06	2.09322e-05
A_72_P316718	---	---	3.77e-07	1.54593e-05	1.87e-06	3.21634e-05	1.09e-07	8.75876e-06
A_72_P000521	ZNF397	zinc finger protein 397	3.78e-07	1.54651e-05	5.06e-07	1.91637e-05	2.17e-06	2.9961e-05
A_72_P219032	---	---	3.79e-07	1.54719e-05	2.42e-07	1.63088e-05	3.67e-05	0.000169397
A_72_P081756	---	---	3.79e-07	1.5487e-05	0.000216207	0.000655026	5.92e-07	1.63795e-05
A_72_P177026	ARL4A	ADP-ribosylation factor-like 4A	3.8e-07	1.54875e-05	0.00279543	0.00541666	3.03e-05	0.000149174
A_72_P294319	BPIFB1	BPI fold containing family B, member 1	3.81e-07	1.55095e-05	0.00313786	0.00598932	0.00462297	0.0079341
A_72_P232927	CYP3A39	cytochrome P450 3A39	3.83e-07	1.55324e-05	5.53e-07	1.94616e-05	1.24e-06	2.27699e-05
A_72_P368738	---	---	3.84e-07	1.55341e-05	0.108674	0.14237	5.65e-07	1.6071e-05
A_72_P238087	---	---	3.83e-07	1.55365e-05	4.6e-07	1.85138e-05	1.69e-06	2.62764e-05
A_72_P057486	---	---	3.82e-07	1.55414e-05	4.13e-07	1.81998e-05	3.94e-07	1.4093e-05
A_72_P078442	GATA3	GATA binding protein 3	3.83e-07	1.55451e-05	1.11e-05	8.2041e-05	0.00433122	0.0074944
A_72_P008346	---	---	3.84e-07	1.55456e-05	2.47e-07	1.62901e-05	6.21e-06	5.40352e-05
A_72_P319273	LMO4	LIM domain only 4	3.91e-07	1.56586e-05	1.21e-05	8.66007e-05	3.06e-07	1.2837e-05
A_72_P262582	MKLN1	muskelin 1, intracellular mediator containing kelch motifs	3.88e-07	1.56653e-05	0.0101609	0.0168917	0.000460081	0.00113237
A_72_P330383	---	---	3.93e-07	1.56715e-05	2.29e-06	3.52003e-05	7.64e-06	6.13321e-05
A_72_P252777	SH3GL3	SH3-domain GRB2-like 3	3.91e-07	1.56738e-05	1.08e-06	2.60706e-05	0.0018366	0.0035682
A_72_P250332	TMEM236	transmembrane protein 236	3.89e-07	1.5675e-05	0.0473266	0.0669974	0.0494706	0.0670702
A_72_P226347	---	---	3.91e-07	1.5677e-05	2.81e-08	7.77578e-06	2.21e-05	0.00012096
A_72_P272889	LOC100739557	leucine carboxyl methyltransferase 1-like	3.92e-07	1.56786e-05	4.36e-05	0.00019808	5.56e-08	7.23858e-06
A_72_P313213	---	---	3.9e-07	1.56834e-05	0.00013675	0.000460286	5.16e-07	1.56988e-05
A_72_P003746	UHRF1	ubiquitin-like with PHD and ring finger domains 1	3.92e-07	1.56866e-05	1.76e-08	6.78393e-06	6.36e-07	1.68303e-05
A_72_P434234	TGS1	trimethylguanosine synthase 1	3.9e-07	1.56866e-05	6.65e-06	6.09469e-05	0.0126501	0.0194289
A_72_P073176	GNAS	GNAS complex locus	3.9e-07	1.56917e-05	7.59e-06	6.61066e-05	1.13e-06	2.17505e-05
A_72_P297759	---	---	3.96e-07	1.57018e-05	0.000119864	0.000414327	1.25e-06	2.28739e-05
A_72_P286379	---	---	3.95e-07	1.5706e-05	0.000269773	0.000778723	7.12e-07	1.76786e-05
A_72_P008856	---	---	3.95e-07	1.57162e-05	2.46e-06	3.62749e-05	0.0129398	0.0198348
A_72_P378348	NDUFA5	NADH dehydrogenase (ubiquinone) 1 alpha subcomplex, 5	3.97e-07	1.572e-05	3.23e-06	4.16106e-05	4.25e-06	4.34571e-05
A_72_P055901	---	---	3.94e-07	1.57213e-05	9.28e-06	7.43598e-05	3.29e-07	1.31083e-05
A_72_P222577	---	---	3.95e-07	1.57222e-05	0.00623925	0.0109487	1.82e-07	1.06101e-05
A_72_P418789	---	---	3.98e-07	1.57291e-05	0.742418	0.777635	5.44e-05	0.000223359
A_72_P015441	CYP4B1	cytochrome P450 family 4 subfamily B member 1	4.01e-07	1.57311e-05	1.71e-07	1.44758e-05	3.88e-07	1.40547e-05
A_72_P396683	---	---	3.98e-07	1.57364e-05	1.17e-05	8.5037e-05	3.12e-07	1.28128e-05
A_72_P344093	TPM2	tropomyosin 2 (beta)	4e-07	1.57427e-05	5.82e-05	0.000242606	2.58e-06	3.28892e-05
A_72_P154451	---	---	4.02e-07	1.57463e-05	1.83e-06	3.20037e-05	2.39e-08	5.89622e-06
A_72_P342808	KNG1	kininogen 1	4e-07	1.57471e-05	4.61e-06	5.013e-05	0.0119702	0.0184897
A_72_P312173	---	---	3.98e-07	1.57488e-05	1.63e-06	3.04918e-05	4.19e-08	6.6099e-06
A_72_P105516	---	---	4e-07	1.57556e-05	3.46e-06	4.31109e-05	1.95e-06	2.82908e-05
A_72_P014311	ACAN	aggrecan	4.02e-07	1.57579e-05	5.94e-06	5.73738e-05	0.0221663	0.0322826
A_72_P436504	SYNM	synemin, intermediate filament protein	4.03e-07	1.576e-05	5.45e-06	5.46515e-05	0.000482571	0.00117744
A_72_P032751	C14H10orf99	chromosome 14 open reading frame, human C10orf99	4e-07	1.57677e-05	9.54e-05	0.000349835	0.000122877	0.000404865
A_72_P437829	LOC100525830	fasciculation and elongation protein zeta-1-like	4.04e-07	1.57848e-05	4.45e-05	0.000200828	7.68e-06	6.15565e-05
A_72_P243617	LOC100152150	amine sulfotransferase-like	4.05e-07	1.5788e-05	0.664832	0.707892	5.93e-06	5.26909e-05
A_72_P194642	---	---	4.04e-07	1.57908e-05	8.75e-07	2.39462e-05	5.58e-08	7.18023e-06
A_72_P058141	---	---	4.06e-07	1.58075e-05	6.46e-08	9.9033e-06	7.84e-08	7.99125e-06
A_72_P196912	---	---	4.09e-07	1.58085e-05	3.06e-07	1.64645e-05	0.00119849	0.00248951
A_72_P151361	RDX	radixin	4.07e-07	1.58097e-05	0.00569249	0.010099	0.00117707	0.00245212
A_72_P415968	---	---	4.06e-07	1.58144e-05	1.43e-05	9.5768e-05	0.000422443	0.00105862
A_72_P088766	HPS6	Hermansky-Pudlak syndrome 6	4.08e-07	1.58188e-05	1.12e-06	2.64345e-05	6.07e-06	5.35081e-05
A_72_P048951	---	---	4.08e-07	1.5821e-05	0.0194362	0.0301658	4.07e-05	0.000181543
A_72_P434724	---	---	4.09e-07	1.58252e-05	2.49e-06	3.65332e-05	2.6e-06	3.30213e-05
A_72_P051731	---	---	4.08e-07	1.58294e-05	7.97e-05	0.000306371	0.000148639	0.000466786
A_72_P203472	SOCS2	suppressor of cytokine signaling 2	4.12e-07	1.58908e-05	9.98e-05	0.000361346	1.4e-05	8.93714e-05
A_72_P076826	---	---	4.12e-07	1.58926e-05	1.38e-06	2.86442e-05	8.43e-06	6.53259e-05
A_72_P075436	ATP6V1E2	ATPase, H+ transporting, lysosomal 31kDa, V1 subunit E2	4.13e-07	1.59199e-05	2.79e-06	3.87314e-05	3.24e-07	1.30699e-05
A_72_P282329	---	---	4.17e-07	1.6028e-05	1.88e-07	1.4614e-05	3.28e-07	1.30684e-05
A_72_P290849	---	---	4.2e-07	1.61238e-05	1.54e-07	1.38212e-05	1.32e-08	6.12931e-06
A_72_P141476	EXD2	exonuclease 3'-5' domain containing 2	4.21e-07	1.61504e-05	4.12e-07	1.82112e-05	5.58e-08	7.20592e-06
A_72_P342723	SETDB2	SET domain, bifurcated 2	4.21e-07	1.6161e-05	2.4e-05	0.000132939	1.62e-06	2.57151e-05
A_72_P245807	OLR1	oxidized low density lipoprotein (lectin-like) receptor 1	4.22e-07	1.61685e-05	0.000175849	0.00055666	0.000180545	0.000541636
A_72_P031901	---	---	4.24e-07	1.6229e-05	0.00196936	0.00400196	2.22e-05	0.000121115
A_72_P305499	---	---	4.25e-07	1.62337e-05	0.716275	0.754506	0.0238694	0.03451
A_72_P052071	ALDH1A1	aldehyde dehydrogenase 1 family, member A1	4.26e-07	1.62692e-05	7.36e-06	6.48846e-05	7.34e-06	5.99702e-05
A_72_P172716	SERPINA3-2	alpha-1-antichymotrypsin 2	4.27e-07	1.62965e-05	2.18e-07	1.56054e-05	2.7e-07	1.24006e-05
A_72_P287444	---	---	4.29e-07	1.63197e-05	3.67e-05	0.000176135	0.000742959	0.00167568
A_72_P419319	HLCS	holocarboxylase synthetase (biotin-(proprionyl-CoA-carboxylase (ATP-hydrolysing)) ligase)	4.28e-07	1.63202e-05	4.63e-07	1.85549e-05	4.39e-07	1.46954e-05
A_72_P125636	TPR	translocated promoter region, nuclear basket protein	4.29e-07	1.63272e-05	0.000106646	0.000379165	0.000147396	0.000463728
A_72_P089461	STRN	striatin, calmodulin binding protein	4.31e-07	1.63374e-05	1.02e-07	1.15137e-05	8.7e-06	6.65092e-05
A_72_P413808	CXCL8	chemokine (C-X-C motif) ligand 8	4.3e-07	1.63407e-05	2.83e-07	1.64999e-05	0.00297242	0.00540339
A_72_P365118	LOC100620992	general transcription factor II-I repeat domain-containing protein 2	4.32e-07	1.6368e-05	3.34e-06	4.23738e-05	1.44e-07	9.62556e-06
A_72_P023751	---	---	4.33e-07	1.6389e-05	2.87e-07	1.64403e-05	1.27e-06	2.30689e-05
A_72_P050461	CLIC5	chloride intracellular channel 5	4.34e-07	1.63995e-05	1.52e-05	9.92847e-05	3e-07	1.27284e-05
A_72_P126901	CYP2C91	cytochrome P450 2C21 pseudogene	4.37e-07	1.64817e-05	1.79e-05	0.000110387	9.71e-07	2.03669e-05
A_72_P306263	---	---	4.37e-07	1.64848e-05	1.38e-05	9.37663e-05	0.000126542	0.000414397
A_72_P234957	---	---	4.38e-07	1.6502e-05	0.00279899	0.00542233	1.25e-07	9.26903e-06
A_72_P358358	ATP9A	ATPase, class II, type 9A	4.42e-07	1.66139e-05	0.0782467	0.105663	9.41e-05	0.00033264
A_72_P426259	---	---	4.49e-07	1.66146e-05	0.00877663	0.0148309	0.0027536	0.00506293
A_72_P335293	FAM98A	family with sequence similarity 98, member A	4.42e-07	1.66253e-05	0.1081	0.141704	8.94e-05	0.000319683
A_72_P401753	---	---	4.49e-07	1.66323e-05	1.29e-06	2.79948e-05	2.4e-07	1.18209e-05
A_72_P077356	FXYD3	FXYD domain containing ion transport regulator 3	4.49e-07	1.66346e-05	0.239027	0.290706	6.73e-05	0.000259705
A_72_P379393	---	---	4.5e-07	1.66355e-05	4.76e-07	1.86531e-05	4.64e-07	1.50489e-05
A_72_P211437	WHSC1L1	Wolf-Hirschhorn syndrome candidate 1-like 1	4.43e-07	1.66397e-05	5.3e-07	1.92069e-05	0.00107486	0.00227268
A_72_P389803	---	---	4.47e-07	1.664e-05	6.22e-08	9.7137e-06	0.000436687	0.00108537
A_72_P006386	---	---	4.49e-07	1.66493e-05	0.0168079	0.0264909	3.53e-05	0.000164632
A_72_P115176	---	---	4.48e-07	1.66511e-05	5.59e-08	9.59658e-06	2.77e-07	1.24819e-05
A_72_P060521	MTHFR	methylenetetrahydrofolate reductase (NAD(P)H)	4.47e-07	1.66524e-05	2.84e-05	0.00014815	9.68e-07	2.03305e-05
A_72_P052401	LOC100515857	c-C motif chemokine 3-like	4.46e-07	1.66534e-05	6.75e-06	6.14953e-05	5.05e-06	4.79128e-05
A_72_P381903	CHD5	chromodomain helicase DNA binding protein 5	4.45e-07	1.66536e-05	0.000280753	0.000803866	1.73e-06	2.65876e-05
A_72_P187031	---	---	4.45e-07	1.66545e-05	1.42e-06	2.8784e-05	5.01e-07	1.55657e-05
A_72_P289254	---	---	4.48e-07	1.66556e-05	4.95e-07	1.89499e-05	4.49e-07	1.48345e-05
A_72_P115371	---	---	4.45e-07	1.66596e-05	8.52e-06	7.07602e-05	3.55e-07	1.3516e-05
A_72_P050716	---	---	4.44e-07	1.66646e-05	2.9e-07	1.65219e-05	0.000718587	0.00163131
A_72_P098386	---	---	4.52e-07	1.66684e-05	0.0159449	0.0252803	0.000157493	0.00048834
A_72_P022726	ZCCHC11	zinc finger, CCHC domain containing 11	4.46e-07	1.66696e-05	7.7e-08	1.05775e-05	5.34e-08	7.10961e-06
A_72_P191186	AHDC1	AT hook, DNA binding motif, containing 1	4.55e-07	1.67718e-05	0.00183516	0.00376759	1.32e-06	2.3531e-05
A_72_P370453	FAM114A1	family with sequence similarity 114, member A1	4.56e-07	1.67972e-05	0.000282624	0.000808011	0.000163372	0.000502083
A_72_P054756	---	---	4.57e-07	1.68019e-05	1.21e-07	1.25138e-05	3.41e-08	6.29926e-06
A_72_P107941	---	---	4.57e-07	1.6805e-05	0.000232789	0.000693702	6.09e-07	1.65717e-05
A_72_P247587	ORM1	orosomucoid 1	4.58e-07	1.68214e-05	2.52e-06	3.67619e-05	1.48e-06	2.46656e-05
A_72_P169016	---	---	4.6e-07	1.68552e-05	0.00136825	0.00293126	5.08e-07	1.55848e-05
A_72_P226422	---	---	4.61e-07	1.68576e-05	4.38e-05	0.000198698	8.75e-06	6.67114e-05
A_72_P373753	COL4A2	collagen, type IV, alpha 2	4.62e-07	1.68577e-05	2.68e-06	3.79029e-05	1e-07	8.60027e-06
A_72_P005786	LOC100512960	tribbles homolog 1	4.64e-07	1.68609e-05	1.53e-06	2.98479e-05	1.04e-07	8.74565e-06
A_72_P131446	---	---	4.6e-07	1.68616e-05	7.34e-07	2.20012e-05	6.43e-08	7.50965e-06
A_72_P183981	---	---	4.64e-07	1.68641e-05	6.26e-07	2.06308e-05	1.28e-06	2.31428e-05
A_72_P075651	---	---	4.63e-07	1.68662e-05	9.5e-06	7.53171e-05	1.5e-06	2.48086e-05
A_72_P086001	SLC34A2	solute carrier family 34 (sodium phosphate), member 2	4.61e-07	1.6871e-05	2.06e-06	3.3342e-05	1.28e-07	9.30117e-06
A_72_P351298	---	---	4.62e-07	1.68752e-05	2.6e-05	0.000140082	1.68e-06	2.61706e-05
A_72_P042261	---	---	4.63e-07	1.68777e-05	2.76e-06	3.8462e-05	6.1e-07	1.65759e-05
A_72_P201402	CCDC42	coiled-coil domain containing 42	4.66e-07	1.6898e-05	3.57e-05	0.000172883	0.00155416	0.00309885
A_72_P387188	---	---	4.75e-07	1.6904e-05	0.349247	0.406318	5.39e-07	1.57507e-05
A_72_P235407	---	---	4.75e-07	1.69119e-05	2.63e-06	3.76241e-05	1.03e-06	2.08208e-05
A_72_P066741	GIMAP4	GTPase, IMAP family member 4	4.68e-07	1.69133e-05	0.000131092	0.000444289	0.00713857	0.0116736
A_72_P046866	---	---	4.66e-07	1.69146e-05	1.09e-06	2.60962e-05	7.49e-08	7.87439e-06
A_72_P409998	FLAD1	flavin adenine dinucleotide synthetase 1	4.76e-07	1.69201e-05	2.35e-05	0.000131078	0.000387193	0.000985596
A_72_P230442	---	---	4.75e-07	1.69217e-05	1.05e-06	2.56862e-05	4.86e-06	4.69416e-05
A_72_P410153	---	---	4.69e-07	1.69226e-05	2.44e-05	0.000134449	1.5e-06	2.48684e-05
A_72_P248242	RPS27L	ribosomal protein S27-like	4.69e-07	1.69239e-05	7.53e-05	0.000293937	2.29e-07	1.15607e-05
A_72_P429924	HSD17B14	hydroxysteroid (17-beta) dehydrogenase 14	4.67e-07	1.69242e-05	9.56e-07	2.47637e-05	7.18e-06	5.92035e-05
A_72_P227547	---	---	4.73e-07	1.69278e-05	1.02e-05	7.81983e-05	3.81e-07	1.39327e-05
A_72_P283009	C10H9orf64	chromosome 10 open reading frame, human C9orf64	4.77e-07	1.6932e-05	8.34e-05	0.000316658	6.52e-06	5.57775e-05
A_72_P025686	---	---	4.74e-07	1.69321e-05	9.35e-07	2.45194e-05	1.93e-07	1.08556e-05
A_72_P151996	RAB3B	RAB3B, member RAS oncogene family	4.73e-07	1.69353e-05	7.4e-06	6.50775e-05	2.81e-07	1.25801e-05
A_72_P404413	---	---	4.78e-07	1.69361e-05	4.39e-06	4.86419e-05	1.38e-06	2.38594e-05
A_72_P128961	---	---	4.69e-07	1.69382e-05	3.37e-07	1.70449e-05	7.16e-08	7.71256e-06
A_72_P215267	---	---	4.75e-07	1.69389e-05	5e-07	1.90367e-05	2.35e-05	0.000125719
A_72_P272189	---	---	4.72e-07	1.69462e-05	4.08e-07	1.80754e-05	4e-07	1.41755e-05
A_72_P210892	LOC100624950	cytochrome b561 domain-containing protein 1	4.78e-07	1.69508e-05	1.63e-06	3.05245e-05	0.000242746	0.00068019
A_72_P057626	---	---	4.73e-07	1.69518e-05	2.96e-05	0.000152196	3.08e-07	1.2799e-05
A_72_P101586	---	---	4.72e-07	1.6962e-05	3.64e-07	1.74084e-05	5.61e-07	1.59953e-05
A_72_P064586	---	---	4.72e-07	1.69695e-05	0.0389244	0.0561603	1.45e-07	9.632e-06
A_72_P348933	---	---	4.71e-07	1.69776e-05	2.56e-06	3.71788e-05	2.14e-07	1.12889e-05
A_72_P003616	NDEL1	nudE nuclear distribution E homolog (A. nidulans)-like 1	4.8e-07	1.69794e-05	0.187712	0.233495	1.11e-06	2.15882e-05
A_72_P055806	---	---	4.72e-07	1.6984e-05	0.000600653	0.00147867	2.94e-07	1.26912e-05
A_72_P108351	HIST1H3E	histone cluster 1, H3e	4.82e-07	1.70238e-05	1.86e-06	3.20836e-05	2.92e-07	1.26406e-05
A_72_P232837	ICAM2	intercellular adhesion molecule 2	4.82e-07	1.70258e-05	2.88e-06	3.9129e-05	0.000339655	0.000888008
A_72_P331298	TMEM106A	transmembrane protein 106A	4.83e-07	1.70299e-05	3.41e-07	1.70188e-05	1.08e-06	2.13455e-05
A_72_P313528	AGBL5	ATP/GTP binding protein-like 5	4.84e-07	1.70354e-05	1.11e-07	1.20027e-05	1.14e-07	8.89073e-06
A_72_P304244	FYN	FYN oncogene related to SRC, FGR, YES	4.85e-07	1.7039e-05	0.00144845	0.00307776	4.59e-07	1.50033e-05
A_72_P048626	---	---	4.84e-07	1.705e-05	1.95e-06	3.26782e-05	8.4e-07	1.90056e-05
A_72_P041536	LOC100158108	zinc finger protein 510-like	4.84e-07	1.70564e-05	1.62e-06	3.05461e-05	1.98e-06	2.85516e-05
A_72_P165121	HSD11B2	hydroxysteroid (11-beta) dehydrogenase 2	4.87e-07	1.70588e-05	8.89e-07	2.40777e-05	2.56e-06	3.26858e-05
A_72_P369018	LOC100624704	rap1 GTPase-activating protein 2	4.86e-07	1.70594e-05	1.35e-05	9.24248e-05	0.585238	0.62695
A_72_P377708	RAD51D	RAD51 paralog D	4.89e-07	1.7089e-05	2.57e-07	1.64749e-05	6.44e-06	5.53417e-05
A_72_P222017	COIL	coilin	4.89e-07	1.70959e-05	1.4e-05	9.44502e-05	1.79e-06	2.68764e-05
A_72_P404563	---	---	4.93e-07	1.7097e-05	1.33e-05	9.15556e-05	3.02e-07	1.27219e-05
A_72_P203022	SERTAD3	SERTA domain containing 3	4.92e-07	1.70971e-05	5.58e-06	5.54481e-05	5.39e-07	1.57634e-05
A_72_P265997	CDRT1	CMT1A duplicated region transcript 1	4.92e-07	1.71001e-05	2.35e-05	0.000130953	6.98e-06	5.8207e-05
A_72_P088596	PLIN2	perilipin 2	4.89e-07	1.71064e-05	6.18e-07	2.0575e-05	0.00592037	0.00987514
A_72_P307868	IFNAR2	interferon (alpha, beta and omega) receptor 2	4.91e-07	1.71087e-05	3.46e-06	4.31401e-05	8.4e-05	0.000304567
A_72_P328518	APOH	0	4.88e-07	1.71094e-05	9.29e-07	2.45185e-05	3.44e-06	3.84045e-05
A_72_P180901	SCD	stearoyl-CoA desaturase (delta-9-desaturase)	4.92e-07	1.71133e-05	5.21e-08	9.2262e-06	1.3e-06	2.33381e-05
A_72_P119546	---	---	4.91e-07	1.71221e-05	1.34e-06	2.82884e-05	3.22e-06	3.70066e-05
A_72_P115416	LOC100154648	lipid phosphate phosphatase-related protein type 1-like	4.97e-07	1.72147e-05	0.00305349	0.00584744	1.29e-06	2.33252e-05
A_72_P050672	CTSL	cathepsin L	4.99e-07	1.7271e-05	4.95e-07	1.89471e-05	7.02e-07	1.75686e-05
A_72_P322308	GPRC5B	G protein-coupled receptor, family C, group 5, member B	5.01e-07	1.73092e-05	1.85e-06	3.20704e-05	6.19e-06	5.39148e-05
A_72_P285749	LOC100519853	zinc finger protein 320-like	5e-07	1.7315e-05	5.19e-06	5.30775e-05	9.72e-07	2.03419e-05
A_72_P344368	---	---	5.02e-07	1.73273e-05	1.65e-05	0.000104919	1.57e-07	1.00331e-05
A_72_P178111	DCN	decorin	5.03e-07	1.73333e-05	1.74e-06	3.14497e-05	0.000360505	0.000931602
A_72_P403178	BMP6	bone morphogenetic protein 6	5.06e-07	1.73354e-05	2.52e-05	0.000137183	0.0128179	0.0196638
A_72_P255002	SAT1	spermidine/spermine N1-acetyltransferase 1	5.02e-07	1.73366e-05	0.000989107	0.00222953	4.95e-05	0.000208921
A_72_P118086	INPP4B	inositol polyphosphate-4-phosphatase type II B	5.06e-07	1.73452e-05	0.000950474	0.00215532	1.65e-06	2.59882e-05
A_72_P289909	---	---	5.05e-07	1.73542e-05	4.25e-07	1.82835e-05	5.69e-08	7.18433e-06
A_72_P042096	CD44	CD44 molecule (Indian blood group)	5.06e-07	1.73591e-05	5.82e-06	5.6715e-05	4.26e-07	1.45368e-05
A_72_P345333	PKN2	protein kinase N2	5.04e-07	1.73602e-05	0.000350031	0.000957007	8.05e-06	6.3387e-05
A_72_P115581	---	---	5.05e-07	1.73638e-05	3.19e-07	1.66929e-05	2.15e-07	1.13109e-05
A_72_P296234	EDN3	endothelin 3	5.09e-07	1.73648e-05	2.03e-05	0.00011915	5.82e-05	0.000234265
A_72_P033331	LOC733585	filamin-A	5.08e-07	1.73711e-05	1.47e-05	9.72258e-05	0.150799	0.185624
A_72_P196487	TMEM222	transmembrane protein 222	5.09e-07	1.73745e-05	8.75e-07	2.39328e-05	0.00157234	0.00312912
A_72_P097796	---	---	5.08e-07	1.73837e-05	4.92e-07	1.8999e-05	1.37e-07	9.51495e-06
A_72_P195932	PBDC1	polysaccharide biosynthesis domain containing 1	5.12e-07	1.73973e-05	0.562071	0.612328	0.00102382	0.00218223
A_72_P363748	---	---	5.1e-07	1.73986e-05	2.95e-06	3.95514e-05	3.54e-07	1.34925e-05
A_72_P247197	---	---	5.13e-07	1.74077e-05	5.49e-07	1.93793e-05	4.95e-05	0.00020888
A_72_P107846	---	---	5.12e-07	1.74102e-05	0.00937537	0.0157466	4.01e-07	1.41609e-05
A_72_P101476	EIF1B	eukaryotic translation initiation factor 1B	5.12e-07	1.74258e-05	0.00965372	0.0161604	3.43e-06	3.83871e-05
A_72_P186941	DAD1	defender against cell death 1	5.14e-07	1.74268e-05	4.35e-05	0.000197694	4.85e-07	1.53781e-05
A_72_P312093	KIAA1210	KIAA1210 ortholog	5.15e-07	1.74297e-05	0.884451	0.902604	7.94e-05	0.000292322
A_72_P071116	---	---	5.15e-07	1.74368e-05	6.63e-07	2.13428e-05	2.46e-08	5.86472e-06
A_72_P202497	---	---	5.15e-07	1.7437e-05	4.43e-07	1.83434e-05	2.51e-07	1.19719e-05
A_72_P383968	---	---	5.19e-07	1.7488e-05	6.19e-06	5.85427e-05	9.01e-07	1.96578e-05
A_72_P349163	PAICS	phosphoribosylaminoimidazole carboxylase, phosphoribosylaminoimidazole succinocarboxamide synthetase	5.18e-07	1.7494e-05	3.81e-07	1.76707e-05	1.11e-06	2.16046e-05
A_72_P232312	BPIFB1	BPI fold containing family B, member 1	5.18e-07	1.74943e-05	0.000629127	0.00153491	0.153395	0.188501
A_72_P289834	---	---	5.21e-07	1.75594e-05	9.31e-05	0.000343884	4.56e-07	1.49451e-05
A_72_P359413	SEZ6L	seizure related 6 homolog (mouse)-like	5.24e-07	1.75815e-05	0.00986179	0.0164606	4.03e-05	0.000180535
A_72_P250292	---	---	5.23e-07	1.75908e-05	1.39e-06	2.88099e-05	4.77e-07	1.52373e-05
A_72_P137856	---	---	5.23e-07	1.75917e-05	3.66e-06	4.41812e-05	2.15e-07	1.12831e-05
A_72_P102706	---	---	5.24e-07	1.75973e-05	3.9e-05	0.000183645	3.53e-07	1.34706e-05
A_72_P081581	---	---	5.24e-07	1.76121e-05	5.08e-06	5.24569e-05	3.3e-09	5.67457e-06
A_72_P204312	RPS19	ribosomal protein S19	5.31e-07	1.76134e-05	0.079989	0.107778	0.000161575	0.000498075
A_72_P122911	ARL6	ADP-ribosylation factor-like 6	5.31e-07	1.76142e-05	2.8e-07	1.6423e-05	6.69e-07	1.72463e-05
A_72_P422784	---	---	5.26e-07	1.76185e-05	1.72e-06	3.12329e-05	2.9e-06	3.50598e-05
A_72_P195892	---	---	5.3e-07	1.76268e-05	4.63e-07	1.85659e-05	2.02e-06	2.87537e-05
A_72_P039511	SPR	sepiapterin reductase (7,8-dihydrobiopterin:NADP+ oxidoreductase)	5.3e-07	1.76361e-05	0.000105524	0.000376423	5.77e-05	0.000232624
A_72_P009666	---	---	5.3e-07	1.76506e-05	3.48e-05	0.000170015	2.9e-05	0.000144661
A_72_P021086	---	---	5.3e-07	1.76526e-05	0.351329	0.408395	0.00110999	0.00233432
A_72_P231397	---	---	5.29e-07	1.76561e-05	0.00144646	0.00307409	4e-05	0.000179499
A_72_P435344	---	---	5.28e-07	1.76586e-05	0.000597032	0.00147176	2.24e-07	1.14893e-05
A_72_P078456	BRE	brain and reproductive organ-expressed (TNFRSF1A modulator)	5.28e-07	1.76586e-05	9.36e-05	0.000344929	7.44e-08	7.84458e-06
A_72_P117091	---	---	5.29e-07	1.76655e-05	6.88e-05	0.000274822	0.000127556	0.000416883
A_72_P402183	CPT1A	carnitine palmitoyltransferase 1A (liver)	5.34e-07	1.77002e-05	0.436536	0.490498	0.000559566	0.00132667
A_72_P209392	GC	group-specific component (vitamin D binding protein)	5.37e-07	1.77209e-05	3.9e-05	0.000183647	0.000107601	0.000366626
A_72_P092331	FGF1	fibroblast growth factor 1 (acidic)	5.38e-07	1.77302e-05	1.84e-05	0.000112315	5.9e-05	0.00023621
A_72_P252202	RHBDL2	rhomboid, veinlet-like 2 (Drosophila)	5.36e-07	1.77355e-05	7.24e-08	1.02331e-05	1.02e-06	2.07031e-05
A_72_P107981	MED19	mediator complex subunit 19	5.37e-07	1.7737e-05	5.8e-08	9.49156e-06	5.72e-07	1.6127e-05
A_72_P011236	EFEMP1	EGF containing fibulin-like extracellular matrix protein 1	5.36e-07	1.7742e-05	1.87e-08	6.89913e-06	8.46e-07	1.90378e-05
A_72_P394713	SEPT6	septin 6	5.4e-07	1.77773e-05	5.84e-05	0.000243416	9.1e-06	6.82695e-05
A_72_P103086	---	---	5.4e-07	1.77916e-05	1.06e-06	2.56829e-05	0.000547579	0.00130383
A_72_P377383	PIK3CD	phosphatidylinositol-4,5-bisphosphate 3-kinase, catalytic subunit delta	5.41e-07	1.77954e-05	0.000141518	0.000472446	6.99e-07	1.75328e-05
A_72_P373378	---	---	5.44e-07	1.78578e-05	1.61e-06	3.0459e-05	8.19e-06	6.41226e-05
A_72_P226682	ATP10A	ATPase, class V, type 10A	5.45e-07	1.7858e-05	4.39e-07	1.82638e-05	1.21e-06	2.24775e-05
A_72_P013246	---	---	5.44e-07	1.78606e-05	1.44e-06	2.90866e-05	3.04e-06	3.58951e-05
A_72_P313458	WLS	wntless Wnt ligand secretion mediator	5.5e-07	1.79733e-05	4.56e-06	4.98406e-05	0.000450522	0.00111347
A_72_P232127	---	---	5.5e-07	1.79876e-05	3.24e-05	0.00016232	0.0403506	0.0556678
A_72_P139891	KLHL2	kelch-like family member 2	5.5e-07	1.8e-05	8.14e-06	6.89256e-05	1.98e-07	1.09147e-05
A_72_P268934	RIPPLY3	ripply transcriptional repressor 3	5.53e-07	1.80459e-05	3.13e-06	4.09167e-05	0.00520011	0.00880281
A_72_P342813	---	---	5.59e-07	1.81068e-05	1.5e-05	9.87448e-05	1.74e-07	1.04999e-05
A_72_P177431	SERPINA1	serpin peptidase inhibitor, clade A (alpha-1 antiproteinase, antitrypsin), member 1	5.58e-07	1.81155e-05	9.6e-06	7.57737e-05	3.8e-05	0.000173362
A_72_P268001	---	---	5.56e-07	1.81219e-05	3.87e-06	4.53878e-05	3.92e-07	1.40958e-05
A_72_P344588	---	---	5.56e-07	1.81236e-05	1.18e-05	8.52607e-05	2.65e-07	1.23252e-05
A_72_P194712	ASCC3	activating signal cointegrator 1 complex subunit 3	5.56e-07	1.81296e-05	0.00383832	0.00714917	6.64e-07	1.72008e-05
A_72_P095061	---	---	5.58e-07	1.81312e-05	1.28e-07	1.28759e-05	1.2e-07	9.06484e-06
A_72_P309918	---	---	5.6e-07	1.81313e-05	4.88e-06	5.13344e-05	1e-07	8.59927e-06
A_72_P147446	MIR7141	microRNA mir-7141	5.57e-07	1.81372e-05	4.13e-06	4.70012e-05	5.15e-06	4.83229e-05
A_72_P075026	CHIT1	chitinase 1 (chitotriosidase)	5.58e-07	1.81442e-05	0.000602304	0.00148178	8.53e-06	6.5787e-05
A_72_P069766	---	---	5.61e-07	1.81466e-05	4.32e-05	0.000196824	0.000754215	0.0016955
A_72_P293139	---	---	5.6e-07	1.81472e-05	1.79e-06	3.17149e-05	2.63e-05	0.000135383
A_72_P358008	---	---	5.64e-07	1.81839e-05	1.55e-05	0.000100702	1.17e-07	8.98015e-06
A_72_P060806	DEF8	differentially expressed in FDCP 8 homolog (mouse)	5.65e-07	1.81882e-05	0.000134327	0.000453061	4.81e-05	0.000204828
A_72_P214302	---	---	5.65e-07	1.81898e-05	4.66e-06	5.03022e-05	8.76e-07	1.93602e-05
A_72_P264922	---	---	5.64e-07	1.81916e-05	2.34e-06	3.558e-05	1.19e-07	9.03425e-06
A_72_P261717	FLI1	Fli-1 proto-oncogene, ETS transcription factor	5.64e-07	1.82064e-05	3.67e-06	4.4229e-05	9.37e-08	8.34412e-06
A_72_P416848	---	---	5.67e-07	1.82082e-05	1.34e-07	1.31061e-05	4.85e-07	1.53751e-05
A_72_P283859	---	---	5.72e-07	1.82809e-05	5.79e-06	5.65734e-05	3.51e-07	1.34505e-05
A_72_P260297	GBA	glucosidase, beta, acid	5.72e-07	1.82854e-05	1.73e-07	1.45577e-05	2.53e-06	3.25757e-05
A_72_P171081	NDUFA4L2	NADH dehydrogenase (ubiquinone) 1 alpha subcomplex, 4-like 2	5.69e-07	1.82869e-05	3.88e-05	0.000182841	1.11e-05	7.70317e-05
A_72_P329813	SCIN	scinderin	5.71e-07	1.8291e-05	3.21e-07	1.67264e-05	2.37e-05	0.000126266
A_72_P032671	---	---	5.72e-07	1.83011e-05	1.97e-05	0.000117004	5.16e-07	1.57332e-05
A_72_P070456	---	---	5.73e-07	1.8306e-05	4.05e-07	1.80755e-05	5.74e-07	1.61506e-05
A_72_P036731	---	---	5.71e-07	1.83065e-05	3.58e-06	4.39043e-05	2.92e-07	1.26692e-05
A_72_P304909	---	---	5.76e-07	1.83158e-05	2.3e-05	0.000128995	3.31e-08	6.34673e-06
A_72_P163636	CU151851.1		5.74e-07	1.83159e-05	0.417412	0.471555	0.00544493	0.00917025
A_72_P437474	---	---	5.75e-07	1.83174e-05	3.94e-07	1.78286e-05	4.23e-08	6.54985e-06
A_72_P184891	PTPRA	protein tyrosine phosphatase, receptor type, A	5.78e-07	1.83177e-05	3.75e-07	1.76184e-05	8.94e-08	8.21008e-06
A_72_P151696	---	---	5.78e-07	1.83254e-05	1.83e-05	0.000112129	5.95e-07	1.6452e-05
A_72_P216187	RAPGEF2	Rap guanine nucleotide exchange factor (GEF) 2	5.76e-07	1.83278e-05	9.92e-06	7.7103e-05	7.15e-07	1.77159e-05
A_72_P365473	DNAJC19	DnaJ (Hsp40) homolog, subfamily C, member 19	5.75e-07	1.83297e-05	0.0451312	0.0641778	2.26e-05	0.000122792
A_72_P028071	---	---	5.78e-07	1.83406e-05	2.34e-05	0.000130318	5.26e-07	1.57577e-05
A_72_P138036	---	---	5.79e-07	1.83464e-05	0.00023587	0.000700636	0.0222956	0.0324461
A_72_P189101	---	---	5.81e-07	1.83495e-05	6.07e-05	0.000250415	1.5e-06	2.48499e-05
A_72_P077666	DHDH	dihydrodiol dehydrogenase (dimeric)	5.81e-07	1.83639e-05	0.000228269	0.000683196	0.000123968	0.000407754
A_72_P040111	AFAP1L2	actin filament associated protein 1 like 2	5.81e-07	1.83783e-05	0.00969531	0.016219	0.000768095	0.00172063
A_72_P430374	---	---	5.84e-07	1.84114e-05	4.93e-06	5.16754e-05	0.00226786	0.00427553
A_72_P350578	---	---	5.84e-07	1.84142e-05	3.73e-07	1.76182e-05	1.77e-07	1.05033e-05
A_72_P302839	MX1	myxovirus (influenza virus) resistance 1, interferon-inducible protein p78 (mouse)	5.88e-07	1.84583e-05	0.000530185	0.00133387	1.94e-07	1.08459e-05
A_72_P302654	TMOD3	tropomodulin 3 (ubiquitous)	5.86e-07	1.84635e-05	0.0245214	0.0371634	2.6e-06	3.29887e-05
A_72_P031141	LOC100624113	uncharacterized LOC100624113	5.88e-07	1.84636e-05	0.000196286	0.000606546	9.06e-06	6.80611e-05
A_72_P198482	LOC100738546	uncharacterized LOC100738546	5.87e-07	1.84647e-05	6.42e-06	5.96592e-05	1.03e-06	2.08235e-05
A_72_P340268	---	---	5.87e-07	1.8466e-05	0.000126795	0.000432625	8.32e-07	1.89768e-05
A_72_P349463	---	---	5.89e-07	1.84793e-05	8.33e-06	6.98773e-05	4.15e-07	1.43538e-05
A_72_P386078	---	---	5.93e-07	1.84829e-05	5.33e-06	5.40341e-05	3.45e-07	1.3336e-05
A_72_P430744	SERPINA3-2	alpha-1-antichymotrypsin 2	5.96e-07	1.84861e-05	1.13e-05	8.31432e-05	1.05e-06	2.10347e-05
A_72_P087306	---	---	5.94e-07	1.84879e-05	1.84e-05	0.000112329	3.6e-08	6.43655e-06
A_72_P128976	---	---	5.96e-07	1.84911e-05	6.82e-06	6.18199e-05	6.26e-07	1.67107e-05
A_72_P184216	---	---	5.93e-07	1.8499e-05	1.85e-07	1.44368e-05	7.94e-08	7.97993e-06
A_72_P097046	---	---	5.96e-07	1.85059e-05	5.28e-07	1.92382e-05	4.87e-07	1.53658e-05
A_72_P030926	---	---	5.93e-07	1.85107e-05	2.49e-06	3.65041e-05	2.47e-06	3.21841e-05
A_72_P252477	ZNF436	zinc finger protein 436	5.92e-07	1.85114e-05	1.35e-06	2.83972e-05	4.16e-07	1.4362e-05
A_72_P220757	LRRC40	leucine rich repeat containing 40	5.95e-07	1.85152e-05	0.000181277	0.00057027	1.85e-06	2.74635e-05
A_72_P127866	---	---	5.98e-07	1.85175e-05	3.72e-05	0.000177644	2.37e-05	0.00012615
A_72_P025841	---	---	5.95e-07	1.85198e-05	4.94e-06	5.16834e-05	6.17e-08	7.49533e-06
A_72_P177376	---	---	5.92e-07	1.85275e-05	2.81e-06	3.88211e-05	2.53e-07	1.20774e-05
A_72_P165391	AMBN	ameloblastin (enamel matrix protein)	5.92e-07	1.85279e-05	1.42e-08	6.95903e-06	4.99e-08	6.94153e-06
A_72_P418914	GTF3C4	general transcription factor IIIC, polypeptide 4, 90kDa	6.01e-07	1.85323e-05	1.76e-06	3.15033e-05	2.88e-07	1.26211e-05
A_72_P119276	---	---	6e-07	1.8533e-05	0.00222532	0.00444223	0.00311233	0.00562263
A_72_P114011	NSDHL	NAD(P) dependent steroid dehydrogenase-like	5.99e-07	1.85332e-05	8.54e-07	2.36157e-05	0.0100053	0.0157599
A_72_P025376	SCD	stearoyl-CoA desaturase (delta-9-desaturase)	6.01e-07	1.85396e-05	6e-07	2.02829e-05	0.0183893	0.0272567
A_72_P081966	---	---	6.03e-07	1.85399e-05	7.66e-05	0.000297248	1.44e-06	2.43635e-05
A_72_P407233	RB1CC1	RB1-inducible coiled-coil 1	6.02e-07	1.85412e-05	4.24e-07	1.82915e-05	2.73e-06	3.38384e-05
A_72_P086921	---	---	6.04e-07	1.85413e-05	0.000844351	0.00195269	0.000221106	0.000632978
A_72_P054951	---	---	6e-07	1.85415e-05	0.00405032	0.0074973	2.09e-06	2.93579e-05
A_72_P032756	TBXA2R	thromboxane A2 receptor	6.03e-07	1.85436e-05	0.00244707	0.00482381	1.2e-06	2.23511e-05
A_72_P035431	PPBP	pro-platelet basic protein (chemokine (C-X-C motif) ligand 7)	6.02e-07	1.85462e-05	6.56e-06	6.0427e-05	3.66e-07	1.3731e-05
A_72_P206462	MRPL32	mitochondrial ribosomal protein L32	6.05e-07	1.85466e-05	9.93e-07	2.51686e-05	9.91e-06	7.19865e-05
A_72_P008841	CD83	CD83 molecule	6.05e-07	1.85543e-05	5.94e-07	2.0211e-05	2.66e-07	1.23187e-05
A_72_P034331	---	---	6.06e-07	1.85619e-05	1.29e-06	2.79778e-05	1.13e-07	8.89614e-06
A_72_P264577	ABCC5	ATP-binding cassette, sub-family C (CFTR/MRP), member 5	6.07e-07	1.85828e-05	2.28e-06	3.51754e-05	7.25e-07	1.78723e-05
A_72_P436379	ASB3	ankyrin repeat and SOCS box containing 3	6.09e-07	1.85843e-05	1.37e-06	2.86141e-05	6.23e-07	1.67128e-05
A_72_P034686	---	---	6.08e-07	1.8588e-05	2.54e-05	0.000137853	1.26e-07	9.26761e-06
A_72_P388328	---	---	6.09e-07	1.85949e-05	6.96e-06	6.27916e-05	1.36e-06	2.37346e-05
A_72_P419349	KLF3	Kruppel-like factor 3 (basic)	6.12e-07	1.85963e-05	3.77e-07	1.76366e-05	0.372171	0.420598
A_72_P404068	IGSF6	immunoglobulin superfamily, member 6	6.11e-07	1.8597e-05	0.0114572	0.0188128	2.83e-05	0.000142482
A_72_P307318	SFMBT1	Scm-like with four mbt domains 1	6.11e-07	1.86016e-05	9.61e-06	7.58284e-05	5.36e-06	4.94164e-05
A_72_P222692	SLC39A8	solute carrier family 39 (zinc transporter), member 8	6.12e-07	1.86029e-05	1.76e-05	0.000109451	2.23e-07	1.14599e-05
A_72_P046856	---	---	6.11e-07	1.86173e-05	1.45e-05	9.63567e-05	1.08e-06	2.12816e-05
A_72_P224752	---	---	6.16e-07	1.86882e-05	0.000109285	0.000386825	0.00268135	0.0049481
A_72_P250842	---	---	6.16e-07	1.86889e-05	1.88e-06	3.2201e-05	1.08e-06	2.13309e-05
A_72_P020886	---	---	6.17e-07	1.86938e-05	3.48e-05	0.00017005	1.2e-06	2.23503e-05
A_72_P103591	LGMN	legumain	6.19e-07	1.87246e-05	0.00037271	0.00100431	0.00100838	0.00215721
A_72_P281579	---	---	6.2e-07	1.87535e-05	1.9e-05	0.00011478	5.73e-07	1.61239e-05
A_72_P022426	---	---	6.26e-07	1.89181e-05	1.53e-05	9.96228e-05	3.17e-07	1.29168e-05
A_72_P136341	---	---	6.28e-07	1.89535e-05	9.75e-07	2.5026e-05	0.00010719	0.000365482
A_72_P397463	LOC100522402	tRNA wybutosine-synthesizing protein 5-like	6.31e-07	1.89705e-05	3.68e-06	4.42922e-05	1.44e-06	2.43753e-05
A_72_P298514	POLM	polymerase (DNA directed), mu	6.31e-07	1.89709e-05	0.000212423	0.000646413	7.41e-07	1.79528e-05
A_72_P408253	---	---	6.3e-07	1.89833e-05	3.19e-05	0.000160557	0.000217557	0.00062537
A_72_P122626	---	---	6.3e-07	1.89905e-05	1.36e-06	2.84232e-05	2.93e-08	6.16686e-06
A_72_P130041	COPA	coatomer protein complex, subunit alpha	6.3e-07	1.89983e-05	7.03e-07	2.17539e-05	1.08e-07	8.75579e-06
A_72_P283549	HAUS2	HAUS augmin-like complex, subunit 2	6.35e-07	1.90647e-05	1.31e-06	2.81495e-05	3.01e-06	3.56443e-05
A_72_P424769	LOC100156782	uncharacterized LOC100156782	6.37e-07	1.90993e-05	4.53e-05	0.000203656	6.83e-07	1.73688e-05
A_72_P240612	---	---	6.37e-07	1.91083e-05	0.000583103	0.00144364	4.86e-07	1.53688e-05
A_72_P305819	PGR	progesterone receptor	6.42e-07	1.91167e-05	0.000420846	0.00110803	4.34e-05	0.00019023
A_72_P403643	DYRK1A	dual-specificity tyrosine-(Y)-phosphorylation regulated kinase 1A	6.39e-07	1.91178e-05	1e-06	2.52209e-05	1.76e-07	1.04898e-05
A_72_P395443	SAAL1	serum amyloid A-like 1	6.41e-07	1.91224e-05	3.2e-06	4.12449e-05	1.32e-06	2.35122e-05
A_72_P170221	RPL30	ribosomal protein L30	6.43e-07	1.913e-05	2.37e-06	3.5802e-05	2.05e-05	0.000114977
A_72_P128306	---	---	6.39e-07	1.91334e-05	8.91e-07	2.40639e-05	1.66e-07	1.03125e-05
A_72_P206227	KCNIP2	Kv channel interacting protein 2	6.41e-07	1.91355e-05	0.00269732	0.00524727	0.000726225	0.00164604
A_72_P014826	---	---	6.41e-07	1.91494e-05	6.08e-07	2.03861e-05	5.98e-07	1.64484e-05
A_72_P338838	WHSC1L1	Wolf-Hirschhorn syndrome candidate 1-like 1	6.4e-07	1.91508e-05	7.94e-06	6.79519e-05	3.6e-06	3.94819e-05
A_72_P392573	FAM210B	family with sequence similarity 210, member B	6.44e-07	1.91636e-05	1.7e-06	3.10503e-05	3.13e-05	0.000152832
A_72_P060721	---	---	6.45e-07	1.91659e-05	6.77e-08	1.00741e-05	2.32e-06	3.12209e-05
A_72_P156546	---	---	6.46e-07	1.91795e-05	0.000455994	0.00118112	0.000729463	0.00165131
A_72_P007471	---	---	6.47e-07	1.92042e-05	3.8e-06	4.49857e-05	1.03e-07	8.69725e-06
A_72_P092771	KLF5	Kruppel-like factor 5 (intestinal)	6.5e-07	1.9255e-05	1.61e-06	3.04047e-05	9.96e-07	2.05426e-05
A_72_P403078	---	---	6.51e-07	1.92859e-05	5.09e-08	9.20369e-06	1.31e-07	9.34847e-06
A_72_P423229	CALD1	caldesmon 1	6.52e-07	1.93055e-05	1.25e-06	2.76319e-05	3.74e-07	1.38546e-05
A_72_P197242	---	---	6.53e-07	1.93105e-05	2.54e-05	0.000137897	4.74e-07	1.51396e-05
A_72_P228807	---	---	6.59e-07	1.93399e-05	1.84e-07	1.4453e-05	8.38e-08	8.06775e-06
A_72_P378528	LOC102158335	uncharacterized LOC102158335	6.58e-07	1.9352e-05	3.74e-06	4.4569e-05	8.73e-07	1.93221e-05
A_72_P339888	PTGR1	prostaglandin reductase 1	6.56e-07	1.93553e-05	2.77e-05	0.00014595	0.12394	0.155276
A_72_P280914	CYP24A1	cytochrome P450, family 24, subfamily A, polypeptide 1	6.58e-07	1.93574e-05	2.1e-05	0.000121821	4.89e-07	1.53713e-05
A_72_P385113	---	---	6.6e-07	1.9367e-05	2.03e-06	3.31606e-05	2.45e-06	3.207e-05
A_72_P055021	---	---	6.56e-07	1.93687e-05	4.85e-06	5.11835e-05	3.21e-07	1.29878e-05
A_72_P252782	BMP3	bone morphogenetic protein 3	6.58e-07	1.93729e-05	9.62e-08	1.12102e-05	1.64e-06	2.58442e-05
A_72_P165756	UGP2	UDP-glucose pyrophosphorylase 2	6.58e-07	1.93894e-05	2.69e-06	3.79599e-05	0.000355956	0.000921718
A_72_P147031	DNASE2	deoxyribonuclease II, lysosomal	6.58e-07	1.93965e-05	5.37e-07	1.92201e-05	1.19e-05	8.06963e-05
A_72_P260527	RUFY3	RUN and FYVE domain containing 3	6.63e-07	1.94391e-05	6.34e-06	5.93774e-05	2.5e-06	3.24473e-05
A_72_P437694	TIGAR	TP53 induced glycolysis regulatory phosphatase	6.68e-07	1.94507e-05	1.53e-06	2.99035e-05	4.46e-06	4.47604e-05
A_72_P316483	LOC100156940	glycogen debranching enzyme	6.68e-07	1.94654e-05	1.61e-05	0.000103208	1.59e-05	9.77555e-05
A_72_P251932	IHH	indian hedgehog	6.67e-07	1.94756e-05	0.501902	0.55455	0.163167	0.199333
A_72_P305364	LOC100156062	apolipoprotein L3	6.68e-07	1.9476e-05	1.32e-06	2.82016e-05	0.000325149	0.000856864
A_72_P340293	---	---	6.65e-07	1.9477e-05	3.73e-07	1.76302e-05	3.84e-07	1.39533e-05
A_72_P317888	---	---	6.66e-07	1.94868e-05	1.27e-06	2.77705e-05	1.07e-06	2.12292e-05
A_72_P270049	---	---	6.7e-07	1.94876e-05	1.77e-05	0.000109838	6.26e-05	0.000246475
A_72_P409568	---	---	6.8e-07	1.9489e-05	2.37e-07	1.6215e-05	2.06e-07	1.10365e-05
A_72_P146596	OVGP1	oviductal glycoprotein 1, 120kDa	6.67e-07	1.94915e-05	2.12e-06	3.38442e-05	0.591214	0.632702
A_72_P131726	---	---	6.66e-07	1.94937e-05	3.09e-07	1.64708e-05	6.99e-08	7.57271e-06
A_72_P223117	PDK2	pyruvate dehydrogenase kinase, isozyme 2	6.81e-07	1.95036e-05	4.92e-05	0.000215767	4.85e-06	4.68866e-05
A_72_P116391	LOC100622028	tripartite motif-containing protein 6	6.72e-07	1.9504e-05	0.060411	0.0835243	0.000235181	0.000663212
A_72_P258932	ZER1	zer-1 homolog (C. elegans)	6.8e-07	1.95052e-05	2.02e-06	3.3051e-05	2.86e-07	1.26189e-05
A_72_P339208	LOC100152585	protein O-GlcNAcase	6.79e-07	1.95136e-05	3.38e-08	8.29856e-06	1.17e-08	6.02297e-06
A_72_P265742	---	---	6.83e-07	1.95147e-05	0.000955288	0.00216423	2.48e-05	0.000130198
A_72_P021776	---	---	6.8e-07	1.9515e-05	0.000135826	0.000457533	3.24e-05	0.000156034
A_72_P167956	---	---	6.84e-07	1.95157e-05	4.65e-05	0.00020748	1.11e-07	8.85141e-06
A_72_P194822	ATP1A1	ATPase, Na+/K+ transporting, alpha 1 polypeptide	6.75e-07	1.95162e-05	6.55e-07	2.12588e-05	7.06e-07	1.76284e-05
A_72_P232887	IL18	interleukin 18	6.71e-07	1.95168e-05	6.44e-05	0.000262095	0.000538221	0.0012869
A_72_P322418	SLC27A2	solute carrier family 27 (fatty acid transporter), member 2	6.74e-07	1.95169e-05	7.48e-05	0.000292707	3.91e-05	0.00017667
A_72_P221047	---	---	6.83e-07	1.95187e-05	5.34e-06	5.40932e-05	3.33e-07	1.31507e-05
A_72_P410233	LOC100520276	protein FAM149B1	6.79e-07	1.95193e-05	0.0032583	0.00618792	1.75e-05	0.000103714
A_72_P436474	---	---	6.86e-07	1.95219e-05	2.65e-05	0.000141783	4e-07	1.41706e-05
A_72_P337263	---	---	6.76e-07	1.95225e-05	2.6e-07	1.6468e-05	1.4e-05	8.96232e-05
A_72_P260627	MAP3K8	mitogen-activated protein kinase kinase kinase 8	6.74e-07	1.9524e-05	0.00198914	0.00403691	2.78e-06	3.41402e-05
A_72_P064866	---	---	6.76e-07	1.95271e-05	9.22e-07	2.44261e-05	5.37e-07	1.57586e-05
A_72_P036106	SCAP	SREBF chaperone	6.88e-07	1.95281e-05	1.96e-05	0.000116774	3.22e-05	0.000155424
A_72_P059561	KERA	keratocan	6.73e-07	1.95294e-05	0.000686454	0.00164786	0.000107911	0.000367391
A_72_P155216	CPD	carboxypeptidase D	6.79e-07	1.95298e-05	8.16e-05	0.000311682	8.96e-05	0.000320054
A_72_P261932	---	---	6.86e-07	1.95301e-05	9.32e-07	2.44969e-05	1.64e-05	9.95236e-05
A_72_P038331	---	---	6.74e-07	1.95307e-05	0.000170393	0.000544052	3.67e-07	1.37382e-05
A_72_P105221	---	---	6.83e-07	1.95329e-05	7.09e-06	6.35033e-05	0.000787251	0.00175598
A_72_P077621	USP18	ubiquitin specific peptidase 18	6.86e-07	1.95348e-05	0.000188513	0.0005876	0.00881974	0.0140902
A_72_P282524	---	---	6.78e-07	1.95357e-05	8.86e-07	2.40203e-05	1.75e-07	1.04629e-05
A_72_P009286	---	---	6.87e-07	1.95372e-05	2.87e-06	3.91099e-05	9.07e-08	8.26587e-06
A_72_P385718	AHSP	alpha hemoglobin stabilizing protein	6.85e-07	1.95374e-05	0.501907	0.554538	0.000298343	0.000798472
A_72_P279134	LOC100624700	UDP-glucuronosyltransferase 2C1-like	6.89e-07	1.9543e-05	1.31e-05	9.07136e-05	0.00211149	0.00401999
A_72_P101826	SRPK3	SRSF protein kinase 3	6.79e-07	1.95431e-05	1.33e-06	2.82598e-05	2e-06	2.86696e-05
A_72_P165561	C1QA	complement component 1, q subcomponent, A chain	6.78e-07	1.95521e-05	0.00282165	0.0054613	0.00358275	0.00634699
A_72_P358448	---	---	6.92e-07	1.96159e-05	0.0165912	0.0261903	4.25e-05	0.000187457
A_72_P126321	LOC100739240	dysferlin-like	6.94e-07	1.96178e-05	9.25e-06	7.42364e-05	0.00456963	0.00785471
A_72_P211707	CDC5L	cell division cycle 5-like	6.93e-07	1.96237e-05	0.000164304	0.000528884	5.28e-07	1.57846e-05
A_72_P150446	BORCS8	BLOC-1 related complex subunit 8	6.99e-07	1.96284e-05	3.5e-06	4.33876e-05	6.14e-06	5.37724e-05
A_72_P263262	---	---	6.95e-07	1.96343e-05	3.05e-06	4.03603e-05	3.12e-07	1.28309e-05
A_72_P036476	PARL	presenilin associated, rhomboid-like	6.93e-07	1.96344e-05	1.04e-06	2.55939e-05	6.1e-07	1.65762e-05
A_72_P410733	BTC	betacellulin	6.98e-07	1.96367e-05	2.06e-05	0.000120208	0.00440261	0.0076049
A_72_P341718	SLA-DQA1	MHC class II histocompatibility antigen SLA-DQA	6.98e-07	1.9646e-05	0.0673559	0.0921657	0.000559159	0.00132598
A_72_P023101	LRRC8B	leucine rich repeat containing 8 family, member B	6.96e-07	1.96516e-05	6.63e-05	0.000267522	2.46e-05	0.000129343
A_72_P298579	---	---	6.98e-07	1.96517e-05	2.65e-05	0.000141655	5.67e-07	1.6082e-05
A_72_P310108	---	---	6.97e-07	1.96548e-05	6.05e-05	0.000249974	1.01e-07	8.61802e-06
A_72_P264737	ENOSF1	enolase superfamily member 1	6.98e-07	1.96661e-05	0.000106399	0.000378521	2.59e-05	0.000134066
A_72_P383093	---	---	7.04e-07	1.97294e-05	6.76e-06	6.14983e-05	1.15e-06	2.21043e-05
A_72_P307163	MRPL18	mitochondrial ribosomal protein L18	7.03e-07	1.9735e-05	1.27e-05	8.92024e-05	5.03e-06	4.78564e-05
A_72_P016611	---	---	7.04e-07	1.97366e-05	1.02e-06	2.54095e-05	7.41e-06	6.02939e-05
A_72_P343078	SRSF5	serine/arginine-rich splicing factor 5	7.06e-07	1.97398e-05	7.6e-07	2.24534e-05	1.18e-06	2.23094e-05
A_72_P404083	---	---	7.05e-07	1.97402e-05	8.96e-05	0.000334671	7.28e-07	1.78835e-05
A_72_P314558	---	---	7.09e-07	1.9793e-05	1.48e-05	9.78326e-05	1.39e-07	9.59257e-06
A_72_P431039	FOXRED2	FAD-dependent oxidoreductase domain containing 2	7.08e-07	1.98013e-05	0.000476007	0.001223	9.94e-07	2.05222e-05
A_72_P387463	SETX	senataxin	7.13e-07	1.99081e-05	6.69e-07	2.14365e-05	0.00210037	0.00400281
A_72_P244592	ATP1A1	ATPase, Na+/K+ transporting, alpha 1 polypeptide	7.14e-07	1.99198e-05	0.000864356	0.00199211	1.02e-06	2.07151e-05
A_72_P246987	FAM124B	family with sequence similarity 124B	7.19e-07	2.00314e-05	1.66e-05	0.000105227	2.68e-05	0.000137123
A_72_P377063	LOC106508623	uncharacterized LOC106508623	7.19e-07	2.0032e-05	2.27e-05	0.000128113	1.43e-07	9.69793e-06
A_72_P339833	---	---	7.28e-07	2.00692e-05	1.44e-07	1.35109e-05	4.55e-06	4.53319e-05
A_72_P328713	LOC100625207	probable ubiquitin carboxyl-terminal hydrolase FAF-X	7.28e-07	2.0078e-05	1.49e-06	2.96085e-05	1.02e-05	7.36201e-05
A_72_P386808	---	---	7.3e-07	2.00837e-05	1.7e-05	0.000106885	3.79e-06	4.05245e-05
A_72_P181871	---	---	7.23e-07	2.00841e-05	1.23e-06	2.74359e-05	1.17e-05	7.98136e-05
A_72_P146776	NIP7	NIP7, nucleolar pre-rRNA processing protein	7.28e-07	2.0088e-05	2.53e-07	1.63968e-05	2.92e-06	3.51368e-05
A_72_P089526	LOC100624700	UDP-glucuronosyltransferase 2C1-like	7.23e-07	2.00887e-05	0.129262	0.166578	0.00227205	0.00428225
A_72_P023616	LOC100622402	chromosome unknown open reading frame, human C16orf45	7.3e-07	2.00889e-05	4.1e-05	0.000189846	1.86e-06	2.7491e-05
A_72_P074166	---	---	7.27e-07	2.009e-05	3.47e-06	4.32121e-05	4.63e-06	4.57522e-05
A_72_P092046	---	---	7.27e-07	2.00913e-05	1.21e-07	1.25009e-05	2.94e-07	1.26873e-05
A_72_P072301	---	---	7.22e-07	2.0097e-05	0.000178565	0.000563338	7.66e-07	1.821e-05
A_72_P165556	IFNE	interferon, epsilon	7.26e-07	2.00975e-05	2.71e-05	0.000143659	1.68e-06	2.61535e-05
A_72_P060661	---	---	7.26e-07	2.00995e-05	1.07e-05	8.02464e-05	5.16e-07	1.5722e-05
A_72_P185201	NUDT2	nudix (nucleoside diphosphate linked moiety X)-type motif 2	7.24e-07	2.01005e-05	9.34e-06	7.45841e-05	1.51e-05	9.39899e-05
A_72_P380853	---	---	7.25e-07	2.01018e-05	3.66e-05	0.000175755	1.11e-06	2.16253e-05
A_72_P026751	PIK3CG	phosphatidylinositol-4,5-bisphosphate 3-kinase, catalytic subunit gamma	7.26e-07	2.01035e-05	2.56e-06	3.71265e-05	0.000142911	0.000453312
A_72_P339553	CTSC	cathepsin C	7.32e-07	2.01173e-05	7.51e-06	6.56098e-05	8.62e-07	1.92347e-05
A_72_P401698	---	---	7.34e-07	2.01187e-05	0.00836903	0.014205	0.000189566	0.000562411
A_72_P275419	---	---	7.32e-07	2.01208e-05	0.00116845	0.00256708	8.73e-07	1.9332e-05
A_72_P252597	RNF207	ring finger protein 207	7.36e-07	2.01282e-05	9.33e-06	7.45348e-05	0.00141516	0.00286476
A_72_P206627	---	---	7.33e-07	2.01286e-05	3.86e-07	1.76796e-05	4.74e-08	6.81358e-06
A_72_P255412	---	---	7.35e-07	2.0132e-05	0.00133574	0.0028729	1.27e-06	2.30779e-05
A_72_P071776	RPRD1A	regulation of nuclear pre-mRNA domain containing 1A	7.35e-07	2.01368e-05	4.56e-06	4.97929e-05	1.34e-05	8.67094e-05
A_72_P213367	ALDH3A2	aldehyde dehydrogenase 3 family, member A2	7.4e-07	2.01519e-05	2.37e-06	3.58098e-05	2.96e-07	1.26796e-05
A_72_P250417	---	---	7.4e-07	2.01549e-05	1.56e-06	3.01117e-05	3.85e-07	1.39772e-05
A_72_P165616	SAA3	serum amyloid A-3 protein	7.38e-07	2.01583e-05	4.79e-08	8.89344e-06	7.5e-07	1.80512e-05
A_72_P292089	PNN	pinin, desmosome associated protein	7.39e-07	2.0161e-05	1.97e-06	3.27455e-05	3.21e-05	0.000155318
A_72_P031421	---	---	7.38e-07	2.0161e-05	2.83e-06	3.89206e-05	2.81e-07	1.25739e-05
A_72_P098116	DNAAF1	dynein, axonemal, assembly factor 1	7.4e-07	2.01659e-05	2.31e-05	0.000129225	0.000584484	0.00137456
A_72_P183956	FBXO44	F-box protein 44	7.41e-07	2.01701e-05	2.41e-07	1.63042e-05	1.29e-06	2.33196e-05
A_72_P163616	UBL7	ubiquitin-like 7 (bone marrow stromal cell-derived)	7.43e-07	2.0192e-05	4.32e-08	8.72663e-06	3.33e-07	1.31747e-05
A_72_P172056	CDA	cytidine deaminase	7.43e-07	2.01939e-05	2.47e-06	3.63654e-05	0.00189999	0.0036735
A_72_P380408	---	---	7.45e-07	2.02207e-05	1.08e-05	8.10303e-05	4.07e-07	1.42246e-05
A_72_P116271	POMGNT1	protein O-linked mannose N-acetylglucosaminyltransferase 1 (beta 1,2-)	7.46e-07	2.0242e-05	3.49e-07	1.71079e-05	1.97e-06	2.84165e-05
A_72_P061306	---	---	7.47e-07	2.02446e-05	5.9e-06	5.70853e-05	1.98e-07	1.09294e-05
A_72_P201127	SLC25A20	solute carrier family 25 (carnitine/acylcarnitine translocase), member 20	7.49e-07	2.02681e-05	0.00013937	0.000467366	2.57e-05	0.000132943
A_72_P389108	COL4A2	collagen, type IV, alpha 2	7.52e-07	2.02921e-05	8.47e-06	7.04242e-05	0.0418913	0.0575991
A_72_P149826	---	---	7.52e-07	2.02998e-05	2.11e-06	3.37626e-05	2.37e-07	1.18049e-05
A_72_P389273	---	---	7.5e-07	2.03019e-05	0.00346459	0.00653239	9.48e-08	8.37081e-06
A_72_P114556	---	---	7.52e-07	2.03121e-05	1.4e-05	9.43369e-05	1.81e-06	2.70489e-05
A_72_P039751	LOC100739435	transmembrane protein 53	7.52e-07	2.03223e-05	5.06e-06	5.23744e-05	3.43e-05	0.000161743
A_72_P334488	HIPK1	homeodomain interacting protein kinase 1	7.55e-07	2.03483e-05	0.000247906	0.000728081	2.72e-05	0.000138511
A_72_P335373	CANX	calnexin	7.62e-07	2.05148e-05	0.0163018	0.0257843	4.62e-07	1.50325e-05
A_72_P305064	PVRL3	poliovirus receptor-related 3	7.63e-07	2.05191e-05	8.75e-06	7.19217e-05	3.5e-06	3.88065e-05
A_72_P416358	---	---	7.67e-07	2.05909e-05	2.93e-06	3.94603e-05	7.67e-08	7.96596e-06
A_72_P273259	LOC100625598	uncharacterized LOC100625598	7.67e-07	2.06047e-05	0.000114119	0.000399409	0.000177768	0.000535081
A_72_P036871	---	---	7.67e-07	2.0619e-05	0.0162045	0.0256589	2.77e-07	1.24855e-05
A_72_P413118	---	---	7.7e-07	2.06236e-05	2.13e-06	3.39483e-05	7.44e-07	1.79875e-05
A_72_P211302	IDO1	indoleamine 2,3-dioxygenase 1	7.7e-07	2.06263e-05	3.99e-05	0.00018623	4.67e-06	4.60327e-05
A_72_P331758	---	---	7.72e-07	2.06271e-05	7.55e-05	0.000294544	1.07e-07	8.76904e-06
A_72_P434844	---	---	7.69e-07	2.06273e-05	1.03e-06	2.54422e-05	9.72e-07	2.03325e-05
A_72_P162026	---	---	7.71e-07	2.0635e-05	2.16e-05	0.00012388	2.63e-07	1.23019e-05
A_72_P032266	---	---	7.72e-07	2.06351e-05	5.6e-06	5.55773e-05	1.23e-06	2.26593e-05
A_72_P304169	---	---	7.74e-07	2.0643e-05	1.84e-05	0.000112497	1.27e-06	2.31027e-05
A_72_P162411	PRKD3	protein kinase D3	7.74e-07	2.06505e-05	1.89e-05	0.000114246	1.79e-06	2.68956e-05
A_72_P079651	---	---	7.78e-07	2.06622e-05	6.32e-05	0.000257942	4.97e-07	1.5527e-05
A_72_P005386	---	---	7.74e-07	2.06655e-05	0.00918576	0.0154546	4.88e-06	4.70066e-05
A_72_P320703	CYP20A1	cytochrome P450, family 20, subfamily A, polypeptide 1	7.79e-07	2.06674e-05	9.96e-06	7.72713e-05	6.13e-07	1.65792e-05
A_72_P281879	STX16	syntaxin 16	7.77e-07	2.06732e-05	1e-06	2.52404e-05	1.13e-07	8.88119e-06
A_72_P032276	RIPPLY3	ripply transcriptional repressor 3	7.78e-07	2.06742e-05	3.66e-06	4.41948e-05	0.0115827	0.017959
A_72_P036631	FBXO6	F-box protein 6	7.77e-07	2.06848e-05	1.4e-06	2.87881e-05	2.07e-05	0.000115799
A_72_P091851	ENTPD1	ectonucleoside triphosphate diphosphohydrolase 1	7.77e-07	2.06886e-05	0.056019	0.0780201	1.36e-06	2.37877e-05
A_72_P078616	ACOT4	acyl-CoA thioesterase 4	7.85e-07	2.07196e-05	0.000156416	0.000509606	1.37e-07	9.5312e-06
A_72_P339803	F2R	coagulation factor II (thrombin) receptor	7.84e-07	2.07318e-05	2.4e-06	3.59732e-05	3.85e-06	4.09784e-05
A_72_P044521	---	---	7.85e-07	2.07354e-05	9.16e-07	2.43826e-05	0.00241095	0.00450572
A_72_P230822	---	---	7.84e-07	2.07423e-05	5.07e-07	1.91311e-05	1.05e-06	2.10069e-05
A_72_P144106	---	---	7.84e-07	2.07548e-05	4.8e-06	5.08514e-05	2.32e-06	3.12398e-05
A_72_P035551	PSMB9	proteasome subunit beta 9	7.84e-07	2.07622e-05	9.02e-09	6.19708e-06	1.99e-06	2.86187e-05
A_72_P104226	EDN3	endothelin 3	7.83e-07	2.07633e-05	0.0601173	0.0831449	0.039632	0.0547622
A_72_P178221	---	---	7.88e-07	2.07668e-05	1.69e-06	3.09885e-05	4.08e-07	1.42455e-05
A_72_P258947	CDH7	cadherin 7, type 2	7.88e-07	2.07685e-05	4.62e-05	0.000206559	4.91e-05	0.000207781
A_72_P143551	SLC35F3	solute carrier family 35, member F3	7.9e-07	2.0791e-05	2.27e-05	0.000127856	2.61e-05	0.00013479
A_72_P288049	C18H7orf73	chromosome 18 open reading frame, human C7orf73	7.92e-07	2.08092e-05	8.05e-06	6.84391e-05	0.000154424	0.000481083
A_72_P184741	---	---	7.91e-07	2.08098e-05	1.15e-06	2.66213e-05	1.29e-07	9.34006e-06
A_72_P077896	CECR1	cat eye syndrome chromosome region, candidate 1	7.99e-07	2.08692e-05	2.13e-05	0.000122601	8.58e-06	6.59839e-05
A_72_P383058	RAB10	RAB10, member RAS oncogene family	7.98e-07	2.08697e-05	4.65e-07	1.85749e-05	8.35e-08	8.08114e-06
A_72_P258332	NSL1	NSL1, MIS12 kinetochore complex component	7.97e-07	2.08716e-05	5.98e-06	5.75586e-05	1.79e-07	1.04944e-05
A_72_P256432	---	---	7.98e-07	2.0875e-05	7.87e-07	2.27286e-05	6.33e-07	1.68009e-05
A_72_P232922	COPS4	COP9 signalosome subunit 4	7.96e-07	2.08783e-05	8.83e-06	7.23122e-05	8.45e-06	6.54283e-05
A_72_P006436	---	---	7.97e-07	2.08834e-05	1.18e-05	8.50661e-05	5.25e-08	7.12533e-06
A_72_P065181	TMEM120B	transmembrane protein 120B	7.96e-07	2.08835e-05	0.0423833	0.060634	0.000869489	0.00190552
A_72_P191446	NCBP2	nuclear cap binding protein subunit 2, 20kDa	7.95e-07	2.08872e-05	1.9e-06	3.23942e-05	3.88e-06	4.11574e-05
A_72_P362378	---	---	8.04e-07	2.08882e-05	0.0930518	0.123634	4.72e-07	1.51408e-05
A_72_P123101	---	---	8.03e-07	2.08979e-05	8.77e-07	2.39451e-05	7.64e-07	1.81994e-05
A_72_P358038	---	---	8.04e-07	2.09012e-05	7.09e-08	1.02308e-05	1.48e-08	6.12383e-06
A_72_P174656	---	---	8.02e-07	2.09025e-05	5.2e-06	5.31244e-05	7.83e-06	6.23473e-05
A_72_P028576	---	---	8.02e-07	2.09025e-05	2.43e-05	0.000133788	0.00282811	0.00518274
A_72_P381438	---	---	8.06e-07	2.09047e-05	7.61e-05	0.000295879	1.9e-07	1.08092e-05
A_72_P066521	---	---	8.01e-07	2.0906e-05	1.35e-05	9.21137e-05	2.96e-07	1.26937e-05
A_72_P299824	LOC100627784	protein C19orf12 homolog	8.01e-07	2.09081e-05	5.99e-07	2.02731e-05	1.92e-05	0.000109945
A_72_P293354	S100A10	S100 calcium binding protein A10	8.06e-07	2.09083e-05	3.79e-06	4.49656e-05	2.14e-05	0.000118479
A_72_P077186	LOC100739447	sodium leak channel non-selective protein-like	8.03e-07	2.09102e-05	3.4e-06	4.27018e-05	3.54e-06	3.89726e-05
A_72_P198392	---	---	8.09e-07	2.09476e-05	0.00875104	0.0147905	3.43e-07	1.33238e-05
A_72_P426384	GLIPR2	GLI pathogenesis-related 2	8.08e-07	2.09479e-05	2.78e-07	1.65028e-05	9.18e-05	0.000326531
A_72_P032611	---	---	8.1e-07	2.09588e-05	1.28e-06	2.78972e-05	8.3e-08	8.12115e-06
A_72_P056676	JMJD1C	jumonji domain containing 1C	8.12e-07	2.09836e-05	9.8e-07	2.50969e-05	1.93e-06	2.81261e-05
A_72_P308228	---	---	8.13e-07	2.09983e-05	8.56e-06	7.09429e-05	8.3e-07	1.89567e-05
A_72_P105026	---	---	8.13e-07	2.10033e-05	1.28e-05	8.93999e-05	1.17e-07	9.01979e-06
A_72_P280624	NPFF	neuropeptide FF-amide peptide precursor	8.15e-07	2.10273e-05	0.513106	0.56562	3.61e-06	3.94846e-05
A_72_P412643	CCL2	chemokine (C-C motif) ligand 2	8.17e-07	2.10446e-05	2.52e-06	3.67847e-05	0.00042773	0.00106867
A_72_P348713	---	---	8.17e-07	2.10476e-05	4.54e-05	0.000203999	0.0103015	0.0161797
A_72_P204177	NREP	neuronal regeneration related protein	8.18e-07	2.10516e-05	0.00127213	0.00275888	3.4e-06	3.81945e-05
A_72_P092421	---	---	8.19e-07	2.10534e-05	2.44e-06	3.62297e-05	4.12e-06	4.28033e-05
A_72_P190871	PAK1	p21 protein (Cdc42/Rac)-activated kinase 1	8.2e-07	2.1084e-05	6.88e-06	6.22349e-05	4.4e-07	1.46993e-05
A_72_P008216	---	---	8.22e-07	2.11196e-05	0.00375155	0.00700693	7.15e-06	5.91137e-05
A_72_P368488	EIF2B1	eukaryotic translation initiation factor 2B, subunit 1 alpha, 26kDa	8.24e-07	2.11478e-05	6.56e-07	2.12534e-05	0.0635959	0.0843991
A_72_P411358	---	---	8.25e-07	2.11538e-05	7.51e-06	6.56293e-05	5.25e-06	4.88054e-05
A_72_P192727	PLK2	polo-like kinase 2	8.26e-07	2.11593e-05	0.652546	0.696818	3.82e-06	4.07623e-05
A_72_P428949	CLIC2	chloride intracellular channel 2	8.29e-07	2.11923e-05	1.19e-05	8.58734e-05	0.00877657	0.014029
A_72_P399928	LOC100156195	circadian-associated transcriptional repressor-like	8.29e-07	2.11965e-05	9.52e-05	0.00034943	2.47e-05	0.000129981
A_72_P098341	LUC7L3	LUC7-like 3 pre-mRNA splicing factor	8.28e-07	2.11968e-05	5.18e-07	1.91845e-05	6.31e-06	5.46008e-05
A_72_P076876	SSTR1	somatostatin receptor 1	8.37e-07	2.12309e-05	2.09e-07	1.52953e-05	2.37e-05	0.000126092
A_72_P403563	---	---	8.36e-07	2.12359e-05	3.04e-05	0.000154977	1.41e-06	2.41587e-05
A_72_P419304	---	---	8.37e-07	2.12359e-05	3.23e-06	4.15959e-05	3.3e-07	1.31085e-05
A_72_P230317	---	---	8.36e-07	2.1243e-05	0.000204981	0.000628106	0.000144792	0.000457799
A_72_P281159	---	---	8.4e-07	2.12463e-05	1.5e-05	9.86884e-05	0.0162742	0.024374
A_72_P364608	---	---	8.39e-07	2.12503e-05	0.00749795	0.0128805	2.88e-07	1.26335e-05
A_72_P420479	---	---	8.39e-07	2.12526e-05	4.11e-05	0.000190424	8.66e-07	1.9253e-05
A_72_P197462	FKBP5	FK506 binding protein 5	8.36e-07	2.12548e-05	1.79e-07	1.42762e-05	1.38e-08	6.32705e-06
A_72_P141961	MVB12B	multivesicular body subunit 12B	8.36e-07	2.12662e-05	9.5e-05	0.000348643	1.08e-05	7.61102e-05
A_72_P253552	---	---	8.44e-07	2.12695e-05	4.42e-06	4.87977e-05	4.24e-06	4.33851e-05
A_72_P262592	AK7	adenylate kinase 7	8.34e-07	2.12709e-05	8.83e-07	2.39795e-05	9.51e-05	0.000335292
A_72_P255057	CXCL12	chemokine (C-X-C motif) ligand 12	8.44e-07	2.1271e-05	1.62e-06	3.05348e-05	0.913855	0.924238
A_72_P427369	---	---	8.41e-07	2.1273e-05	4.19e-06	4.74906e-05	5.18e-07	1.56799e-05
A_72_P424749	LONP2	lon peptidase 2, peroxisomal	8.42e-07	2.12754e-05	0.000944163	0.00214383	2.41e-06	3.18485e-05
A_72_P191256	---	---	8.34e-07	2.12768e-05	0.0817343	0.109893	0.000139552	0.000445659
A_72_P074221	CUX1	cut-like homeobox 1	8.36e-07	2.12819e-05	0.00012669	0.000432355	3.27e-07	1.30608e-05
A_72_P164171	ARHGAP31	Rho GTPase activating protein 31	8.35e-07	2.12825e-05	8.32e-07	2.32085e-05	0.00170171	0.00334664
A_72_P027441	---	---	8.44e-07	2.12828e-05	2.09e-05	0.000121262	1.25e-06	2.28522e-05
A_72_P210617	---	---	8.33e-07	2.12862e-05	0.00123742	0.00269432	5.83e-07	1.6274e-05
A_72_P264657	---	---	8.43e-07	2.12902e-05	9.07e-06	7.35101e-05	6.18e-06	5.39149e-05
A_72_P415788	---	---	8.46e-07	2.13074e-05	5.69e-06	5.61051e-05	5.81e-07	1.62738e-05
A_72_P177821	RAMP1	receptor (G protein-coupled) activity modifying protein 1	8.51e-07	2.13999e-05	4.73e-06	5.06627e-05	5.05e-05	0.000212034
A_72_P322508	---	---	8.52e-07	2.14014e-05	2.53e-05	0.000137451	0.0294158	0.0417058
A_72_P008251	---	---	8.52e-07	2.14128e-05	4.62e-06	5.01309e-05	7.08e-07	1.76395e-05
A_72_P321713	---	---	8.57e-07	2.14996e-05	4.15e-06	4.7148e-05	0.000198557	0.000581604
A_72_P139871	---	---	8.58e-07	2.15046e-05	7.63e-06	6.62238e-05	2.78e-06	3.41516e-05
A_72_P059951	---	---	8.57e-07	2.15096e-05	1.48e-06	2.93925e-05	0.0135391	0.0206594
A_72_P277829	AICDA	activation-induced cytidine deaminase	8.72e-07	2.15967e-05	4.92e-07	1.89855e-05	1.99e-05	0.000112781
A_72_P369808	ASAP1	ArfGAP with SH3 domain, ankyrin repeat and PH domain 1	8.67e-07	2.16038e-05	3.19e-06	4.11865e-05	1.51e-07	9.87369e-06
A_72_P178981	---	---	8.72e-07	2.16099e-05	0.0166633	0.026292	3.8e-05	0.000173372
A_72_P427504	---	---	8.7e-07	2.16121e-05	2.18e-06	3.43666e-05	6.96e-06	5.80877e-05
A_72_P228757	CALM1	calmodulin 1 (phosphorylase kinase, delta)	8.67e-07	2.16174e-05	4.07e-07	1.80537e-05	3.16e-06	3.65907e-05
A_72_P087046	PAIP1	poly(A) binding protein interacting protein 1	8.72e-07	2.16206e-05	5.51e-05	0.000233326	1.18e-06	2.22286e-05
A_72_P169236	---	---	8.64e-07	2.16224e-05	3.01e-06	3.99876e-05	5.47e-08	7.17048e-06
A_72_P089776	RAD51AP1	RAD51 associated protein 1	8.63e-07	2.16242e-05	5.3e-05	0.000227124	6.12e-07	1.65928e-05
A_72_P410898	LOC100153722	zinc finger protein 252-like	8.7e-07	2.16248e-05	0.00855631	0.0144871	3.92e-07	1.40897e-05
A_72_P207992	FYN	FYN oncogene related to SRC, FGR, YES	8.67e-07	2.16279e-05	4.61e-05	0.000206132	3.76e-07	1.38752e-05
A_72_P018866	---	---	8.65e-07	2.16284e-05	4.68e-07	1.86088e-05	3.11e-07	1.28626e-05
A_72_P370933	NAGA	N-acetylgalactosaminidase, alpha-	8.66e-07	2.1633e-05	0.00110181	0.00244128	3.53e-06	3.89539e-05
A_72_P186501	---	---	8.71e-07	2.16337e-05	7.08e-07	2.18027e-05	7.53e-07	1.80847e-05
A_72_P406413	---	---	8.69e-07	2.16362e-05	1.22e-06	2.73491e-05	5.5e-07	1.59761e-05
A_72_P324043	C4H1orf43	chromosome 1 open reading frame 43 homologg	8.7e-07	2.16375e-05	4.61e-06	5.01342e-05	3.31e-05	0.000158194
A_72_P192607	CSPP1	centrosome and spindle pole associated protein 1	8.67e-07	2.16424e-05	1.23e-07	1.26651e-05	5.45e-06	4.98396e-05
A_72_P046566	---	---	8.76e-07	2.16577e-05	0.000230118	0.000687593	1.18e-06	2.22232e-05
A_72_P349833	---	---	8.76e-07	2.16614e-05	7.58e-05	0.000295203	4.37e-07	1.46851e-05
A_72_P266947	---	---	8.75e-07	2.16674e-05	8.79e-07	2.39046e-05	1.07e-07	8.71771e-06
A_72_P413908	---	---	8.79e-07	2.1669e-05	6.79e-09	6.85674e-06	1.45e-08	6.37948e-06
A_72_P209632	---	---	8.78e-07	2.16786e-05	7.03e-07	2.17232e-05	3.98e-08	6.57416e-06
A_72_P106886	LOC102163583	failed axon connections homolog	8.78e-07	2.16861e-05	0.766476	0.799421	3.62e-05	0.000167572
A_72_P004621	ATP2C2	ATPase, Ca++ transporting, type 2C, member 2	8.8e-07	2.1699e-05	8.34e-06	6.99138e-05	5.08e-06	4.80137e-05
A_72_P073726	PRMT5	protein arginine methyltransferase 5	8.82e-07	2.17278e-05	1.14e-07	1.20973e-05	1.64e-06	2.58423e-05
A_72_P310743	---	---	8.87e-07	2.17736e-05	1.89e-07	1.46587e-05	2.54e-06	3.26347e-05
A_72_P081246	MSS51	MSS51 mitochondrial translational activator	8.86e-07	2.17743e-05	1.93e-06	3.25274e-05	1.21e-06	2.24275e-05
A_72_P036701	ODF2L	outer dense fiber of sperm tails 2-like	8.86e-07	2.17851e-05	8.5e-06	7.06428e-05	0.000116617	0.000389317
A_72_P347383	---	---	8.85e-07	2.17939e-05	5.29e-06	5.37332e-05	5.9e-07	1.63605e-05
A_72_P436899	TRIM38	tripartite motif containing 38	8.94e-07	2.18207e-05	1.06e-06	2.57912e-05	3.37e-07	1.31947e-05
A_72_P188536	---	---	8.94e-07	2.18311e-05	3.42e-06	4.2865e-05	2.21e-07	1.14066e-05
A_72_P160661	RBP7	retinol binding protein 7, cellular	8.9e-07	2.18373e-05	3e-05	0.000153606	0.0195218	0.0287579
A_72_P187231	PLCB4	phospholipase C, beta 4	8.94e-07	2.18405e-05	1.95e-05	0.000116496	4.21e-08	6.60251e-06
A_72_P428284	TIMP3	TIMP metallopeptidase inhibitor 3	8.91e-07	2.1847e-05	7.94e-07	2.27442e-05	1.3e-07	9.34077e-06
A_72_P007396	VMP1	vacuole membrane protein 1	8.94e-07	2.18521e-05	0.00161882	0.00338741	2.7e-05	0.000137594
A_72_P411833	SAMD4A	sterile alpha motif domain containing 4A	8.93e-07	2.18612e-05	0.00790348	0.0134981	0.111398	0.140883
A_72_P305674	SCEL	sciellin	8.93e-07	2.18646e-05	2.63e-05	0.000141092	0.000495634	0.00120256
A_72_P147026	ACKR4	atypical chemokine receptor 4	8.93e-07	2.18733e-05	2.73e-05	0.000144308	4.67e-06	4.60204e-05
A_72_P288724	GPR82	G protein-coupled receptor 82	8.97e-07	2.18845e-05	0.000100798	0.00036391	0.000768652	0.00172176
A_72_P296894	---	---	9.01e-07	2.19364e-05	5.99e-05	0.000248085	7.97e-07	1.86173e-05
A_72_P088796	SLC7A9	solute carrier family 7 (amino acid transporter light chain, bo,+ system), member 9	9.02e-07	2.19376e-05	0.00558705	0.00993455	0.184983	0.223545
A_72_P142401	STAMBPL1	STAM binding protein-like 1	9.01e-07	2.19432e-05	3.49e-07	1.70835e-05	5.03e-06	4.78246e-05
A_72_P034996	CUL3	cullin 3	9.01e-07	2.19514e-05	3.04e-06	4.02423e-05	4.73e-07	1.51421e-05
A_72_P436059	PLAGL1	pleiomorphic adenoma gene-like 1	9.07e-07	2.20304e-05	0.000121853	0.000419723	2.25e-07	1.15154e-05
A_72_P047036	---	---	9.07e-07	2.20349e-05	2.06e-06	3.33381e-05	2.26e-07	1.15309e-05
A_72_P344563	PLCG2	phospholipase C, gamma 2 (phosphatidylinositol-specific)	9.1e-07	2.20683e-05	0.000206789	0.000632292	7.36e-07	1.7959e-05
A_72_P223592	PR39	peptide antibiotic PR39	9.11e-07	2.2074e-05	8.57e-07	2.36439e-05	0.000130933	0.000424687
A_72_P023756	---	---	9.1e-07	2.2074e-05	0.000791053	0.00185022	0.000170736	0.000519097
A_72_P333193	---	---	9.13e-07	2.2111e-05	1.19e-05	8.57051e-05	2.92e-07	1.26409e-05
A_72_P339938	---	---	9.14e-07	2.21139e-05	0.380232	0.435989	4.92e-06	4.72299e-05
A_72_P060171	---	---	9.15e-07	2.2123e-05	9.25e-06	7.42439e-05	6.22e-08	7.49416e-06
A_72_P130736	CHD6	chromodomain helicase DNA binding protein 6	9.17e-07	2.2149e-05	1.1e-06	2.62051e-05	1.68e-07	1.03044e-05
A_72_P239607	---	---	9.19e-07	2.22016e-05	0.00524345	0.00939457	0.428562	0.475182
A_72_P146566	LOC396867	stefin A8	9.2e-07	2.22021e-05	1.52e-06	2.98576e-05	2.8e-05	0.000141412
A_72_P037686	---	---	9.22e-07	2.22372e-05	2.02e-05	0.000118603	3.74e-06	4.03649e-05
A_72_P386068	ASTE1	asteroid homolog 1 (Drosophila)	9.24e-07	2.22586e-05	4.98e-06	5.18446e-05	4.85e-05	0.000206099
A_72_P338933	SLC35A1	solute carrier family 35 (CMP-sialic acid transporter), member A1	9.33e-07	2.22666e-05	0.000116099	0.000404773	5.58e-07	1.59938e-05
A_72_P165856	---	---	9.34e-07	2.22756e-05	2.53e-06	3.68029e-05	0.0755691	0.0987742
A_72_P320313	LOC100155039	uncharacterized LOC100155039	9.32e-07	2.22757e-05	1.13e-05	8.30413e-05	1.66e-07	1.02959e-05
A_72_P294389	---	---	9.34e-07	2.2276e-05	5.23e-05	0.00022504	5.57e-06	5.06047e-05
A_72_P197412	---	---	9.35e-07	2.22803e-05	2.78e-05	0.000146133	9.2e-08	8.29939e-06
A_72_P164731	RASGRP3	RAS guanyl releasing protein 3 (calcium and DAG-regulated)	9.31e-07	2.22882e-05	9.6e-06	7.57772e-05	5.19e-07	1.56824e-05
A_72_P234287	LOC102159201	uncharacterized LOC102159201	9.32e-07	2.22882e-05	8.96e-05	0.000334531	1.86e-06	2.75625e-05
A_72_P230682	---	---	9.32e-07	2.22893e-05	1.15e-06	2.66212e-05	4.57e-08	6.73732e-06
A_72_P409423	---	---	9.28e-07	2.22919e-05	3.63e-06	4.41148e-05	1.68e-07	1.03098e-05
A_72_P046426	FAM32A	family with sequence similarity 32, member A	9.26e-07	2.2293e-05	2.15e-07	1.54907e-05	1.18e-06	2.2212e-05
A_72_P070146	PDCD4	programmed cell death 4 (neoplastic transformation inhibitor)	9.31e-07	2.22983e-05	6.21e-06	5.86634e-05	0.0289946	0.0411561
A_72_P215337	DOK7	docking protein 7	9.37e-07	2.23041e-05	2.21e-06	3.46153e-05	0.00684438	0.0112396
A_72_P318663	---	---	9.27e-07	2.23042e-05	0.602679	0.650768	7.58e-05	0.000283274
A_72_P246177	---	---	9.28e-07	2.23058e-05	2.49e-05	0.000136197	4.39e-07	1.4688e-05
A_72_P033021	SPP1	secreted phosphoprotein 1	9.31e-07	2.23114e-05	4.52e-07	1.84395e-05	5.25e-06	4.88135e-05
A_72_P080836	HHAT	hedgehog acyltransferase	9.29e-07	2.23125e-05	1.93e-06	3.25354e-05	5.03e-06	4.78237e-05
A_72_P250327	---	---	9.3e-07	2.23209e-05	3.69e-07	1.75562e-05	5.9e-07	1.63782e-05
A_72_P015731	---	---	9.38e-07	2.23266e-05	2.31e-05	0.000129208	8.39e-07	1.89958e-05
A_72_P113771	---	---	9.4e-07	2.23333e-05	1.27e-05	8.92621e-05	5e-07	1.55648e-05
A_72_P266232	---	---	9.39e-07	2.23376e-05	5.08e-06	5.24572e-05	6.59e-08	7.57397e-06
A_72_P407968	---	---	9.49e-07	2.23869e-05	0.000708936	0.00169284	0.00153817	0.00307106
A_72_P432544	---	---	9.47e-07	2.23962e-05	2.83e-06	3.88828e-05	7.44e-06	6.04685e-05
A_72_P267601	IL17RC	interleukin 17 receptor C	9.49e-07	2.23979e-05	2.96e-06	3.95943e-05	1.37e-06	2.38383e-05
A_72_P348863	C16orf70	chromosome 16 open reading frame 70	9.45e-07	2.24042e-05	3.07e-07	1.64326e-05	1.26e-06	2.30414e-05
A_72_P309253	LOC102162177	uncharacterized LOC102162177	9.44e-07	2.24052e-05	6.86e-05	0.000274103	0.0143109	0.0217089
A_72_P369768	---	---	9.46e-07	2.2407e-05	0.000108504	0.000384539	2.35e-07	1.1752e-05
A_72_P048911	FBXO3		9.48e-07	2.24078e-05	0.300262	0.355945	0.000134099	0.000432264
A_72_P423464	CASK	calcium/calmodulin-dependent serine protein kinase (MAGUK family)	9.47e-07	2.2408e-05	0.000960672	0.00217471	1.6e-06	2.56104e-05
A_72_P400843	---	---	9.46e-07	2.241e-05	0.145663	0.185564	3.56e-06	3.91458e-05
A_72_P107426	FOXO1	forkhead box O1	9.49e-07	2.24101e-05	1.17e-05	8.49701e-05	8.03e-06	6.33118e-05
A_72_P088511	IL4R	interleukin 4 receptor	9.44e-07	2.24125e-05	1.2e-06	2.7155e-05	1.54e-06	2.51624e-05
A_72_P284454	ANAPC7	anaphase promoting complex subunit 7	9.53e-07	2.24187e-05	0.000270612	0.000780685	8.49e-05	0.000307125
A_72_P390553	---	---	9.54e-07	2.24286e-05	1.33e-05	9.15472e-05	2.02e-07	1.09739e-05
A_72_P174541	---	---	9.53e-07	2.2432e-05	1.27e-06	2.77691e-05	1.04e-07	8.67683e-06
A_72_P205567	---	---	9.55e-07	2.24372e-05	5.16e-05	0.000222785	1.22e-05	8.1829e-05
A_72_P042481	CCDC61	coiled-coil domain containing 61	9.52e-07	2.24393e-05	5.35e-07	1.92165e-05	9.82e-07	2.04781e-05
A_72_P173876	BRD4	bromodomain containing 4	9.57e-07	2.24641e-05	2.57e-05	0.000138844	4.96e-07	1.55385e-05
A_72_P389918	LOC100739692	N-acetyllactosaminide beta-1,3-N-acetylglucosaminyltransferase 4	9.6e-07	2.24775e-05	2.33e-06	3.5464e-05	6.23e-06	5.41055e-05
A_72_P055556	DNAH8	dynein, axonemal, heavy chain 8	9.59e-07	2.24861e-05	6.43e-06	5.96624e-05	8.5e-05	0.000307425
A_72_P360683	---	---	9.58e-07	2.24889e-05	2.79e-06	3.87284e-05	5.28e-07	1.57617e-05
A_72_P226042	CD247	CD247 molecule	9.6e-07	2.24893e-05	6.84e-09	6.52563e-06	3.59e-07	1.35727e-05
A_72_P056236	---	---	9.6e-07	2.24906e-05	1.76e-07	1.45721e-05	1.96e-07	1.0906e-05
A_72_P357978	KAL1	Kallmann syndrome 1 sequence	9.65e-07	2.25001e-05	1.33e-05	9.14945e-05	4.42e-06	4.4544e-05
A_72_P335128	---	---	9.64e-07	2.25086e-05	2.9e-06	3.92764e-05	9.07e-07	1.96737e-05
A_72_P170130	LOC396781	IgG heavy chain	9.64e-07	2.25088e-05	5.73e-07	1.98369e-05	5.78e-07	1.62335e-05
A_72_P055146	---	---	9.62e-07	2.25112e-05	5.63e-05	0.000236682	4.58e-05	0.000197605
A_72_P154601	---	---	9.63e-07	2.25119e-05	2.1e-06	3.36787e-05	1.72e-07	1.04536e-05
A_72_P008051	DYNLL2	dynein, light chain, LC8-type 2	9.78e-07	2.25222e-05	1.02e-07	1.14932e-05	0.00104255	0.00221541
A_72_P297384	ANXA8	annexin A8	9.77e-07	2.2523e-05	4.23e-06	4.77267e-05	4.22e-06	4.32765e-05
A_72_P275864	FIBIN	fin bud initiation factor homolog (zebrafish)	9.8e-07	2.25296e-05	8.78e-06	7.20787e-05	3.5e-05	0.000163845
A_72_P260052	---	---	9.68e-07	2.25297e-05	5.74e-06	5.62662e-05	3.32e-07	1.31367e-05
A_72_P245927	MARCH1	membrane-associated ring finger (C3HC4) 1, E3 ubiquitin protein ligase	9.72e-07	2.25299e-05	6.13e-06	5.83087e-05	0.000102875	0.000355066
A_72_P297054	NHEJ1	nonhomologous end-joining factor 1	9.77e-07	2.25373e-05	1.74e-07	1.45561e-05	2.87e-06	3.4773e-05
A_72_P108421	MAOB	monoamine oxidase B	9.67e-07	2.25388e-05	4.74e-06	5.06701e-05	0.000133077	0.000429736
A_72_P030246	EFS	embryonal Fyn-associated substrate	9.81e-07	2.25389e-05	2.8e-07	1.64469e-05	2.39e-07	1.18088e-05
A_72_P075456	OPA1	optic atrophy 1 (autosomal dominant)	9.79e-07	2.25396e-05	0.00163084	0.00340798	6.85e-07	1.73896e-05
A_72_P011791	---	---	9.68e-07	2.25404e-05	0.000658976	0.00159438	2.01e-05	0.000113379
A_72_P005196	PHF20L1	PHD finger protein 20-like 1	9.68e-07	2.25409e-05	6.38e-05	0.000260147	1.48e-05	9.26379e-05
A_72_P214477	---	---	9.72e-07	2.25419e-05	7.68e-05	0.000297661	5.6e-07	1.59937e-05
A_72_P404668	---	---	9.76e-07	2.25447e-05	0.000266725	0.000771676	3.22e-05	0.00015553
A_72_P433474	TSTD2	thiosulfate sulfurtransferase (rhodanese)-like domain containing 2	9.82e-07	2.25459e-05	1.81e-06	3.18935e-05	7.91e-07	1.85335e-05
A_72_P339863	---	---	9.76e-07	2.25464e-05	8.02e-07	2.2752e-05	1.5e-06	2.48445e-05
A_72_P176476	CPSF3	cleavage and polyadenylation specific factor 3, 73kDa	9.7e-07	2.25491e-05	2.14e-05	0.00012309	2.95e-06	3.53456e-05
A_72_P078426	---	---	9.77e-07	2.25492e-05	5.91e-05	0.000245433	1.48e-05	9.27669e-05
A_72_P360488	PTPDC1	protein tyrosine phosphatase domain containing 1	9.83e-07	2.25493e-05	2.98e-07	1.6476e-05	3.96e-08	6.57166e-06
A_72_P114516	---	---	9.72e-07	2.25526e-05	4.33e-05	0.000197192	0.00364109	0.00643606
A_72_P406433	SF3B1	splicing factor 3b, subunit 1, 155kDa	9.71e-07	2.25565e-05	1.88e-06	3.22614e-05	2.23e-05	0.000121783
A_72_P027201	---	---	9.83e-07	2.2557e-05	4.49e-05	0.000202006	1.19e-06	2.23076e-05
A_72_P292974	MME	membrane metallo-endopeptidase	9.76e-07	2.25591e-05	0.166142	0.20914	5.62e-05	0.000228591
A_72_P071341	COL6A3	collagen, type VI, alpha 3	9.72e-07	2.2567e-05	0.000167846	0.000537667	3.76e-05	0.000172012
A_72_P213617	---	---	9.76e-07	2.25715e-05	2.43e-05	0.000134047	0.000541218	0.00129253
A_72_P090126	C8H4orf46	chromosome 8 open reading frame, human C4orf46	9.75e-07	2.25752e-05	4.19e-07	1.81794e-05	2.03e-06	2.88334e-05
A_72_P174531	ZNF582	zinc finger protein 582	9.87e-07	2.26225e-05	1.55e-07	1.38424e-05	5.16e-07	1.57117e-05
A_72_P166936	---	---	9.89e-07	2.26311e-05	0.00275862	0.00535076	1.79e-07	1.04874e-05
A_72_P234337	LOC102165918	NFU1 iron-sulfur cluster scaffold homolog, mitochondrial-like	9.89e-07	2.26347e-05	9.49e-05	0.000348627	6.05e-05	0.000240414
A_72_P188166	---	---	9.88e-07	2.26353e-05	3.45e-06	4.30622e-05	6.43e-07	1.68916e-05
A_72_P344438	---	---	9.9e-07	2.26378e-05	5.94e-06	5.73685e-05	7.01e-06	5.83711e-05
A_72_P069221	---	---	9.91e-07	2.26479e-05	9.2e-06	7.40436e-05	2.77e-07	1.24749e-05
A_72_P427804	---	---	9.93e-07	2.26599e-05	5.67e-06	5.59484e-05	1.4e-07	9.57726e-06
A_72_P284654	---	---	9.93e-07	2.26687e-05	6.32e-07	2.07932e-05	0.002048	0.0039169
A_72_P171901	---	---	9.95e-07	2.2683e-05	0.124961	0.161569	8.56e-06	6.59236e-05
A_72_P115106	ADAMTS14	ADAM metallopeptidase with thrombospondin type 1 motif, 14	9.97e-07	2.27096e-05	0.00151825	0.00320447	1.06e-07	8.72691e-06
A_72_P372018	---	---	1e-06	2.27352e-05	0.0221297	0.0338869	2.95e-07	1.2683e-05
A_72_P340858	CUL5	cullin 5	1e-06	2.27378e-05	4.92e-06	5.15766e-05	9.27e-07	1.99422e-05
A_72_P361783	---	---	1e-06	2.27385e-05	5.42e-06	5.46024e-05	1.56e-07	1.00476e-05
A_72_P421739	---	---	1e-06	2.27461e-05	3.14e-05	0.000158749	0.0280885	0.0399988
A_72_P002476	KATNBL1	katanin p80 subunit B-like 1	1.01e-06	2.27471e-05	9.74e-06	7.63431e-05	2.63e-06	3.31269e-05
A_72_P228137	---	---	1e-06	2.27506e-05	3.98e-05	0.000186019	1.72e-07	1.04367e-05
A_72_P035651	KLHDC3	kelch domain containing 3	1e-06	2.27596e-05	3.75e-07	1.76286e-05	1.12e-06	2.16751e-05
A_72_P001921	---	---	1.01e-06	2.27612e-05	1.18e-05	8.50752e-05	0.000772389	0.00172844
A_72_P186171	---	---	1e-06	2.27619e-05	8.23e-07	2.31483e-05	8.73e-07	1.9335e-05
A_72_P127236	PMVK	phosphomevalonate kinase	1e-06	2.27667e-05	4.38e-06	4.85788e-05	0.00177198	0.0034648
A_72_P179416	---	---	1e-06	2.27714e-05	3.18e-06	4.11744e-05	1.01e-06	2.06178e-05
A_72_P047826	---	---	1.01e-06	2.28034e-05	0.00047534	0.00122192	0.00110645	0.00232787
A_72_P124336	HNRNPH3	heterogeneous nuclear ribonucleoprotein H3 (2H9)	1.01e-06	2.2804e-05	7.9e-08	1.07342e-05	3.14e-05	0.000152973
A_72_P034806	---	---	1.01e-06	2.28121e-05	0.00324941	0.00617412	5.96e-06	5.28532e-05
A_72_P420204	CTDSPL	CTD (carboxy-terminal domain, RNA polymerase II, polypeptide A) small phosphatase-like	1.01e-06	2.28168e-05	4.89e-05	0.000214683	8.44e-07	1.90381e-05
A_72_P104416	---	---	1.01e-06	2.28189e-05	1.74e-06	3.14188e-05	2.55e-06	3.26391e-05
A_72_P138976	---	---	1.01e-06	2.28235e-05	0.000208972	0.000637775	2.31e-06	3.11834e-05
A_72_P209157	CALD1	caldesmon 1	1.02e-06	2.28242e-05	2.52e-06	3.67671e-05	5.88e-07	1.63528e-05
A_72_P005641	---	---	1.02e-06	2.28277e-05	1.02e-06	2.54109e-05	1.06e-06	2.11119e-05
A_72_P402173	EOGT	EGF domain-specific O-linked N-acetylglucosamine (GlcNAc) transferase	1.01e-06	2.28316e-05	1.64e-05	0.000104463	0.00421438	0.00731655
A_72_P344838	---	---	1.01e-06	2.28322e-05	2.4e-05	0.000133024	9.83e-07	2.04518e-05
A_72_P180751	PIGR	polymeric immunoglobulin receptor precursor	1.02e-06	2.28386e-05	0.00281367	0.00544801	0.001555	0.00309999
A_72_P191011	LOC100737869	probable palmitoyltransferase ZDHHC24	1.01e-06	2.28435e-05	1.14e-05	8.32329e-05	7.14e-06	5.90703e-05
A_72_P176561	---	---	1.02e-06	2.28458e-05	9.54e-07	2.47482e-05	9.32e-07	1.99746e-05
A_72_P303264	MMP9	matrix metallopeptidase 9	1.02e-06	2.28506e-05	6.46e-06	5.98311e-05	3.36e-07	1.32186e-05
A_72_P098751	ALOX12	arachidonate 12-lipoxygenase	1.02e-06	2.28537e-05	8.92e-06	7.28164e-05	3.4e-08	6.34094e-06
A_72_P400818	PLEKHH1	pleckstrin homology domain containing, family H (with MyTH4 domain) member 1	1.02e-06	2.28551e-05	0.00195875	0.00398418	3.3e-06	3.75489e-05
A_72_P055586	---	---	1.03e-06	2.28557e-05	4.09e-07	1.80679e-05	2.19e-08	6.21358e-06
A_72_P333228	---	---	1.02e-06	2.28564e-05	1.78e-05	0.000110124	1.26e-07	9.22892e-06
A_72_P420444	SLC6A14	solute carrier family 6 (amino acid transporter), member 14	1.02e-06	2.28572e-05	0.00415281	0.0076676	2.17e-05	0.000119597
A_72_P145776	RBPJL	recombination signal binding protein for immunoglobulin kappa J region-like	1.02e-06	2.28585e-05	0.00135038	0.00290022	0.000125419	0.000411662
A_72_P279670	P3H2	prolyl 3-hydroxylase 2	1.02e-06	2.2861e-05	1.05e-05	7.96483e-05	1.69e-05	0.000101611
A_72_P316533	LOC102164807	uncharacterized LOC102164807	1.02e-06	2.28682e-05	0.93704	0.947296	2.17e-07	1.13217e-05
A_72_P170531	---	---	1.03e-06	2.28986e-05	1.84e-06	3.20542e-05	1.66e-07	1.03056e-05
A_72_P179656	CDC40	cell division cycle 40	1.03e-06	2.29053e-05	1.31e-07	1.30432e-05	9.54e-07	2.01757e-05
A_72_P169886	CDKN2B	cyclin-dependent kinase inhibitor 2B (p15, inhibits CDK4)	1.03e-06	2.29082e-05	0.00306622	0.00586822	1.14e-06	2.18808e-05
A_72_P079646	---	---	1.03e-06	2.29195e-05	1.15e-06	2.66439e-05	5.32e-08	7.13464e-06
A_72_P343138	ELMO1	engulfment and cell motility 1	1.03e-06	2.29334e-05	1e-05	7.74594e-05	1.13e-06	2.18107e-05
A_72_P396273	FOXN3	forkhead box N3	1.03e-06	2.29649e-05	0.000143129	0.000476068	6.78e-08	7.5896e-06
A_72_P044491	AKAP3	A kinase (PRKA) anchor protein 3	1.04e-06	2.3005e-05	1.2e-05	8.59497e-05	0.000215649	0.000620819
A_72_P022431	SLC15A2	solute carrier family 15 (oligopeptide transporter), member 2	1.04e-06	2.30193e-05	0.563302	0.613396	1.11e-05	7.6955e-05
A_72_P188446	---	---	1.04e-06	2.30414e-05	0.00176187	0.00363798	0.0373551	0.0518579
A_72_P179641	---	---	1.04e-06	2.30553e-05	0.016987	0.0267376	0.00020402	0.000593809
A_72_P306144	TGFA	transforming growth factor, alpha	1.04e-06	2.30584e-05	4.19e-06	4.74854e-05	0.000563978	0.0013352
A_72_P357493	---	---	1.04e-06	2.30616e-05	8.09e-07	2.28726e-05	0.000184262	0.000550049
A_72_P001016	SLC25A37	solute carrier family 25 (mitochondrial iron transporter), member 37	1.05e-06	2.30629e-05	2.87e-06	3.91035e-05	2.18e-06	3.00318e-05
A_72_P101566	SP100	SP100 nuclear antigen	1.05e-06	2.30641e-05	5.7e-06	5.61102e-05	4.62e-07	1.50381e-05
A_72_P307533	PICALM	phosphatidylinositol binding clathrin assembly protein	1.04e-06	2.30682e-05	2.01e-06	3.30111e-05	6.04e-07	1.65297e-05
A_72_P432374	CIB2	calcium and integrin binding family member 2	1.04e-06	2.30717e-05	4.28e-06	4.80286e-05	0.00013725	0.000439823
A_72_P087791	LOC100738084	uncharacterized LOC100738084	1.05e-06	2.30749e-05	2.12e-05	0.000122185	3.26e-07	1.30683e-05
A_72_P096646	---	---	1.05e-06	2.30779e-05	2.94e-05	0.000151439	7.28e-06	5.9654e-05
A_72_P374513	---	---	1.04e-06	2.30811e-05	2.48e-06	3.64735e-05	4.61e-07	1.50401e-05
A_72_P028666	---	---	1.05e-06	2.30873e-05	5.53e-07	1.94557e-05	6.57e-07	1.71026e-05
A_72_P123786	---	---	1.05e-06	2.30942e-05	4.68e-07	1.8591e-05	1.7e-07	1.03941e-05
A_72_P017341	---	---	1.05e-06	2.3096e-05	0.00158493	0.00332417	4.72e-06	4.62297e-05
A_72_P135491	---	---	1.05e-06	2.31027e-05	0.00193019	0.00393587	7.34e-06	5.99821e-05
A_72_P402258	RPAP3	RNA polymerase II associated protein 3	1.05e-06	2.31085e-05	1.08e-05	8.10265e-05	1.25e-06	2.29285e-05
A_72_P309043	SETX	senataxin	1.05e-06	2.31144e-05	3.87e-05	0.000182773	1.07e-06	2.11786e-05
A_72_P436449	---	---	1.05e-06	2.31152e-05	1.38e-05	9.37826e-05	0.531257	0.575021
A_72_P188136	---	---	1.06e-06	2.31512e-05	1.31e-06	2.81663e-05	2.15e-07	1.12762e-05
A_72_P192797	COL1A2	collagen, type I, alpha 2	1.06e-06	2.31513e-05	2.06e-06	3.33284e-05	6.16e-06	5.38504e-05
A_72_P031826	PRDX4	peroxiredoxin 4	1.06e-06	2.31555e-05	7.79e-07	2.26536e-05	1.4e-06	2.40269e-05
A_72_P241212	ADGRG2	adhesion G protein-coupled receptor G2	1.06e-06	2.31558e-05	0.00020289	0.000622697	6.07e-05	0.000240837
A_72_P097991	LOC102158861	serine/threonine-protein kinase LMTK3-like	1.06e-06	2.31563e-05	0.00223036	0.00445151	0.000971149	0.00209018
A_72_P165656	GRN	granulin	1.06e-06	2.3164e-05	5.76e-05	0.000240558	0.00646547	0.0106837
A_72_P126396	---	---	1.06e-06	2.31784e-05	4.44e-05	0.000200453	5.97e-06	5.29078e-05
A_72_P298339	SAA3	serum amyloid A-3 protein	1.06e-06	2.31892e-05	4.26e-08	8.76419e-06	4.41e-07	1.47144e-05
A_72_P220747	---	---	1.07e-06	2.31983e-05	9.85e-06	7.67738e-05	1e-06	2.06043e-05
A_72_P340133	---	---	1.06e-06	2.32005e-05	0.000476807	0.00122459	9.71e-07	2.03526e-05
A_72_P153306	---	---	1.07e-06	2.32081e-05	8.34e-05	0.000316628	1.46e-07	9.68417e-06
A_72_P055026	CCT2	chaperonin containing TCP1, subunit 2 (beta)	1.07e-06	2.32142e-05	6.05e-06	5.7904e-05	1.76e-06	2.67532e-05
A_72_P000746	NRP1	neuropilin 1	1.07e-06	2.32278e-05	4.25e-05	0.000194586	1.59e-07	1.00514e-05
A_72_P275294	---	---	1.07e-06	2.32522e-05	2.06e-05	0.000120141	2.5e-07	1.19611e-05
A_72_P436674	---	---	1.07e-06	2.32527e-05	1.19e-05	8.5861e-05	7.61e-07	1.81586e-05
A_72_P333048	ADAL	adenosine deaminase-like	1.07e-06	2.32542e-05	1.05e-06	2.56548e-05	1.68e-06	2.61646e-05
A_72_P405398	---	---	1.07e-06	2.32563e-05	1.46e-07	1.35632e-05	5.67e-07	1.60529e-05
A_72_P296169	---	---	1.07e-06	2.32565e-05	2.27e-06	3.51691e-05	2.4e-06	3.18405e-05
A_72_P028101	PPARD	peroxisome proliferator-activated receptor delta	1.08e-06	2.32573e-05	3.63e-05	0.00017488	4.74e-05	0.000202505
A_72_P310278	---	---	1.07e-06	2.326e-05	2.39e-08	7.26678e-06	3.95e-08	6.61903e-06
A_72_P356863	C14H10orf54	chromosome 14 open reading frame, human C10orf54	1.08e-06	2.32609e-05	0.697068	0.737258	6.31e-05	0.000248138
A_72_P232332	ACY1	aminoacylase 1	1.07e-06	2.3261e-05	1.97e-07	1.47882e-05	7.22e-05	0.000272999
A_72_P246347	---	---	1.07e-06	2.32611e-05	3.96e-06	4.59045e-05	3.85e-07	1.39916e-05
A_72_P030836	PIAS1	protein inhibitor of activated STAT, 1	1.08e-06	2.32612e-05	3.51e-06	4.33977e-05	2.34e-07	1.17366e-05
A_72_P347418	---	---	1.08e-06	2.32667e-05	2.44e-06	3.62534e-05	0.00192167	0.0037077
A_72_P061646	---	---	1.08e-06	2.32787e-05	9.29e-07	2.45216e-05	8.91e-08	8.23075e-06
A_72_P288539	---	---	1.08e-06	2.32809e-05	8.09e-07	2.28687e-05	2.57e-06	3.28365e-05
A_72_P066321	CLEC2B	C-type lectin domain family 2, member B	1.08e-06	2.32819e-05	2.81e-09	5.68216e-06	7.43e-09	5.79873e-06
A_72_P199767	CLIP4	CAP-GLY domain containing linker protein family, member 4	1.08e-06	2.32846e-05	0.022604	0.034544	0.533738	0.577379
A_72_P158161	NIPBL	Nipped-B homolog (Drosophila)	1.08e-06	2.3287e-05	4.53e-09	5.77042e-06	3.59e-06	3.93507e-05
A_72_P114401	---	---	1.08e-06	2.32986e-05	1.69e-06	3.09704e-05	2.74e-07	1.24644e-05
A_72_P085941	GCSAM	germinal center-associated, signaling and motility	1.09e-06	2.33027e-05	7.5e-07	2.22953e-05	1.12e-05	7.74858e-05
A_72_P079881	SERPINB10	serpin peptidase inhibitor, clade B (ovalbumin), member 10	1.09e-06	2.33118e-05	0.0802726	0.108114	0.00483475	0.00824854
A_72_P421809	---	---	1.08e-06	2.33136e-05	4.43e-06	4.88256e-05	9.88e-07	2.04732e-05
A_72_P125736	THUMPD1	THUMP domain containing 1	1.09e-06	2.33233e-05	5.02e-07	1.9082e-05	4.13e-07	1.43103e-05
A_72_P272384	---	---	1.09e-06	2.34065e-05	9.12e-06	7.37233e-05	1.94e-05	0.000111034
A_72_P378458	---	---	1.09e-06	2.34217e-05	0.000163231	0.000526318	7.21e-06	5.93846e-05
A_72_P048821	---	---	1.1e-06	2.34691e-05	5.14e-05	0.00022229	5.37e-05	0.000221394
A_72_P255107	LIMA1	LIM domain and actin binding 1	1.1e-06	2.3478e-05	0.285986	0.340891	0.734814	0.764519
A_72_P097121	LOC100737078	pericentriolar material 1 protein-like	1.1e-06	2.34784e-05	0.705443	0.744786	0.00166734	0.00329033
A_72_P081881	---	---	1.1e-06	2.34844e-05	2.03e-05	0.000118958	1.12e-06	2.1674e-05
A_72_P065551	---	---	1.1e-06	2.34849e-05	1.54e-06	2.99005e-05	2.87e-07	1.26463e-05
A_72_P236912	---	---	1.1e-06	2.3487e-05	5.7e-07	1.9799e-05	1.35e-06	2.37216e-05
A_72_P351593	KLHL3	kelch-like family member 3	1.1e-06	2.35085e-05	0.000646456	0.00156939	0.000170582	0.000518765
A_72_P422334	---	---	1.1e-06	2.35467e-05	1.14e-06	2.66156e-05	1.09e-06	2.14088e-05
A_72_P107156	TMCO6	transmembrane and coiled-coil domains 6	1.11e-06	2.35546e-05	1.75e-06	3.14822e-05	0.000123084	0.000405274
A_72_P195877	CR2	complement component (3d/Epstein Barr virus) receptor 2	1.11e-06	2.35804e-05	8e-07	2.27214e-05	3.94e-06	4.16232e-05
A_72_P171581	CALCRL	calcitonin receptor-like	1.11e-06	2.35883e-05	0.000157112	0.000511436	0.132342	0.164877
A_72_P355213	---	---	1.11e-06	2.35904e-05	1.98e-06	3.2821e-05	0.496564	0.541582
A_72_P260357	---	---	1.11e-06	2.35907e-05	0.000609326	0.00149616	1.97e-06	2.84822e-05
A_72_P361618	---	---	1.11e-06	2.35995e-05	1.4e-05	9.45781e-05	0.0115698	0.0179446
A_72_P333618	NFKBIZ	nuclear factor of kappa light polypeptide gene enhancer in B-cells inhibitor, zeta	1.11e-06	2.36032e-05	0.000110107	0.000388735	3.33e-06	3.77514e-05
A_72_P275399	DNAJC30	DnaJ (Hsp40) homolog, subfamily C, member 30	1.11e-06	2.36161e-05	3.35e-07	1.69758e-05	2.72e-05	0.000138506
A_72_P081386	DCTD	dCMP deaminase	1.12e-06	2.3639e-05	1.17e-06	2.6919e-05	5.95e-08	7.37716e-06
A_72_P115531	---	---	1.12e-06	2.36439e-05	4.41e-05	0.000199588	8.14e-06	6.39197e-05
A_72_P209792	---	---	1.12e-06	2.36529e-05	0.317437	0.373508	0.00763036	0.0123946
A_72_P281844	LOC100621379	protein S100-A2	1.12e-06	2.36648e-05	0.000102792	0.00036936	3.04e-05	0.000149423
A_72_P360828	MMP16	matrix metallopeptidase 16 (membrane-inserted)	1.12e-06	2.36864e-05	0.000132835	0.000448955	3.03e-07	1.27264e-05
A_72_P386953	FBXO7	F-box protein 7	1.12e-06	2.36889e-05	5.18e-05	0.000223586	6.59e-08	7.55322e-06
A_72_P314048	PTRH1	peptidyl-tRNA hydrolase 1 homolog	1.12e-06	2.36956e-05	1.82e-06	3.19359e-05	2.65e-05	0.000136295
A_72_P345868	---	---	1.12e-06	2.36972e-05	4.05e-06	4.64179e-05	0.00030005	0.000802727
A_72_P401843	FZR1	fizzy/cell division cycle 20 related 1	1.12e-06	2.37176e-05	2.88e-07	1.64065e-05	1.58e-05	9.73688e-05
A_72_P079596	APC	adenomatous polyposis coli	1.13e-06	2.37514e-05	2.36e-05	0.000131086	2.72e-07	1.24451e-05
A_72_P035011	---	---	1.13e-06	2.37627e-05	6.52e-07	2.1267e-05	1.33e-07	9.45493e-06
A_72_P078461	CYP7A1	cytochrome P450, family 7, subfamily A, polypeptide 1	1.13e-06	2.3765e-05	0.00104495	0.00233368	0.295392	0.342896
A_72_P322358	KNG1	kininogen 1	1.13e-06	2.38093e-05	7.96e-06	6.80522e-05	0.000106119	0.000362763
A_72_P188311	---	---	1.13e-06	2.38217e-05	1.69e-06	3.09822e-05	1.02e-06	2.07131e-05
A_72_P031201	---	---	1.14e-06	2.38581e-05	0.000260809	0.000758261	0.856607	0.874084
A_72_P057961	---	---	1.14e-06	2.3873e-05	7.93e-06	6.79344e-05	3.43e-07	1.33304e-05
A_72_P213112	---	---	1.14e-06	2.39001e-05	2.36e-05	0.000131103	8.22e-07	1.88595e-05
A_72_P045776	---	---	1.15e-06	2.39638e-05	7.79e-05	0.000300911	0.00437541	0.00756249
A_72_P411318	---	---	1.14e-06	2.39641e-05	3.67e-05	0.00017608	8.3e-05	0.000302156
A_72_P431669	---	---	1.14e-06	2.39647e-05	0.000152088	0.000499246	5.29e-05	0.000219195
A_72_P376083	MRC1	mannose receptor, C type 1	1.14e-06	2.39648e-05	9.34e-05	0.00034454	0.0167595	0.0250333
A_72_P329703	---	---	1.14e-06	2.39758e-05	2.94e-08	8.07994e-06	6.32e-07	1.67876e-05
A_72_P171571	BTG1	B-cell translocation gene 1, anti-proliferative	1.15e-06	2.39888e-05	4.46e-07	1.83609e-05	9.11e-06	6.82969e-05
A_72_P207967	---	---	1.15e-06	2.40278e-05	9.04e-07	2.4133e-05	9.29e-07	1.99638e-05
A_72_P234897	ANK3	ankyrin 3, node of Ranvier (ankyrin G)	1.15e-06	2.40885e-05	3.92e-05	0.000184305	8.2e-07	1.88513e-05
A_72_P385723	RPL35	ribosomal protein L35	1.15e-06	2.41078e-05	1.27e-05	8.92164e-05	3.02e-05	0.000148939
A_72_P077901	ICOS	inducible T-cell co-stimulator	1.16e-06	2.41083e-05	1.77e-07	1.4393e-05	1.12e-05	7.74464e-05
A_72_P125716	AGTPBP1	ATP/GTP binding protein 1	1.16e-06	2.41236e-05	0.000191083	0.000593834	0.362712	0.411546
A_72_P141751	---	---	1.16e-06	2.41273e-05	0.00384811	0.0071643	0.629372	0.667962
A_72_P118216	STT3B	STT3B, subunit of the oligosaccharyltransferase complex (catalytic)	1.17e-06	2.41311e-05	1.87e-07	1.45963e-05	4.68e-08	6.75089e-06
A_72_P254762	SLC35C2	solute carrier family 35 (GDP-fucose transporter), member C2	1.16e-06	2.41358e-05	2.84e-07	1.64729e-05	1.81e-06	2.70971e-05
A_72_P111726	LOC106504059	exocyst complex component 4	1.16e-06	2.41367e-05	9.44e-06	7.50842e-05	1.54e-07	9.94477e-06
A_72_P146496	XPNPEP2	X-prolyl aminopeptidase (aminopeptidase P) 2, membrane-bound	1.16e-06	2.41373e-05	8.54e-06	7.08274e-05	0.00232451	0.00436747
A_72_P223527	FOXO1	forkhead box O1	1.16e-06	2.4143e-05	0.0699993	0.0955204	0.0240907	0.0347889
A_72_P117526	FGF10	fibroblast growth factor 10	1.17e-06	2.41452e-05	0.0178619	0.0279738	3.09e-05	0.000151192
A_72_P031441	---	---	1.17e-06	2.41499e-05	4.68e-05	0.000208277	0.00016961	0.000516633
A_72_P097401	LOC100516350	formin-1-like	1.16e-06	2.41505e-05	2.64e-05	0.000141216	0.00026464	0.00072847
A_72_P008976	HRH1	histamine receptor H1	1.17e-06	2.41508e-05	1.46e-06	2.92891e-05	7.59e-08	7.92902e-06
A_72_P177271	LOC100157770	rhotekin-2	1.17e-06	2.41519e-05	2.43e-07	1.63139e-05	3.9e-07	1.4062e-05
A_72_P000991	---	---	1.17e-06	2.41593e-05	0.00129453	0.0027997	5.89e-07	1.63751e-05
A_72_P266392	---	---	1.16e-06	2.41596e-05	9.38e-07	2.45405e-05	9.97e-07	2.05446e-05
A_72_P169361	---	---	1.17e-06	2.4165e-05	0.0137507	0.0221252	6.24e-06	5.41812e-05
A_72_P317323	---	---	1.16e-06	2.41705e-05	7.97e-07	2.2762e-05	1.21e-07	9.11513e-06
A_72_P363193	---	---	1.17e-06	2.41876e-05	1.78e-05	0.000110146	6.29e-07	1.67373e-05
A_72_P373693	GPT2	glutamic pyruvate transaminase (alanine aminotransferase) 2	1.17e-06	2.41901e-05	1.91e-06	3.24298e-05	8.43e-06	6.52863e-05
A_72_P265537	---	---	1.17e-06	2.41907e-05	0.000196737	0.000607558	3.4e-05	0.000161053
A_72_P321268	---	---	1.17e-06	2.41995e-05	7.27e-06	6.44187e-05	1.28e-06	2.32155e-05
A_72_P026016	---	---	1.18e-06	2.42182e-05	6.05e-05	0.000249709	4.08e-07	1.4242e-05
A_72_P034201	PIK3IP1	phosphoinositide-3-kinase interacting protein 1	1.18e-06	2.42215e-05	9.47e-06	7.52199e-05	0.000527812	0.00126704
A_72_P261982	PRKD3	protein kinase D3	1.18e-06	2.4228e-05	8.99e-06	7.30763e-05	7.77e-07	1.83903e-05
A_72_P245932	CHCHD7	coiled-coil-helix-coiled-coil-helix domain containing 7	1.18e-06	2.42386e-05	0.000126411	0.000431658	1.05e-05	7.46085e-05
A_72_P202817	---	---	1.18e-06	2.42406e-05	2.52e-06	3.67673e-05	1.62e-05	9.89312e-05
A_72_P314703	LOC102160189	cell migration-inducing and hyaluronan-binding protein-like	1.18e-06	2.42532e-05	2.65e-06	3.77904e-05	0.0293908	0.0416772
A_72_P165151	MLPH	melanophilin	1.18e-06	2.42548e-05	5.24e-06	5.33287e-05	0.0947821	0.121534
A_72_P136216	PPIL2	peptidylprolyl isomerase (cyclophilin)-like 2	1.18e-06	2.42651e-05	3.16e-07	1.6642e-05	3.66e-06	3.98583e-05
A_72_P002751	JPH4	junctophilin 4	1.19e-06	2.43312e-05	0.0174663	0.0274117	0.00967753	0.0153033
A_72_P024811	---	---	1.19e-06	2.43439e-05	4.37e-05	0.000198225	1.69e-06	2.62452e-05
A_72_P032876	---	---	1.19e-06	2.43453e-05	8.19e-05	0.00031241	7.63e-07	1.8189e-05
A_72_P170161	---	---	1.2e-06	2.43462e-05	5.87e-07	2.00854e-05	2.17e-05	0.000119409
A_72_P159941	ANK3	ankyrin 3, node of Ranvier (ankyrin G)	1.2e-06	2.43488e-05	1.11e-06	2.6226e-05	1.01e-06	2.06184e-05
A_72_P279994	---	---	1.19e-06	2.43498e-05	6e-05	0.000248335	2.86e-06	3.47352e-05
A_72_P071331	FOXO3	forkhead box O3	1.19e-06	2.43535e-05	7.11e-05	0.000281422	0.000110067	0.000373106
A_72_P214422	---	---	1.19e-06	2.43554e-05	3.58e-05	0.000173308	5.28e-07	1.57821e-05
A_72_P305244	COMMD6	COMM domain containing 6	1.2e-06	2.43566e-05	0.0234516	0.0356885	4.44e-06	4.45925e-05
A_72_P293164	EML4	echinoderm microtubule associated protein like 4	1.19e-06	2.43596e-05	0.00298028	0.00572799	0.000861608	0.00189127
A_72_P242287	---	---	1.19e-06	2.436e-05	1.86e-05	0.00011295	4.94e-06	4.73403e-05
A_72_P232662	ACE	angiotensin I converting enzyme (peptidyl-dipeptidase A) 1	1.2e-06	2.43607e-05	6.79e-06	6.17039e-05	5.78e-06	5.19046e-05
A_72_P136806	SEPT5	septin 5	1.2e-06	2.43612e-05	0.000130153	0.000441802	0.0365201	0.0507891
A_72_P061486	---	---	1.2e-06	2.43638e-05	1.43e-05	9.54311e-05	4.68e-07	1.50884e-05
A_72_P119111	COPA	coatomer protein complex, subunit alpha	1.2e-06	2.4367e-05	9.92e-08	1.1438e-05	8.21e-07	1.88528e-05
A_72_P015536	ARHGAP35	Rho GTPase activating protein 35	1.2e-06	2.43712e-05	7.22e-05	0.000284835	6.63e-06	5.63709e-05
A_72_P293474	---	---	1.19e-06	2.43738e-05	1.22e-05	8.68072e-05	0.0014415	0.00290797
A_72_P358023	---	---	1.2e-06	2.4382e-05	0.00508851	0.00915324	3.37e-07	1.32186e-05
A_72_P365263	---	---	1.2e-06	2.43869e-05	3.93e-05	0.000184701	1.77e-07	1.05099e-05
A_72_P391803	LOC102165344	uncharacterized LOC102165344	1.2e-06	2.4401e-05	0.000299709	0.000845112	1.54e-05	9.57232e-05
A_72_P427074	WNK1	WNK lysine deficient protein kinase 1	1.2e-06	2.44059e-05	9.08e-06	7.35561e-05	0.00250844	0.00466609
A_72_P079791	TAGLN	transgelin	1.21e-06	2.44165e-05	1.21e-08	6.82241e-06	6.04e-07	1.65356e-05
A_72_P262342	---	---	1.21e-06	2.44177e-05	3.64e-06	4.41869e-05	6.64e-07	1.72034e-05
A_72_P309833	---	---	1.21e-06	2.45128e-05	4.72e-07	1.8563e-05	1.51e-06	2.4859e-05
A_72_P299754	---	---	1.21e-06	2.45206e-05	0.139571	0.178611	0.000146308	0.000461234
A_72_P121501	---	---	1.22e-06	2.453e-05	9.84e-06	7.68086e-05	1.87e-07	1.07468e-05
A_72_P310553	---	---	1.22e-06	2.45374e-05	0.00179133	0.00369062	1.07e-06	2.12056e-05
A_72_P114136	EXT1	exostosin glycosyltransferase 1	1.22e-06	2.454e-05	3.55e-06	4.37049e-05	1.2e-06	2.24166e-05
A_72_P283139	---	---	1.22e-06	2.45432e-05	4.63e-06	5.01144e-05	0.00101676	0.0021704
A_72_P077491	SLC7A2	solute carrier family 7 (cationic amino acid transporter, y+ system), member 2	1.22e-06	2.45439e-05	8.22e-06	6.92527e-05	1.68e-05	0.000101092
A_72_P003976	---	---	1.22e-06	2.4549e-05	6.11e-06	5.81766e-05	2.45e-05	0.000128948
A_72_P279984	---	---	1.22e-06	2.45552e-05	0.000123171	0.00042274	5.05e-07	1.55706e-05
A_72_P385083	---	---	1.22e-06	2.45582e-05	1.18e-06	2.6962e-05	7.83e-06	6.23347e-05
A_72_P369038	LOC106508437	uncharacterized LOC106508437	1.22e-06	2.45626e-05	1.56e-05	0.000101178	3.45e-06	3.85125e-05
A_72_P382258	LOC100157129	multimerin-2	1.22e-06	2.45644e-05	2e-06	3.29815e-05	7.68e-07	1.82426e-05
A_72_P249677	---	---	1.22e-06	2.45677e-05	2.87e-05	0.000149216	0.000980093	0.00210535
A_72_P346203	CACYBP	calcyclin binding protein	1.22e-06	2.45691e-05	2.47e-05	0.000135553	2.37e-06	3.1612e-05
A_72_P375748	PTPRE	protein tyrosine phosphatase, receptor type, E	1.22e-06	2.45739e-05	2.41e-06	3.60779e-05	3.29e-06	3.74875e-05
A_72_P012791	---	---	1.23e-06	2.45767e-05	3.32e-06	4.2239e-05	6.44e-07	1.68944e-05
A_72_P161391	---	---	1.24e-06	2.46227e-05	8.03e-05	0.000307942	5.08e-06	4.79938e-05
A_72_P116111	---	---	1.24e-06	2.46345e-05	2.88e-06	3.9107e-05	4.46e-07	1.47617e-05
A_72_P307643	---	---	1.23e-06	2.46411e-05	5.65e-05	0.000237412	0.11132	0.140805
A_72_P141496	---	---	1.23e-06	2.46472e-05	0.000203634	0.00062448	8.17e-05	0.000298542
A_72_P085716	---	---	1.24e-06	2.46482e-05	0.00246897	0.00485916	4.68e-06	4.60722e-05
A_72_P427339	ELL3	elongation factor RNA polymerase II-like 3	1.24e-06	2.4649e-05	9.91e-07	2.51768e-05	2.09e-05	0.000116711
A_72_P289434	---	---	1.23e-06	2.46491e-05	2.06e-05	0.000120135	8.19e-07	1.88493e-05
A_72_P074331	---	---	1.24e-06	2.46506e-05	0.00255058	0.00500002	1.19e-06	2.23354e-05
A_72_P035306	LAG3	lymphocyte-activation gene 3	1.23e-06	2.46526e-05	9.16e-08	1.14451e-05	7.36e-07	1.79618e-05
A_72_P176186	IBSP	integrin-binding sialoprotein	1.23e-06	2.46531e-05	0.00907903	0.0152907	4.22e-06	4.3235e-05
A_72_P065881	PRPF4B	PRP4 pre-mRNA processing factor 4 homolog B (yeast)	1.23e-06	2.46556e-05	2.69e-06	3.79525e-05	1.6e-06	2.55506e-05
A_72_P026516	---	---	1.25e-06	2.46586e-05	2.66e-06	3.78238e-05	2.66e-06	3.33087e-05
A_72_P390223	---	---	1.24e-06	2.46599e-05	4.62e-05	0.000206555	8.59e-07	1.92254e-05
A_72_P052171	---	---	1.23e-06	2.46615e-05	7.07e-05	0.000280297	4.07e-05	0.000181591
A_72_P328463	---	---	1.24e-06	2.4666e-05	9.48e-07	2.47012e-05	3.64e-05	0.000168403
A_72_P089246	COMMD3	COMM domain containing 3	1.25e-06	2.46714e-05	7.09e-06	6.35104e-05	1.31e-06	2.34091e-05
A_72_P332458	---	---	1.24e-06	2.46716e-05	5.77e-07	1.99265e-05	6.84e-08	7.58458e-06
A_72_P412333	LOC106508387	uncharacterized LOC106508387	1.25e-06	2.46757e-05	0.000181051	0.000569664	8.96e-08	8.19148e-06
A_72_P270019	---	---	1.25e-06	2.46763e-05	1.65e-07	1.42048e-05	1.84e-07	1.06593e-05
A_72_P419739	---	---	1.25e-06	2.46792e-05	3.57e-07	1.72159e-05	4.51e-05	0.00019553
A_72_P258682	---	---	1.25e-06	2.46793e-05	0.000771955	0.00181395	0.000123975	0.000407739
A_72_P303464	---	---	1.24e-06	2.46802e-05	1.38e-06	2.86558e-05	7.25e-07	1.7866e-05
A_72_P357463	SEZ6L	seizure related 6 homolog (mouse)-like	1.25e-06	2.46802e-05	0.475022	0.528026	0.000541368	0.0012928
A_72_P206597	---	---	1.24e-06	2.46812e-05	0.247339	0.29969	3.02e-06	3.57655e-05
A_72_P260757	GPX3	glutathione peroxidase 3	1.24e-06	2.4682e-05	4.97e-06	5.18804e-05	1.33e-05	8.64953e-05
A_72_P258537	---	---	1.25e-06	2.46857e-05	1.1e-07	1.20454e-05	0.000181726	0.000544134
A_72_P110296	---	---	1.25e-06	2.46869e-05	5.39e-06	5.4378e-05	7.93e-05	0.000291947
A_72_P180916	SERPINB11	serpin peptidase inhibitor, clade B (ovalbumin), member 11	1.25e-06	2.46886e-05	4.4e-06	4.8714e-05	1.06e-06	2.10957e-05
A_72_P297309	LECT2	leukocyte cell-derived chemotaxin 2	1.24e-06	2.46905e-05	1.29e-06	2.79685e-05	4.2e-06	4.32451e-05
A_72_P178191	ITIH1	inter-alpha-trypsin inhibitor heavy chain 1	1.25e-06	2.46957e-05	1.52e-06	2.98533e-05	1.01e-05	7.28462e-05
A_72_P286819	LOC100624784	GPI mannosyltransferase 2	1.24e-06	2.46962e-05	1.62e-06	3.05407e-05	3.42e-06	3.83063e-05
A_72_P268359	VAV3		1.24e-06	2.47046e-05	0.00119674	0.00261986	0.0115404	0.0179103
A_72_P103121	KBTBD3	kelch repeat and BTB (POZ) domain containing 3	1.26e-06	2.47193e-05	0.000597437	0.00147244	0.00765404	0.012429
A_72_P252607	ADGRE1	adhesion G protein-coupled receptor E1	1.27e-06	2.47224e-05	0.0376614	0.0545075	4.58e-06	4.55326e-05
A_72_P007026	---	---	1.26e-06	2.4729e-05	2.83e-05	0.000147719	8.8e-07	1.94083e-05
A_72_P035361	SLC52A2	solute carrier family 52 (riboflavin transporter), member 2	1.26e-06	2.47296e-05	1.25e-06	2.76282e-05	3.76e-06	4.04471e-05
A_72_P270269	LOC102159136	uncharacterized LOC102159136	1.26e-06	2.47344e-05	8.17e-07	2.30003e-05	3.79e-05	0.000173039
A_72_P150006	SLC38A2	solute carrier family 38, member 2	1.27e-06	2.47353e-05	2.3e-05	0.000128842	0.0091579	0.0145695
A_72_P315543	COL4A1	collagen, type IV, alpha 1	1.26e-06	2.47354e-05	0.152773	0.193802	2.31e-05	0.000124393
A_72_P376923	RNF144B	ring finger protein 144B	1.26e-06	2.47373e-05	2.49e-05	0.000136273	6.88e-06	5.76283e-05
A_72_P210457	ENPP1	ectonucleotide pyrophosphatase/phosphodiesterase 1	1.26e-06	2.47381e-05	5.76e-07	1.99193e-05	1.44e-07	9.66203e-06
A_72_P054731	---	---	1.27e-06	2.47404e-05	1.69e-06	3.10085e-05	2.35e-05	0.000125482
A_72_P020791	NPHP1	nephronophthisis 1 (juvenile)	1.27e-06	2.47443e-05	0.000345761	0.000947896	1.13e-05	7.78241e-05
A_72_P435899	---	---	1.26e-06	2.47462e-05	0.000144349	0.000478825	0.000535169	0.00128121
A_72_P362078	---	---	1.26e-06	2.47509e-05	0.178845	0.223476	3.27e-05	0.0001571
A_72_P321278	---	---	1.26e-06	2.47545e-05	0.0048058	0.00870532	0.000100148	0.00034842
A_72_P377283	DOCK2	dedicator of cytokinesis 2	1.27e-06	2.47566e-05	1.23e-06	2.75489e-05	1.06e-06	2.11483e-05
A_72_P370258	---	---	1.27e-06	2.4759e-05	5.24e-07	1.91805e-05	6.04e-07	1.65189e-05
A_72_P395823	---	---	1.27e-06	2.47727e-05	2.88e-05	0.000149452	3e-07	1.27067e-05
A_72_P428084	---	---	1.27e-06	2.47755e-05	9.64e-06	7.59129e-05	2.03e-06	2.88953e-05
A_72_P403023	CPT1A	carnitine palmitoyltransferase 1A (liver)	1.27e-06	2.4776e-05	7.11e-05	0.000281405	0.12541	0.156969
A_72_P412908	---	---	1.27e-06	2.47775e-05	7.85e-07	2.27023e-05	1.03e-05	7.39449e-05
A_72_P402928	LOC100622579	homocysteine-responsive endoplasmic reticulum-resident ubiquitin-like domain member 1 protein-like	1.27e-06	2.47797e-05	7.13e-06	6.36595e-05	2.52e-05	0.000131561
A_72_P006736	SEMA3G	sema domain, immunoglobulin domain (Ig), short basic domain, secreted, (semaphorin) 3G	1.28e-06	2.48275e-05	0.00100482	0.0022577	4.84e-05	0.000205487
A_72_P110096	LEF1	lymphoid enhancer-binding factor 1	1.28e-06	2.4841e-05	6.29e-06	5.89916e-05	6.75e-07	1.72907e-05
A_72_P286109	---	---	1.28e-06	2.48489e-05	2.47e-06	3.63544e-05	8.53e-06	6.57842e-05
A_72_P259437	NCAM1	neural cell adhesion molecule 1	1.28e-06	2.48604e-05	0.000906903	0.00207279	0.00320265	0.00576155
A_72_P161211	STT3A	STT3, subunit of the oligosaccharyltransferase complex, homolog A (S. cerevisiae)	1.28e-06	2.48711e-05	0.00125697	0.00272997	1.56e-06	2.52804e-05
A_72_P032666	SETX	senataxin	1.29e-06	2.49038e-05	8.24e-06	6.93613e-05	5.31e-05	0.000219709
A_72_P060046	DMKN	dermokine	1.29e-06	2.49489e-05	1.54e-05	0.000100106	1.4e-06	2.40572e-05
A_72_P268429	IP6K2	inositol hexakisphosphate kinase 2	1.29e-06	2.49763e-05	1.02e-06	2.53995e-05	3.05e-05	0.00014992
A_72_P175151	---	---	1.29e-06	2.49851e-05	5.5e-05	0.000232838	8.44e-07	1.90351e-05
A_72_P430589	UBE2G2	ubiquitin-conjugating enzyme E2G 2	1.29e-06	2.49856e-05	1.61e-06	3.04888e-05	1.96e-05	0.000111877
A_72_P361013	FASTKD3	FAST kinase domains 3	1.29e-06	2.49873e-05	1.75e-06	3.14749e-05	2.64e-05	0.000135816
A_72_P302259	---	---	1.29e-06	2.49979e-05	1.14e-05	8.35062e-05	8.43e-06	6.52855e-05
A_72_P049176	---	---	1.3e-06	2.50145e-05	9.17e-05	0.000340295	2.12e-05	0.000117513
A_72_P082526	UBTD1	ubiquitin domain containing 1	1.3e-06	2.50233e-05	9.18e-07	2.43897e-05	2.23e-05	0.000121528
A_72_P089201	---	---	1.3e-06	2.50623e-05	1.89e-05	0.000114215	3.44e-06	3.83983e-05
A_72_P104761	ZBTB9	zinc finger and BTB domain containing 9	1.3e-06	2.50687e-05	9.44e-06	7.50784e-05	4.46e-05	0.000193962
A_72_P228022	---	---	1.31e-06	2.51261e-05	1.13e-06	2.64096e-05	1.1e-06	2.15111e-05
A_72_P293054	LOC100621801	polypeptide N-acetylgalactosaminyltransferase 4-like	1.31e-06	2.51266e-05	4.67e-05	0.000208059	9.77e-05	0.0003422
A_72_P186016	---	---	1.3e-06	2.51289e-05	1.17e-06	2.69603e-05	1.22e-06	2.25359e-05
A_72_P223847	TRAF6	TNF receptor-associated factor 6, E3 ubiquitin protein ligase	1.31e-06	2.51331e-05	1.37e-07	1.32749e-05	9.37e-08	8.36051e-06
A_72_P268939	LOC397181	serine hydroxymethyltransferase, cytosolic	1.31e-06	2.51375e-05	1.67e-08	7.07966e-06	3.6e-07	1.36038e-05
A_72_P174846	---	---	1.31e-06	2.51376e-05	4.17e-05	0.000192397	3.31e-07	1.31481e-05
A_72_P298969	UBE2D2	ubiquitin conjugating enzyme E2D 2	1.31e-06	2.51556e-05	2.92e-06	3.93753e-05	8.23e-06	6.43267e-05
A_72_P361003	NSRP1	nuclear speckle splicing regulatory protein 1	1.31e-06	2.52046e-05	0.000101721	0.00036624	1.38e-05	8.86871e-05
A_72_P338093	GTF3C1	general transcription factor IIIC, polypeptide 1, alpha 220kDa	1.31e-06	2.52172e-05	0.0046638	0.00848568	0.000403271	0.00101852
A_72_P383818	---	---	1.32e-06	2.52434e-05	5.66e-06	5.5898e-05	7.9e-07	1.85194e-05
A_72_P393348	ZER1	zer-1 homolog (C. elegans)	1.32e-06	2.52475e-05	1.22e-05	8.68155e-05	1.41e-05	9.00597e-05
A_72_P390138	---	---	1.32e-06	2.52486e-05	5.17e-06	5.29333e-05	3.02e-06	3.57561e-05
A_72_P400313	CD244	CD244 molecule, natural killer cell receptor 2B4	1.32e-06	2.525e-05	0.000372802	0.00100448	4.29e-06	4.37888e-05
A_72_P225497	---	---	1.32e-06	2.52559e-05	0.000172995	0.000549599	0.00082909	0.00183147
A_72_P099581	MS4A1	membrane-spanning 4-domains, subfamily A, member 1	1.32e-06	2.5257e-05	3.01e-07	1.65064e-05	2.27e-07	1.15361e-05
A_72_P435434	---	---	1.32e-06	2.52967e-05	0.0224658	0.0343495	0.000350836	0.000911414
A_72_P120586	---	---	1.33e-06	2.53038e-05	3.45e-06	4.30864e-05	2.15e-07	1.12998e-05
A_72_P126141	---	---	1.33e-06	2.53288e-05	0.00449329	0.00821589	2.47e-07	1.19624e-05
A_72_P233392	---	---	1.33e-06	2.53717e-05	0.000236454	0.000701886	3.9e-05	0.000176431
A_72_P418739	HK1	hexokinase 1	1.33e-06	2.54244e-05	0.000728306	0.0017296	1.33e-06	2.36128e-05
A_72_P070476	---	---	1.34e-06	2.54951e-05	1.34e-06	2.83097e-05	1.32e-06	2.35069e-05
A_72_P033851	---	---	1.34e-06	2.55e-05	4.15e-07	1.82415e-05	1.34e-05	8.66533e-05
A_72_P241052	---	---	1.34e-06	2.55258e-05	0.000520717	0.00131573	0.000141417	0.000449737
A_72_P245887	H2AFY	H2A histone family, member Y	1.34e-06	2.55322e-05	8.07e-05	0.000309206	1.68e-06	2.61632e-05
A_72_P432819	---	---	1.34e-06	2.55435e-05	2.4e-05	0.000133081	2.66e-07	1.22906e-05
A_72_P057056	PHKB	phosphorylase kinase, beta	1.35e-06	2.55524e-05	7.41e-06	6.51032e-05	4.88e-07	1.53683e-05
A_72_P218272	---	---	1.35e-06	2.5568e-05	0.00577743	0.0102307	7.7e-06	6.16264e-05
A_72_P134201	LOC106509469	uncharacterized LOC106509469	1.35e-06	2.55735e-05	0.00583607	0.010325	1.42e-06	2.42237e-05
A_72_P371313	GSTZ1	glutathione S-transferase zeta 1	1.35e-06	2.55893e-05	1.96e-05	0.000117016	1.23e-05	8.23365e-05
A_72_P416248	POLR2M	polymerase (RNA) II (DNA directed) polypeptide M	1.35e-06	2.55927e-05	9.22e-07	2.44089e-05	1.68e-06	2.61708e-05
A_72_P344128	---	---	1.35e-06	2.5603e-05	1.85e-06	3.20546e-05	0.0729955	0.0957527
A_72_P286459	---	---	1.35e-06	2.56078e-05	2.63e-06	3.76109e-05	2.63e-07	1.22918e-05
A_72_P330738	---	---	1.35e-06	2.56171e-05	0.000773231	0.0018162	0.000269087	0.00073805
A_72_P085721	SUMO3	small ubiquitin-like modifier 3	1.36e-06	2.56435e-05	3.39e-06	4.26791e-05	0.00041006	0.00103233
A_72_P252457	RALB	v-ral simian leukemia viral oncogene homolog B	1.36e-06	2.56575e-05	0.0476924	0.067443	3.51e-05	0.00016407
A_72_P207417	PPP6C	protein phosphatase 6, catalytic subunit	1.36e-06	2.56628e-05	7.15e-06	6.3794e-05	4.84e-06	4.68021e-05
A_72_P205372	GPRASP2	G protein-coupled receptor associated sorting protein 2	1.36e-06	2.56654e-05	3.62e-06	4.4066e-05	1.32e-05	8.59948e-05
A_72_P050481	ORAI1	ORAI calcium release-activated calcium modulator 1	1.37e-06	2.5669e-05	2.5e-05	0.000136292	0.000159842	0.000494198
A_72_P123751	GATA3	GATA binding protein 3	1.36e-06	2.5672e-05	0.00116951	0.00256908	1.7e-05	0.000101786
A_72_P392003	---	---	1.36e-06	2.56733e-05	3.61e-05	0.000174502	3.17e-06	3.66873e-05
A_72_P156721	---	---	1.36e-06	2.56737e-05	1.28e-06	2.79332e-05	0.019038	0.0281247
A_72_P088306	CALCB	calcitonin-related polypeptide beta	1.36e-06	2.5675e-05	0.000107165	0.000380575	0.00143158	0.00289118
A_72_P046696	---	---	1.37e-06	2.56786e-05	9.78e-07	2.50708e-05	2.27e-07	1.1528e-05
A_72_P378848	---	---	1.36e-06	2.56798e-05	5.55e-05	0.000234417	1.34e-06	2.3657e-05
A_72_P005926	---	---	1.37e-06	2.5683e-05	4.81e-05	0.000211892	1.44e-06	2.43568e-05
A_72_P403683	LOC100155449	protein CBFA2T1-like	1.36e-06	2.56836e-05	0.000462299	0.00119394	7.5e-06	6.07275e-05
A_72_P231862	FGL1	fibrinogen like 1	1.37e-06	2.5709e-05	2.96e-07	1.65685e-05	2.01e-07	1.09299e-05
A_72_P058396	---	---	1.37e-06	2.57163e-05	0.329398	0.385772	0.000525067	0.00126133
A_72_P337073	XKR8	X-linked Kx blood group related 8	1.37e-06	2.57214e-05	3.4e-05	0.00016748	5.36e-06	4.94289e-05
A_72_P288984	---	---	1.37e-06	2.57233e-05	1.93e-05	0.000115703	6.64e-07	1.71912e-05
A_72_P317013	LOC100521443	cdc42 effector protein 3-like	1.37e-06	2.57247e-05	8.5e-05	0.000321259	0.000845198	0.00186215
A_72_P077891	SERPINB9	serpin peptidase inhibitor, clade B (ovalbumin), member 9	1.38e-06	2.57321e-05	9.28e-06	7.43467e-05	0.000392997	0.000997412
A_72_P241302	---	---	1.37e-06	2.57364e-05	1.7e-05	0.00010652	3.03e-06	3.58437e-05
A_72_P142091	---	---	1.38e-06	2.57772e-05	0.000695493	0.0016663	9.56e-07	2.01901e-05
A_72_P311298	---	---	1.38e-06	2.58097e-05	6.61e-06	6.07191e-05	0.000136194	0.000437294
A_72_P239477	---	---	1.38e-06	2.58158e-05	1.82e-06	3.19438e-05	1.37e-05	8.80565e-05
A_72_P411163	---	---	1.38e-06	2.58274e-05	0.230417	0.28123	2.28e-05	0.000123329
A_72_P231162	---	---	1.38e-06	2.58285e-05	3.55e-05	0.000172364	7.84e-07	1.85192e-05
A_72_P010326	MX1	myxovirus (influenza virus) resistance 1, interferon-inducible protein p78 (mouse)	1.39e-06	2.58483e-05	0.00157395	0.00330518	4.43e-07	1.47075e-05
A_72_P357648	PTPRE	protein tyrosine phosphatase, receptor type, E	1.39e-06	2.58639e-05	0.0111958	0.0184276	9.22e-05	0.000327575
A_72_P344443	---	---	1.39e-06	2.58645e-05	0.00181905	0.00374031	8.29e-07	1.89607e-05
A_72_P161181	---	---	1.39e-06	2.58757e-05	1.19e-06	2.69773e-05	1.4e-07	9.56541e-06
A_72_P290169	---	---	1.39e-06	2.58783e-05	2.98e-06	3.97964e-05	0.000426075	0.00106523
A_72_P083021	PTK7	protein tyrosine kinase 7 (inactive)	1.39e-06	2.58811e-05	1.09e-05	8.13194e-05	2.4e-06	3.18071e-05
A_72_P372848	EIF4E	eukaryotic translation initiation factor 4E	1.39e-06	2.58825e-05	5.83e-05	0.000242933	5.36e-07	1.57621e-05
A_72_P011246	---	---	1.39e-06	2.58831e-05	2.68e-05	0.000142448	0.00796963	0.0128715
A_72_P207562	RABL3	RAB, member of RAS oncogene family-like 3	1.39e-06	2.58872e-05	0.000883817	0.00203002	0.00612929	0.010185
A_72_P019946	---	---	1.4e-06	2.59091e-05	0.160608	0.202827	0.0013697	0.0027857
A_72_P142186	---	---	1.4e-06	2.59512e-05	0.000164874	0.000530271	3.2e-06	3.68654e-05
A_72_P098986	MSMO1	methylsterol monooxygenase 1	1.4e-06	2.59634e-05	1.16e-05	8.43488e-05	4.54e-05	0.000196428
A_72_P055841	MCM3	minichromosome maintenance complex component 3	1.4e-06	2.59661e-05	4.63e-09	5.68607e-06	8.21e-06	6.42154e-05
A_72_P147236	---	---	1.4e-06	2.59714e-05	1.38e-06	2.8639e-05	1.36e-06	2.37832e-05
A_72_P205182	TECPR2	tectonin beta-propeller repeat containing 2	1.4e-06	2.59986e-05	0.000115991	0.000404437	4.53e-06	4.5221e-05
A_72_P226677	C10H9orf3	chromosome 9 open reading frame 3 ortholog	1.41e-06	2.60045e-05	3.62e-07	1.7375e-05	4.14e-07	1.43388e-05
A_72_P378193	TMEM63A	transmembrane protein 63A	1.41e-06	2.60055e-05	1.58e-06	3.02018e-05	1.96e-05	0.000111826
A_72_P359633	ANGPTL4	angiopoietin-like 4	1.41e-06	2.60173e-05	8.03e-06	6.83753e-05	0.00016317	0.000501687
A_72_P202032	ITGB4	integrin, beta 4	1.41e-06	2.6018e-05	1.9e-05	0.0001148	1.09e-05	7.62877e-05
A_72_P041136	RPS3	ribosomal protein S3	1.41e-06	2.60251e-05	6.88e-07	2.15048e-05	2.64e-06	3.31916e-05
A_72_P137706	UPK3A	uroplakin 3A	1.41e-06	2.60295e-05	1.23e-05	8.71665e-05	1.82e-05	0.00010617
A_72_P285984	---	---	1.41e-06	2.60311e-05	0.0118483	0.0193764	0.000169053	0.000515486
A_72_P020711	MRPL55	mitochondrial ribosomal protein L55	1.41e-06	2.60315e-05	1.25e-06	2.76193e-05	0.00170701	0.00335475
A_72_P121336	---	---	1.42e-06	2.60385e-05	9.11e-05	0.000338556	7.55e-07	1.80863e-05
A_72_P073476	---	---	1.41e-06	2.60406e-05	0.0025469	0.00499452	0.00026147	0.000721536
A_72_P119236	MLX	MLX, MAX dimerization protein	1.42e-06	2.60428e-05	5.41e-07	1.9212e-05	4.72e-07	1.51457e-05
A_72_P028221	---	---	1.42e-06	2.60558e-05	0.000162019	0.000523246	6.68e-06	5.66255e-05
A_72_P260167	VIT	vitrin	1.42e-06	2.60852e-05	5.26e-05	0.000225983	0.0743788	0.0973851
A_72_P239517	---	---	1.42e-06	2.60885e-05	0.000125798	0.000429992	4.62e-06	4.57314e-05
A_72_P203332	CDK16	cyclin-dependent kinase 16	1.42e-06	2.6096e-05	5.77e-08	9.4866e-06	1.08e-06	2.13023e-05
A_72_P123466	STT3A	STT3, subunit of the oligosaccharyltransferase complex, homolog A (S. cerevisiae)	1.43e-06	2.61424e-05	4.89e-05	0.000214526	2.6e-06	3.30076e-05
A_72_P408613	ATPAF1	ATP synthase mitochondrial F1 complex assembly factor 1	1.42e-06	2.61492e-05	3.59e-07	1.73066e-05	8.95e-07	1.95841e-05
A_72_P244627	TMEFF2	transmembrane protein with EGF-like and two follistatin-like domains 2	1.43e-06	2.61767e-05	0.000183623	0.000576172	5.68e-05	0.000230292
A_72_P215707	---	---	1.43e-06	2.61772e-05	0.000125738	0.000429873	5.36e-07	1.57555e-05
A_72_P243717	---	---	1.43e-06	2.61815e-05	1.74e-05	0.000108629	0.000152222	0.000475904
A_72_P374758	---	---	1.43e-06	2.61837e-05	1.37e-05	9.33889e-05	5.65e-08	7.18441e-06
A_72_P286644	---	---	1.43e-06	2.61839e-05	3.47e-06	4.31939e-05	3.26e-07	1.3071e-05
A_72_P036436	DCAF7	DDB1 and CUL4 associated factor 7	1.44e-06	2.61902e-05	7.18e-06	6.39552e-05	5.49e-06	5.00965e-05
A_72_P332743	---	---	1.43e-06	2.61955e-05	1.22e-06	2.73283e-05	0.0436527	0.0597984
A_72_P317173	ALPK2	alpha-kinase 2	1.43e-06	2.62004e-05	2.13e-05	0.000122724	0.00108101	0.00228273
A_72_P299594	LOC100514666	fibrinogen alpha chain	1.43e-06	2.62051e-05	5.15e-07	1.92016e-05	7.81e-08	8.01304e-06
A_72_P329338	---	---	1.43e-06	2.62065e-05	1.51e-06	2.97521e-05	6.94e-08	7.57244e-06
A_72_P131671	SDC2	syndecan 2	1.44e-06	2.62426e-05	0.00192469	0.00392629	0.000398647	0.00100877
A_72_P383498	---	---	1.44e-06	2.62721e-05	0.794411	0.82393	1.93e-07	1.08434e-05
A_72_P114226	LOC102165972	zinc finger protein DPF3-like	1.45e-06	2.63281e-05	3.06e-05	0.000155644	0.00877764	0.0140281
A_72_P190671	---	---	1.45e-06	2.6373e-05	0.000296275	0.000838457	5.41e-05	0.000222628
A_72_P221982	---	---	1.45e-06	2.63918e-05	1.52e-06	2.98604e-05	4.28e-05	0.000188364
A_72_P262087	---	---	1.45e-06	2.63936e-05	1.53e-06	2.98856e-05	1.16e-06	2.21122e-05
A_72_P195637	---	---	1.45e-06	2.64045e-05	3.88e-08	8.70398e-06	5.23e-07	1.57372e-05
A_72_P310398	CDH5	cadherin 5, type 2 (vascular endothelium)	1.45e-06	2.64093e-05	3.33e-05	0.000164986	2.51e-05	0.000131186
A_72_P328828	TPBG	trophoblast glycoprotein	1.45e-06	2.64146e-05	4.96e-05	0.000216899	3.42e-07	1.33149e-05
A_72_P215057	---	---	1.46e-06	2.64341e-05	0.249674	0.302211	6.9e-06	5.7692e-05
A_72_P374658	LOC100737869	probable palmitoyltransferase ZDHHC24	1.46e-06	2.64432e-05	6.62e-06	6.07638e-05	2.47e-06	3.22332e-05
A_72_P049896	SEC24D	SEC24 homolog D, COPII coat complex component	1.46e-06	2.64465e-05	0.00359451	0.00674589	7.77e-05	0.000287766
A_72_P411813	RHOQ	ras homolog family member Q	1.46e-06	2.64491e-05	1.8e-05	0.000110992	1.04e-06	2.09223e-05
A_72_P379433	C14H8orf58	chromosome 14 open reading frame, human C8orf58	1.46e-06	2.64492e-05	3.87e-06	4.53766e-05	0.000265435	0.000730309
A_72_P429539	NEURL1	neuralized E3 ubiquitin protein ligase 1	1.46e-06	2.64511e-05	0.000581909	0.00144172	8.62e-05	0.000310508
A_72_P025111	SLA-DMA	SLA-DM alpha chain	1.47e-06	2.65359e-05	7.93e-07	2.27354e-05	0.0011753	0.00244903
A_72_P032741	---	---	1.47e-06	2.65417e-05	0.0122399	0.0199521	1.36e-06	2.37989e-05
A_72_P037191	LOC102158440	uncharacterized LOC102158440	1.47e-06	2.65432e-05	5.49e-06	5.49066e-05	1.06e-05	7.49437e-05
A_72_P382618	---	---	1.47e-06	2.65441e-05	3.19e-06	4.1193e-05	5.85e-07	1.6311e-05
A_72_P246467	ACER3	alkaline ceramidase 3	1.47e-06	2.65462e-05	3.67e-06	4.41999e-05	1.35e-06	2.37134e-05
A_72_P411988	---	---	1.47e-06	2.65707e-05	5e-06	5.2014e-05	4.34e-07	1.4679e-05
A_72_P360368	NRAP	nebulin-related anchoring protein	1.48e-06	2.66109e-05	0.00139626	0.00298253	1.14e-06	2.19317e-05
A_72_P324018	---	---	1.48e-06	2.66244e-05	1.6e-06	3.03907e-05	1.48e-06	2.46887e-05
A_72_P278689	CNKSR1	connector enhancer of kinase suppressor of Ras 1	1.48e-06	2.66377e-05	0.94588	0.954716	0.000225266	0.000641785
A_72_P262862	---	---	1.48e-06	2.66381e-05	3.85e-07	1.77544e-05	8.08e-07	1.87436e-05
A_72_P228737	TBCCD1	TBCC domain containing 1	1.48e-06	2.66383e-05	6.06e-06	5.79166e-05	1.39e-05	8.89508e-05
A_72_P393898	ZMIZ1	zinc finger, MIZ-type containing 1	1.48e-06	2.66422e-05	2.93e-06	3.94331e-05	4.11e-08	6.60052e-06
A_72_P266642	CLIC5	chloride intracellular channel 5	1.48e-06	2.66443e-05	1.78e-05	0.000109921	1.69e-06	2.62839e-05
A_72_P392083	AGTR1	angiotensin II receptor, type 1	1.48e-06	2.66469e-05	0.000326062	0.000904284	0.0748968	0.0979925
A_72_P381613	---	---	1.48e-06	2.66507e-05	0.000531916	0.00133734	1.55e-06	2.52876e-05
A_72_P035941	SLC27A1	solute carrier family 27 (fatty acid transporter), member 1	1.48e-06	2.66513e-05	3.27e-06	4.1877e-05	1.26e-05	8.34519e-05
A_72_P367473	---	---	1.48e-06	2.66553e-05	2.64e-06	3.76957e-05	1.23e-05	8.22755e-05
A_72_P036516	ALMS1	Alstrom syndrome 1	1.49e-06	2.6674e-05	5.66e-08	9.53214e-06	3.07e-07	1.28447e-05
A_72_P030191	---	---	1.49e-06	2.66818e-05	0.0124768	0.0202834	0.37971	0.427612
A_72_P065236	IRF7	interferon regulatory factor 7	1.49e-06	2.66902e-05	1.54e-05	0.000100129	8.33e-07	1.89646e-05
A_72_P403878	PDHA1	pyruvate dehydrogenase (lipoamide) alpha 1	1.49e-06	2.67054e-05	2.09e-06	3.36297e-05	2.78e-06	3.41661e-05
A_72_P400768	---	---	1.49e-06	2.6714e-05	1.09e-06	2.61747e-05	2.14e-06	2.9807e-05
A_72_P229032	SMYD4	SET and MYND domain containing 4	1.49e-06	2.67238e-05	0.00083565	0.00193608	0.000855738	0.00188139
A_72_P024711	---	---	1.5e-06	2.67252e-05	6.74e-05	0.000270736	3.4e-06	3.81891e-05
A_72_P119426	---	---	1.51e-06	2.67291e-05	0.00898021	0.0151391	7.31e-06	5.97924e-05
A_72_P114096	---	---	1.5e-06	2.67314e-05	0.0670921	0.0918523	1.13e-05	7.79395e-05
A_72_P023231	KAL1	Kallmann syndrome 1 sequence	1.5e-06	2.6735e-05	0.630637	0.676683	0.000394748	0.00100119
A_72_P378453	ZDHHC5	zinc finger, DHHC-type containing 5	1.5e-06	2.67354e-05	0.00631978	0.0110752	4.42e-06	4.45398e-05
A_72_P104311	---	---	1.51e-06	2.67401e-05	1.08e-05	8.08454e-05	0.664632	0.700343
A_72_P139656	---	---	1.5e-06	2.67412e-05	1.64e-05	0.000104352	4.83e-07	1.53494e-05
A_72_P017541	---	---	1.51e-06	2.67412e-05	5.2e-06	5.31111e-05	4.59e-06	4.55574e-05
A_72_P057841	CLEC7A	C-type lectin domain family 7, member A	1.5e-06	2.67449e-05	1.71e-06	3.10882e-05	5.77e-05	0.000232599
A_72_P020286	---	---	1.5e-06	2.67455e-05	2.69e-06	3.79567e-05	0.000139142	0.000444808
A_72_P256122	SLC38A6	solute carrier family 38, member 6	1.5e-06	2.67472e-05	0.0158377	0.0251325	0.00042136	0.00105629
A_72_P202932	AGPAT1	1-acylglycerol-3-phosphate O-acyltransferase 1	1.5e-06	2.67507e-05	1.96e-05	0.000116942	4.13e-05	0.000183714
A_72_P211452	---	---	1.5e-06	2.67542e-05	0.000199102	0.000613592	0.000564953	0.00133714
A_72_P226112	---	---	1.5e-06	2.67542e-05	0.000211646	0.000644561	3.01e-07	1.27109e-05
A_72_P154421	---	---	1.5e-06	2.67543e-05	9.35e-06	7.46219e-05	5.5e-06	5.02057e-05
A_72_P135526	TRIM37	tripartite motif containing 37	1.51e-06	2.67675e-05	6.63e-05	0.000267617	0.00800139	0.0129137
A_72_P223952	COL5A2	collagen, type V, alpha 2	1.51e-06	2.67786e-05	0.00112466	0.00248454	9.84e-06	7.17588e-05
A_72_P132241	---	---	1.51e-06	2.67793e-05	1.44e-07	1.35686e-05	1.11e-08	6.14954e-06
A_72_P344533	---	---	1.51e-06	2.67881e-05	9.56e-07	2.47794e-05	2.49e-07	1.19773e-05
A_72_P232222	BPIFB2	BPI fold containing family B, member 2	1.52e-06	2.6812e-05	2.86e-05	0.000148816	1.03e-05	7.38535e-05
A_72_P337863	---	---	1.52e-06	2.68188e-05	9.08e-05	0.000338029	1e-05	7.25894e-05
A_72_P339673	HCK	HCK proto-oncogene, Src family tyrosine kinase	1.52e-06	2.6821e-05	5.19e-05	0.000223724	0.00015551	0.000483764
A_72_P221582	---	---	1.52e-06	2.68231e-05	1.24e-06	2.76043e-05	1.67e-06	2.61186e-05
A_72_P022366	---	---	1.52e-06	2.68303e-05	3.06e-06	4.03988e-05	5.41e-07	1.58033e-05
A_72_P368773	FAM58A	family with sequence similarity 58, member A	1.52e-06	2.68452e-05	8.78e-07	2.39489e-05	3.65e-06	3.97888e-05
A_72_P396223	---	---	1.52e-06	2.6866e-05	6.23e-06	5.86686e-05	1.09e-06	2.14059e-05
A_72_P424504	---	---	1.52e-06	2.68915e-05	1.24e-05	8.78113e-05	8.28e-07	1.89595e-05
A_72_P000501	---	---	1.53e-06	2.68963e-05	5.73e-05	0.000239715	2.75e-06	3.39656e-05
A_72_P124466	NIP7	nuclear import 7 homolog (S. cerevisiae)	1.53e-06	2.69221e-05	2.04e-06	3.31691e-05	1.35e-06	2.37273e-05
A_72_P037001	LOC100520849	rho GTPase-activating protein 5-like	1.53e-06	2.69222e-05	0.000259353	0.000754794	1.49e-08	6.09595e-06
A_72_P097776	THAP1	THAP domain containing, apoptosis associated protein 1	1.53e-06	2.69311e-05	2.06e-06	3.33519e-05	5.02e-05	0.000210993
A_72_P247247	LOC100737243	serine/threonine-protein kinase D1-like	1.53e-06	2.69356e-05	1.49e-05	9.83817e-05	3.7e-05	0.000170452
A_72_P043516	MEF2A	myocyte enhancer factor 2A	1.53e-06	2.69436e-05	2.09e-06	3.35985e-05	5.18e-07	1.56943e-05
A_72_P086806	LOC396710	retinoic acid receptor beta	1.54e-06	2.69895e-05	4.13e-05	0.000190881	0.000172487	0.000523449
A_72_P024221	---	---	1.54e-06	2.70002e-05	0.000220997	0.000666015	1.7e-05	0.000101663
A_72_P103686	---	---	1.54e-06	2.70036e-05	3.1e-08	8.18865e-06	1.73e-08	6.18139e-06
A_72_P184011	---	---	1.54e-06	2.70145e-05	0.441137	0.495004	2.6e-06	3.30204e-05
A_72_P150536	---	---	1.54e-06	2.70187e-05	2.34e-07	1.61427e-05	2.12e-05	0.000117537
A_72_P287964	ATP6V1D	ATPase, H+ transporting, lysosomal 34kDa, V1 subunit D	1.54e-06	2.70206e-05	0.00174146	0.00360277	3.05e-06	3.59358e-05
A_72_P344933	DENND4C	DENN/MADD domain containing 4C	1.54e-06	2.70434e-05	2.3e-06	3.5266e-05	7.81e-07	1.84727e-05
A_72_P127041	BCAP31	B-cell receptor-associated protein 31	1.55e-06	2.70583e-05	1.98e-06	3.2826e-05	6.12e-06	5.36816e-05
A_72_P260342	---	---	1.55e-06	2.70858e-05	0.605187	0.653066	0.385983	0.433398
A_72_P246932	---	---	1.55e-06	2.70882e-05	0.0140054	0.0225012	0.000130942	0.000424678
A_72_P272724	AKR1A1	aldo-keto reductase family 1, member A1 (aldehyde reductase)	1.55e-06	2.70978e-05	7.77e-07	2.26517e-05	1.5e-06	2.48478e-05
A_72_P231372	---	---	1.55e-06	2.70979e-05	1.11e-06	2.62193e-05	1.63e-07	1.02511e-05
A_72_P185941	CHI3L1	chitinase 3-like 1 (cartilage glycoprotein-39)	1.55e-06	2.71014e-05	4.07e-05	0.00018894	0.000185437	0.000552931
A_72_P316478	MGMT	O-6-methylguanine-DNA methyltransferase	1.55e-06	2.71424e-05	1.01e-06	2.53175e-05	1.06e-07	8.75254e-06
A_72_P023251	SOD2	superoxide dismutase 2, mitochondrial	1.56e-06	2.71636e-05	5.94e-06	5.73807e-05	8.88e-05	0.000317886
A_72_P156791	LOC100153963	zinc finger protein 64 homolog, isoforms 3 and 4-like	1.56e-06	2.71878e-05	0.176195	0.220486	4.74e-06	4.62723e-05
A_72_P350128	GNAQ	guanine nucleotide binding protein (G protein), q polypeptide	1.56e-06	2.71903e-05	2.08e-06	3.34843e-05	2.83e-07	1.26022e-05
A_72_P063621	TBC1D9B	TBC1 domain family, member 9B (with GRAM domain)	1.56e-06	2.71908e-05	3.28e-05	0.000163133	1.06e-05	7.49633e-05
A_72_P083656	---	---	1.56e-06	2.71936e-05	1.8e-06	3.1762e-05	5.02e-07	1.55673e-05
A_72_P088541	HPS4	Hermansky-Pudlak syndrome 4	1.56e-06	2.71991e-05	1.73e-05	0.000108172	9.48e-07	2.01114e-05
A_72_P415518	MBIP	MAP3K12 binding inhibitory protein 1	1.56e-06	2.72e-05	0.00166721	0.00347216	1.19e-06	2.23485e-05
A_72_P068066	RWDD3	RWD domain containing 3	1.57e-06	2.7217e-05	0.282219	0.336928	8.49e-05	0.000306955
A_72_P293239	FGG	fibrinogen gamma chain	1.57e-06	2.72603e-05	0.000171077	0.000545678	4.01e-06	4.20841e-05
A_72_P198573	---	---	1.57e-06	2.7267e-05	9.41e-08	1.13814e-05	8.56e-07	1.92057e-05
A_72_P381873	CUX1	cut-like homeobox 1	1.57e-06	2.73076e-05	4.91e-05	0.000215263	5.62e-06	5.08301e-05
A_72_P423084	---	---	1.57e-06	2.73263e-05	4.47e-07	1.83349e-05	6.98e-07	1.75459e-05
A_72_P172276	ACTR1A	ARP1 actin-related protein 1 homolog A, centractin alpha (yeast)	1.58e-06	2.73433e-05	1.76e-07	1.44966e-05	4.24e-05	0.000187085
A_72_P049761	HOXA3	homeobox A3	1.58e-06	2.73451e-05	0.00477646	0.00866085	3.97e-06	4.18449e-05
A_72_P063681	---	---	1.58e-06	2.73519e-05	4.4e-06	4.86985e-05	8.05e-05	0.000295324
A_72_P192172	---	---	1.58e-06	2.73788e-05	1.76e-05	0.000109361	0.0351921	0.0490892
A_72_P435009	---	---	1.58e-06	2.73955e-05	3.75e-07	1.75882e-05	1.32e-05	8.62361e-05
A_72_P403598	EGLN3	egl-9 family hypoxia-inducible factor 3	1.58e-06	2.74049e-05	0.00123605	0.00269169	0.00326707	0.00586516
A_72_P385128	MUL1	mitochondrial E3 ubiquitin protein ligase 1	1.58e-06	2.74088e-05	1.44e-06	2.9099e-05	1.91e-06	2.79925e-05
A_72_P029376	---	---	1.59e-06	2.74104e-05	0.0539104	0.0754166	1.36e-06	2.37838e-05
A_72_P183151	STARD9	StAR related lipid transfer domain containing 9	1.59e-06	2.74162e-05	0.0805741	0.108477	0.00021197	0.000612281
A_72_P193387	---	---	1.59e-06	2.74172e-05	1.37e-06	2.85667e-05	1.31e-07	9.34919e-06
A_72_P044351	---	---	1.59e-06	2.74186e-05	0.163041	0.205613	1.37e-05	8.78683e-05
A_72_P010126	---	---	1.59e-06	2.74192e-05	2.51e-06	3.67064e-05	1.58e-07	1.0079e-05
A_72_P165376	JUP	junction plakoglobin	1.59e-06	2.74255e-05	1.89e-05	0.000114231	5.6e-06	5.07393e-05
A_72_P206047	ZCRB1	zinc finger CCHC-type and RNA binding motif 1	1.59e-06	2.74282e-05	5.41e-05	0.000230491	3.02e-06	3.57389e-05
A_72_P218947	GABRP	gamma-aminobutyric acid (GABA) A receptor, pi	1.59e-06	2.74379e-05	1.76e-05	0.000109364	8.07e-05	0.00029601
A_72_P007011	---	---	1.6e-06	2.74651e-05	0.00106684	0.00237591	0.000679794	0.00155797
A_72_P035866	PEMT	phosphatidylethanolamine N-methyltransferase	1.6e-06	2.74775e-05	1.04e-06	2.55928e-05	6.11e-06	5.36723e-05
[truncated: 32,362 more rows]
