# Supplementary material for: Gene Co-Expression Network Analysis Unraveling Transcriptional Regulation of High-Altitude Adaptation of Tibetan Pig
Source: PLoS One. 2016 Dec 9;11(12):e0168161. doi: 10.1371/journal.pone.0168161 (PMC5148111; doi:10.1371/journal.pone.0168161)
Supplement: S2 Table — (XLSX) [file pone.0168161.s002.xlsx]

## Sheet: Sheet1
Note: ^Count: number of genes that belong to the given particular category. #Expected: expected value for number of genes that belong to the particular pathway among microarray results. ±Over/under, stands for ‘over-represented/under-represented’.
GO and PANTHER pathway results of DEGs ( Bonferroni correction P <0.05)
Category	GO Term	Sus scrofa - REFLIST	Count^	Expected#	Over/under±	Fold Enrichment	Bonferroni correction P value
PANTHER GO-Slim Biological Process	metabolic process (GO:0008152)	6594	460	350.07	+	1.31	7.88e-10
	primary metabolic process (GO:0044238)	5592	385	296.87	+	1.3	1.01e-06
	nitrogen compound metabolic process (GO:0006807)	1982	151	105.22	+	1.44	0.00135
	catabolic process (GO:0009056)	836	74	44.38	+	1.67	0.00481
	protein metabolic process (GO:0019538)	2001	146	106.23	+	1.37	0.0159
	locomotion (GO:0040011)	153	21	8.12	+	2.59	0.0259
	mRNA processing (GO:0006397)	241	28	12.79	+	2.19	0.0346
PANTHER GO-Slim Cellular Component	intracellular (GO:0005622)	4091	276	217.19	+	1.27	0.000587
	cell part (GO:0044464)	4012	269	212.99	+	1.26	0.00125
	macromolecular complex (GO:0032991)	1459	113	77.46	+	1.46	0.00297
	extracellular region (GO:0005576)	660	57	35.04	+	1.63	0.0195
	cytoplasm (GO:0005737)	2132	148	113.19	+	1.31	0.0321
	extracellular space (GO:0005615)	399	38	21.18	+	1.79	0.0336
	protein complex (GO:0043234)	1113	85	59.09	+	1.44	0.0394
PANTHER GO-Slim Molecular Function	catalytic activity (GO:0003824)	5114	376	271.5	+	1.38	2.7e-10
	chemokine activity (GO:0008009)	46	12	2.44	+	4.91	0.00172
	protein binding (GO:0005515)	2719	191	144.35	+	1.32	0.00675
	hydrolase activity (GO:0016787)	2175	153	115.47	+	1.33	0.042
PANTHER Pathways	CCKR signaling map (P06959)	169	26	8.97	+	2.9	0.000383
	Angiogenesis (P00005)	168	22	8.92	+	2.47	0.0224
	Wnt signaling pathway (P00057)	278	30	14.76	+	2.03	0.0455
PANTHER Protein Class	chemokine (PC00074)	44	11	2.34	+	4.71	0.00664
	transferase (PC00220)	1145	92	60.79	+	1.51	0.0146
	oxidoreductase (PC00176)	631	56	33.5	+	1.67	0.0378
Note: ^Count: number of genes that belong to the given particular category.
KEGG pathways results of DEGs (FDR < 0.01)
pathway ID	pathway description	^Count	FDR	matching proteins in your network (IDs)	matching proteins in your network (labels)
1100	Metabolic pathways	103	5.23e-07	ENSSSCP00000000033,ENSSSCP00000000082,ENSSSCP00000000955,ENSSSCP00000001062,ENSSSCP00000001632,ENSSSCP00000002085,ENSSSCP00000002203,ENSSSCP00000002240,ENSSSCP00000002485,ENSSSCP00000002504,ENSSSCP00000002548,ENSSSCP00000002900,ENSSSCP00000002902,ENSSSCP00000003067,ENSSSCP00000003718,ENSSSCP00000003761,ENSSSCP00000003893,ENSSSCP00000003971,ENSSSCP00000004124,ENSSSCP00000004526,ENSSSCP00000005522,…	ACOT4,ACSL1,ADSL,AKR1A1,ALDH18A1,ALG13,ALG2,ALG5,ALOX12,ATP6V1D,B3GAT3,CDIPT,CKM,CYP1A1,CYP24A1,CYP2E1,CYP2R1,CYP7A1,DAD1,DGAT,DHFR,DPYD,ENPP1,ENSSSCG00000000031,ENSSSCG00000000892,ENSSSCG00000001503,ENSSSCG00000005135,ENSSSCG00000005277,ENSSSCG00000005287,ENSSSCG00000005666,ENSSSCG00000006691,ENSSSCG00000006995,ENSSSCG00000007058,ENSSSCG00000007142,ENSSSCG00000007252,ENSSSCG00000008227,ENSSSCG00…
4151	PI3K-Akt signaling pathway	42	5.23e-07	ENSSSCP00000000518,ENSSSCP00000000774,ENSSSCP00000002743,ENSSSCP00000003769,ENSSSCP00000004735,ENSSSCP00000005506,ENSSSCP00000006161,ENSSSCP00000006472,ENSSSCP00000007385,ENSSSCP00000008346,ENSSSCP00000009430,ENSSSCP00000009434,ENSSSCP00000009825,ENSSSCP00000010191,ENSSSCP00000010312,ENSSSCP00000010669,ENSSSCP00000011128,ENSSSCP00000011198,ENSSSCP00000016253,ENSSSCP00000016375,ENSSSCP00000016538,…	CCND2,CCND3,CDK6,COL1A2,COL3A1,COL4A2,COL5A1,COL5A2,COL6A1,EIF4E,ENSSSCG00000003471,ENSSSCG00000009997,ENSSSCG00000015770,ENSSSCG00000016434,ENSSSCG00000016997,ENSSSCG00000017204,ENSSSCG00000028092,ENSSSCG00000030742,F2R,FGFR2,FN1,FOXO3,HSP90AA1,IBSP,IL4R,KDR,KIT,LAMB1,MDM2,NFKB1,NOS3,PIK3AP1,PIK3CD,PIK3CG,PKN2,PPP2R2A,PPP2R5A,PTEN,RPS6KB1,SPP1,TEK,YWHAZ
4520	Adherens junction	15	8.21e-05	ENSSSCP00000003024,ENSSSCP00000003880,ENSSSCP00000004769,ENSSSCP00000007671,ENSSSCP00000007956,ENSSSCP00000008105,ENSSSCP00000009755,ENSSSCP00000010905,ENSSSCP00000011181,ENSSSCP00000012019,ENSSSCP00000014004,ENSSSCP00000018161,ENSSSCP00000021855,ENSSSCP00000027811,ENSSSCP00000028622	CSNK2A2,CTNNA3,CTNNB1,CTNND1,ENSSSCG00000007203,ENSSSCG00000007585,ENSSSCG00000011933,ENSSSCG00000017142,FYN,LEF1,NLK,PTPN1,SORBS1,TGFBR2,WASF2
4510	Focal adhesion	26	0.000121	ENSSSCP00000000774,ENSSSCP00000003363,ENSSSCP00000003997,ENSSSCP00000004769,ENSSSCP00000006161,ENSSSCP00000008105,ENSSSCP00000009434,ENSSSCP00000009825,ENSSSCP00000010191,ENSSSCP00000011128,ENSSSCP00000012019,ENSSSCP00000016253,ENSSSCP00000016375,ENSSSCP00000016710,ENSSSCP00000016989,ENSSSCP00000016990,ENSSSCP00000017132,ENSSSCP00000017476,ENSSSCP00000018227,ENSSSCP00000023383,ENSSSCP00000024176,…	ARHGAP35,BRAF,CCND2,CCND3,COL1A2,COL3A1,COL4A2,COL5A1,COL5A2,COL6A1,CTNNB1,ENSSSCG00000007585,ENSSSCG00000014878,ENSSSCG00000015770,ENSSSCG00000017204,FN1,FYN,IBSP,KDR,LAMB1,MRLC2,PIK3CD,PIK3CG,PTEN,RAP1A,SPP1
5162	Measles	20	0.000121	ENSSSCP00000000774,ENSSSCP00000002188,ENSSSCP00000003024,ENSSSCP00000004769,ENSSSCP00000007671,ENSSSCP00000010548,ENSSSCP00000010549,ENSSSCP00000011871,ENSSSCP00000013664,ENSSSCP00000016017,ENSSSCP00000020097,ENSSSCP00000023383,ENSSSCP00000023652,ENSSSCP00000024176,ENSSSCP00000029003,ENSSSCP00000029166,ENSSSCP00000029534,ENSSSCP00000030105,ENSSSCP00000030455,ENSSSCP00000031003	CCND2,CCND3,CD3G,CDK6,CSNK2A2,EIF2S1,ENSSSCG00000007203,ENSSSCG00000011131,FYN,HSP70.2,IRF7,LOC780415,MX1,NFKB1,OAS1,OAS2,PIK3CD,PIK3CG,RAB9A,TRAF6
5202	Transcriptional misregulation in cancer	23	0.000174	ENSSSCP00000000518,ENSSSCP00000000774,ENSSSCP00000002160,ENSSSCP00000003086,ENSSSCP00000007121,ENSSSCP00000007494,ENSSSCP00000007923,ENSSSCP00000008954,ENSSSCP00000009215,ENSSSCP00000009321,ENSSSCP00000010000,ENSSSCP00000010358,ENSSSCP00000010901,ENSSSCP00000012732,ENSSSCP00000015044,ENSSSCP00000016158,ENSSSCP00000018469,ENSSSCP00000021482,ENSSSCP00000022333,ENSSSCP00000026106,ENSSSCP00000028127,…	CCND2,CEBPA,ENSSSCG00000015237,ENSSSCG00000020919,ENSSSCG00000027435,FCGR1A,FOXO1,GZMB,HPGD,ID2,IL1R2,JMJD1C,JUP,KLF3,MDM2,MEF2C,MMP9,Mail,NFKB1,PLAT,PROM1,REL,TGFBR2
4141	Protein processing in endoplasmic reticulum	23	0.000264	ENSSSCP00000002240,ENSSSCP00000002647,ENSSSCP00000002743,ENSSSCP00000003041,ENSSSCP00000003404,ENSSSCP00000009118,ENSSSCP00000009202,ENSSSCP00000009776,ENSSSCP00000009858,ENSSSCP00000009963,ENSSSCP00000011963,ENSSSCP00000011978,ENSSSCP00000013824,ENSSSCP00000014656,ENSSSCP00000014907,ENSSSCP00000015215,ENSSSCP00000016135,ENSSSCP00000018111,ENSSSCP00000019768,ENSSSCP00000020097,ENSSSCP00000020184,…	AMFR,ATXN3,BAX,CANX,CAPN1,DAD1,DNAJB1,DNAJC1,EIF2S1,ENSSSCG00000012772,HSP70.2,HSP90AA1,HSPH1,MAN1C1,MARCH6,NGLY1,PDIA6,PREB,SEC24A,SEC31A,STT3A,STT3B,UBCH5B
4512	ECM-receptor interaction	15	0.000264	ENSSSCP00000006161,ENSSSCP00000009825,ENSSSCP00000010191,ENSSSCP00000012724,ENSSSCP00000014130,ENSSSCP00000016253,ENSSSCP00000016375,ENSSSCP00000016989,ENSSSCP00000016990,ENSSSCP00000017132,ENSSSCP00000018227,ENSSSCP00000026963,ENSSSCP00000029623,ENSSSCP00000030110,ENSSSCP00000030805	CD36,CD47,COL1A2,COL3A1,COL4A2,COL5A1,COL5A2,COL6A1,ENSSSCG00000013297,ENSSSCG00000017022,ENSSSCG00000017204,FN1,IBSP,LAMB1,SPP1
4062	Chemokine signaling pathway	22	0.00039	ENSSSCP00000004735,ENSSSCP00000007521,ENSSSCP00000009268,ENSSSCP00000009557,ENSSSCP00000009558,ENSSSCP00000011382,ENSSSCP00000011694,ENSSSCP00000012816,ENSSSCP00000015221,ENSSSCP00000017476,ENSSSCP00000017644,ENSSSCP00000019389,ENSSSCP00000023320,ENSSSCP00000024099,ENSSSCP00000024176,ENSSSCP00000025441,ENSSSCP00000027406,ENSSSCP00000028561,ENSSSCP00000029534,ENSSSCP00000029924,ENSSSCP00000030105,…	AMCF-II,BRAF,CCL21,CCL5,CXCL14,CXCL9,ELMO1,ENSSSCG00000007058,ENSSSCG00000012034,ENSSSCG00000014878,ENSSSCG00000028092,ENSSSCG00000028731,FOXO3,GRK4,GRK5,LOC780407,NFKB1,PIK3CD,PIK3CG,PPBP,RAP1A,SR-PSOX
4611	Platelet activation	19	0.00039	ENSSSCP00000002902,ENSSSCP00000003363,ENSSSCP00000003997,ENSSSCP00000004769,ENSSSCP00000005677,ENSSSCP00000006161,ENSSSCP00000007521,ENSSSCP00000008105,ENSSSCP00000016253,ENSSSCP00000016989,ENSSSCP00000016990,ENSSSCP00000017432,ENSSSCP00000018018,ENSSSCP00000018290,ENSSSCP00000023185,ENSSSCP00000024176,ENSSSCP00000024374,ENSSSCP00000025441,ENSSSCP00000030105	ARHGAP35,COL1A2,COL3A1,COL5A1,COL5A2,ENSSSCG00000007058,ENSSSCG00000007585,F2R,FGG,FYN,GNA13,GNAQ,LCP2,MRLC2,NOS3,PIK3CD,PIK3CG,PLCG2,RAP1A
5200	Pathways in cancer	34	0.000423	ENSSSCP00000000518,ENSSSCP00000002145,ENSSSCP00000002743,ENSSSCP00000002902,ENSSSCP00000003086,ENSSSCP00000003404,ENSSSCP00000005517,ENSSSCP00000007231,ENSSSCP00000007923,ENSSSCP00000009011,ENSSSCP00000009430,ENSSSCP00000009755,ENSSSCP00000010000,ENSSSCP00000010191,ENSSSCP00000010905,ENSSSCP00000011128,ENSSSCP00000012019,ENSSSCP00000015115,ENSSSCP00000016375,ENSSSCP00000016515,ENSSSCP00000016710,…	APC,BAX,BRAF,CDK6,CDKN2B,CEBPA,COL4A2,CTNNA3,CTNNB1,ENSSSCG00000001963,ENSSSCG00000015770,ENSSSCG00000016997,EPAS1,FGFR2,FN1,FOXO1,HSP90AA1,JUP,KIT,LAMB1,LEF1,MDM2,MMP9,NFKB1,PIK3CD,PIK3CG,PLCG2,PTEN,SKP2,TGFBR2,TPR,TRAF6,WNT2,WNT2B
4066	HIF-1 signaling pathway	16	0.000666	ENSSSCP00000001121,ENSSSCP00000002145,ENSSSCP00000002902,ENSSSCP00000005506,ENSSSCP00000010931,ENSSSCP00000010993,ENSSSCP00000012406,ENSSSCP00000017432,ENSSSCP00000018724,ENSSSCP00000021371,ENSSSCP00000021757,ENSSSCP00000024176,ENSSSCP00000026436,ENSSSCP00000027266,ENSSSCP00000029534,ENSSSCP00000030105	CAMK2G,EDN1,EIF4E,ENSSSCG00000001963,HK1,ICA,NFKB1,NOS3,PDHA1,PIK3CD,PIK3CG,PLCG2,RPS6KB1,SERPINE1,TEK,TF
4530	Tight junction	18	0.000666	ENSSSCP00000003024,ENSSSCP00000003997,ENSSSCP00000005581,ENSSSCP00000007671,ENSSSCP00000008105,ENSSSCP00000009012,ENSSSCP00000010146,ENSSSCP00000010312,ENSSSCP00000010905,ENSSSCP00000011128,ENSSSCP00000011871,ENSSSCP00000012019,ENSSSCP00000012518,ENSSSCP00000012851,ENSSSCP00000015884,ENSSSCP00000023343,ENSSSCP00000023593,ENSSSCP00000030793	AMOTL1,CASK,CLDN10,CLDN11,CSNK2A2,CTNNA3,CTNNB1,ENSSSCG00000005191,ENSSSCG00000007203,ENSSSCG00000007585,ENSSSCG00000008444,ENSSSCG00000011131,ENSSSCG00000012071,ENSSSCG00000021036,MRLC2,OCLN,PPP2R2A,PTEN
4670	Leukocyte transendothelial migration	17	0.000666	ENSSSCP00000002902,ENSSSCP00000003363,ENSSSCP00000003997,ENSSSCP00000007923,ENSSSCP00000008105,ENSSSCP00000010146,ENSSSCP00000010905,ENSSSCP00000012019,ENSSSCP00000012518,ENSSSCP00000014004,ENSSSCP00000016495,ENSSSCP00000023343,ENSSSCP00000024176,ENSSSCP00000025441,ENSSSCP00000026809,ENSSSCP00000029266,ENSSSCP00000030105	ARHGAP35,CLDN10,CLDN11,CTNNA3,CTNNB1,CTNND1,ENSSSCG00000000137,ENSSSCG00000007585,MMP9,MRLC2,NCF2,OCLN,PIK3CD,PIK3CG,PLCG2,RAP1A,RHOH
5100	Bacterial invasion of epithelial cells	13	0.000666	ENSSSCP00000003880,ENSSSCP00000008105,ENSSSCP00000008329,ENSSSCP00000009590,ENSSSCP00000010905,ENSSSCP00000012019,ENSSSCP00000017132,ENSSSCP00000017147,ENSSSCP00000017644,ENSSSCP00000019829,ENSSSCP00000024176,ENSSSCP00000028394,ENSSSCP00000030105	ARPC2,CTNNA3,CTNNB1,ELMO1,ENSSSCG00000007585,ENSSSCG00000012619,FN1,PIK3CD,PIK3CG,RHOG,SEPT1,SEPT11,WASF2
5205	Proteoglycans in cancer	25	0.000666	ENSSSCP00000000161,ENSSSCP00000000518,ENSSSCP00000000977,ENSSSCP00000000978,ENSSSCP00000002902,ENSSSCP00000003319,ENSSSCP00000006499,ENSSSCP00000007231,ENSSSCP00000007923,ENSSSCP00000008105,ENSSSCP00000009434,ENSSSCP00000010888,ENSSSCP00000010993,ENSSSCP00000011919,ENSSSCP00000012019,ENSSSCP00000012816,ENSSSCP00000014130,ENSSSCP00000017132,ENSSSCP00000017476,ENSSSCP00000017614,ENSSSCP00000018724,…	ANK3,BRAF,CAMK2G,CTNNB1,CTSL1,DCN,ENSSSCG00000003065,ENSSSCG00000007585,ENSSSCG00000012034,ENSSSCG00000013297,ENSSSCG00000014878,ENSSSCG00000016997,FN1,KDR,LUM,MDM2,MMP9,PIK3CD,PIK3CG,PLCG2,RPS6KB1,SDC2,TIMP-3,WNT2,WNT2B
4015	Rap1 signaling pathway	24	0.000866	ENSSSCP00000003769,ENSSSCP00000005506,ENSSSCP00000005677,ENSSSCP00000007521,ENSSSCP00000008105,ENSSSCP00000009061,ENSSSCP00000009073,ENSSSCP00000009430,ENSSSCP00000009434,ENSSSCP00000009475,ENSSSCP00000012019,ENSSSCP00000012816,ENSSSCP00000014004,ENSSSCP00000015177,ENSSSCP00000016710,ENSSSCP00000017476,ENSSSCP00000018018,ENSSSCP00000022860,ENSSSCP00000023185,ENSSSCP00000024176,ENSSSCP00000025441,…	BRAF,CTNNB1,CTNND1,DOCK4,ENSSSCG00000003471,ENSSSCG00000007058,ENSSSCG00000007585,ENSSSCG00000008881,ENSSSCG00000012034,ENSSSCG00000015770,ENSSSCG00000016997,F2R,FGFR2,GNAQ,KDR,KIT,LCP2,PIK3CD,PIK3CG,PRKD3,RAP1A,RAPGEF6,RASGRP3,TEK
5142	Chagas disease (American trypanosomiasis)	16	0.00088	ENSSSCP00000003826,ENSSSCP00000005677,ENSSSCP00000006727,ENSSSCP00000007521,ENSSSCP00000010312,ENSSSCP00000016017,ENSSSCP00000017059,ENSSSCP00000019092,ENSSSCP00000024176,ENSSSCP00000026436,ENSSSCP00000028561,ENSSSCP00000028622,ENSSSCP00000029003,ENSSSCP00000029534,ENSSSCP00000030105,ENSSSCP00000030627	ACE,C-FLIP,C1QC,CCL5,CD247,CD3G,ENSSSCG00000007058,ENSSSCG00000018016,GNAQ,NFKB1,PIK3CD,PIK3CG,PPP2R2A,SERPINE1,TGFBR2,TRAF6
4310	Wnt signaling pathway	17	0.00101	ENSSSCP00000000774,ENSSSCP00000001729,ENSSSCP00000002538,ENSSSCP00000003024,ENSSSCP00000006669,ENSSSCP00000007231,ENSSSCP00000007521,ENSSSCP00000007671,ENSSSCP00000009755,ENSSSCP00000010993,ENSSSCP00000012019,ENSSSCP00000015115,ENSSSCP00000016440,ENSSSCP00000017614,ENSSSCP00000019846,ENSSSCP00000021855,ENSSSCP00000023383	APC,CAMK2G,CCND2,CCND3,CSNK2A2,CTNNB1,DAAM2,ENSSSCG00000006256,ENSSSCG00000007058,ENSSSCG00000007203,ENSSSCG00000015504,ENSSSCG00000025003,LEF1,NLK,PSEN1,WNT2,WNT2B
5168	Herpes simplex infection	21	0.00101	ENSSSCP00000001577,ENSSSCP00000002188,ENSSSCP00000002510,ENSSSCP00000003024,ENSSSCP00000007671,ENSSSCP00000007842,ENSSSCP00000010548,ENSSSCP00000010549,ENSSSCP00000011866,ENSSSCP00000013664,ENSSSCP00000016746,ENSSSCP00000017227,ENSSSCP00000017834,ENSSSCP00000018680,ENSSSCP00000020153,ENSSSCP00000022888,ENSSSCP00000023652,ENSSSCP00000028561,ENSSSCP00000029003,ENSSSCP00000029307,ENSSSCP00000029534	CCL5,CSNK2A2,EIF2S1,ENSSSCG00000007203,ENSSSCG00000011127,ENSSSCG00000016263,ENSSSCG00000022683,ENSSSCG00000026714,IFIT1,IRF7,LOC780415,NFKB1,OAS1,OAS2,SKP2,SLA-DOB,SRSF1,SRSF5,SRSF6,TLR3,TRAF6
5160	Hepatitis C	16	0.00158	ENSSSCP00000002188,ENSSSCP00000010146,ENSSSCP00000010312,ENSSSCP00000010548,ENSSSCP00000010549,ENSSSCP00000012518,ENSSSCP00000013664,ENSSSCP00000016746,ENSSSCP00000017476,ENSSSCP00000023343,ENSSSCP00000023652,ENSSSCP00000024176,ENSSSCP00000029003,ENSSSCP00000029307,ENSSSCP00000029534,ENSSSCP00000030105	BRAF,CLDN10,CLDN11,EIF2S1,IFIT1,IRF7,LOC780415,NFKB1,OAS1,OAS2,OCLN,PIK3CD,PIK3CG,PPP2R2A,TLR3,TRAF6
3040	Spliceosome	17	0.00195	ENSSSCP00000000667,ENSSSCP00000001487,ENSSSCP00000001861,ENSSSCP00000002510,ENSSSCP00000002966,ENSSSCP00000004751,ENSSSCP00000007206,ENSSSCP00000007842,ENSSSCP00000009641,ENSSSCP00000016314,ENSSSCP00000017031,ENSSSCP00000018045,ENSSSCP00000018680,ENSSSCP00000020097,ENSSSCP00000021460,ENSSSCP00000024867,ENSSSCP00000024947	BCAS2,CDC40,DDX39B,DHX38,ENSSSCG00000000635,ENSSSCG00000001708,ENSSSCG00000009036,ENSSSCG00000017033,HSP70.2,NCBP2,RBM25,SF3B1,SRSF1,SRSF5,SRSF6,TRA2A,TRA2B
5146	Amoebiasis	15	0.00218	ENSSSCP00000004152,ENSSSCP00000005677,ENSSSCP00000006161,ENSSSCP00000006250,ENSSSCP00000007521,ENSSSCP00000010191,ENSSSCP00000016253,ENSSSCP00000016375,ENSSSCP00000016989,ENSSSCP00000016990,ENSSSCP00000017132,ENSSSCP00000022333,ENSSSCP00000024176,ENSSSCP00000029534,ENSSSCP00000030105	C8A,C8G,COL1A2,COL3A1,COL4A2,COL5A1,COL5A2,ENSSSCG00000007058,FN1,GNAQ,IL1R2,LAMB1,NFKB1,PIK3CD,PIK3CG
4610	Complement and coagulation cascades	12	0.00286	ENSSSCP00000000701,ENSSSCP00000003319,ENSSSCP00000003826,ENSSSCP00000004152,ENSSSCP00000006250,ENSSSCP00000007494,ENSSSCP00000012573,ENSSSCP00000016604,ENSSSCP00000023185,ENSSSCP00000024374,ENSSSCP00000024511,ENSSSCP00000026436	A2M,C1QC,C8A,C8G,ENSSSCG00000003065,ENSSSCG00000015661,ENSSSCG00000028674,F2R,FGG,KNG1,PLAT,SERPINE1
4152	AMPK signaling pathway	16	0.0029	ENSSSCP00000000805,ENSSSCP00000003269,ENSSSCP00000004735,ENSSSCP00000007852,ENSSSCP00000009139,ENSSSCP00000009859,ENSSSCP00000010000,ENSSSCP00000010312,ENSSSCP00000011244,ENSSSCP00000011655,ENSSSCP00000016538,ENSSSCP00000017414,ENSSSCP00000018724,ENSSSCP00000024176,ENSSSCP00000030105,ENSSSCP00000030110	ADIPOR1,ADIPOR2,CD36,ENSSSCG00000016434,FOXO1,FOXO3,HNF4A,LIPE,PIK3CD,PIK3CG,PPP2R2A,PPP2R5A,RAB10,RPS6KB1,SCD,SCD5
5164	Influenza A	18	0.00513	ENSSSCP00000001487,ENSSSCP00000001577,ENSSSCP00000002188,ENSSSCP00000008105,ENSSSCP00000010548,ENSSSCP00000010549,ENSSSCP00000013664,ENSSSCP00000014656,ENSSSCP00000016507,ENSSSCP00000016746,ENSSSCP00000019092,ENSSSCP00000020097,ENSSSCP00000023652,ENSSSCP00000024176,ENSSSCP00000028561,ENSSSCP00000029166,ENSSSCP00000029534,ENSSSCP00000030105	CCL5,DDX39B,DNAJB1,EIF2S1,ENSSSCG00000007585,ENSSSCG00000018016,HSP70.2,IRF7,IVNS1ABP,LOC780415,MX1,NFKB1,OAS1,OAS2,PIK3CD,PIK3CG,SLA-DOB,TLR3
330	Arginine and proline metabolism	10	0.00554	ENSSSCP00000003761,ENSSSCP00000011182,ENSSSCP00000016481,ENSSSCP00000017432,ENSSSCP00000019116,ENSSSCP00000019873,ENSSSCP00000021419,ENSSSCP00000025512,ENSSSCP00000025944,ENSSSCP00000030734	ALDH18A1,CKM,ENSSSCG00000012166,ENSSSCG00000018041,GLUL,NAGS,NOS3,P4HA2,SRM,agmatinase
5213	Endometrial cancer	9	0.00663	ENSSSCP00000004735,ENSSSCP00000009755,ENSSSCP00000010905,ENSSSCP00000011128,ENSSSCP00000012019,ENSSSCP00000015115,ENSSSCP00000017476,ENSSSCP00000024176,ENSSSCP00000030105	APC,BRAF,CTNNA3,CTNNB1,FOXO3,LEF1,PIK3CD,PIK3CG,PTEN
4380	Osteoclast differentiation	15	0.00933	ENSSSCP00000002188,ENSSSCP00000002902,ENSSSCP00000004769,ENSSSCP00000007121,ENSSSCP00000011192,ENSSSCP00000014903,ENSSSCP00000016495,ENSSSCP00000018018,ENSSSCP00000020617,ENSSSCP00000024176,ENSSSCP00000028622,ENSSSCP00000029003,ENSSSCP00000029266,ENSSSCP00000029534,ENSSSCP00000030105	BLNK,CAMK4,ENSSSCG00000000137,ENSSSCG00000014016,FCGR1A,FYN,LCP2,LOC780415,NCF2,NFKB1,PIK3CD,PIK3CG,PLCG2,TGFBR2,TRAF6
