# Supplementary material for: Gene Co-Expression Network Analysis Unraveling Transcriptional Regulation of High-Altitude Adaptation of Tibetan Pig
Source: PLoS One. 2016 Dec 9;11(12):e0168161. doi: 10.1371/journal.pone.0168161 (PMC5148111; doi:10.1371/journal.pone.0168161)
Supplement: S3 Table — (XLSX) [file pone.0168161.s003.xlsx]

## Sheet: Sheet1
Note: Strain_P_value, Region_P_value, Strain:Region_P_value indicates the pvalue of the comparation from strain (Tibetan and Duroc pig), altitude region (high and low altitude), the interaction of strain and altitude, respectively. The criteria of significant expression genes was set at FDR<0.0001.
Results of PIF analysis
Probe_ID	Gene_Symbol	Gene_Description	PIF	Strain_P_value	FDR_Strain	Region_P_value	FDR_Region	Interact_P_value	FDR_Interact
A_72_P324098	---	---	-8.59409	3.79904e-10	1.63164e-06	3.68279e-10	2.53074e-06	5.4575e-11	6.25047e-07
A_72_P232762	PGLYRP1	peptidoglycan recognition protein 1	38.392	9.43569e-11	3.24201e-06	2.13715e-11	7.34302e-07	5.1575e-11	8.86033e-07
A_72_P283974	---	---	-4.62089	1.17872e-10	2.02498e-06	4.78511e-10	2.74019e-06	3.57884e-11	1.22965e-06
A_72_P062191	---	---	-72.9759	2.32791e-09	3.07633e-06	3.09469e-10	3.54435e-06	2.78546e-10	1.91411e-06
A_72_P022951	---	---	-5.92851	1.21211e-09	2.77647e-06	3.08548e-09	5.3007e-06	3.83787e-10	2.19776e-06
A_72_P032026	---	---	-6.32497	4.29934e-09	3.69303e-06	9.29539e-10	3.1938e-06	2.78483e-10	2.3921e-06
A_72_P354138	---	---	0.0305544	6.15902e-10	1.76348e-06	6.03432e-10	2.9619e-06	6.21686e-10	3.0515e-06
A_72_P409123	---	---	-5.92238	2.82013e-09	3.46061e-06	4.07886e-09	5.19057e-06	8.40178e-10	3.20752e-06
A_72_P035351	PLTP	phospholipid transfer protein	15.6196	2.07882e-05	0.000113465	1.18668e-09	3.70665e-06	1.5458e-09	3.54082e-06
A_72_P410213	LOC102165761	uncharacterized LOC102165761	-0.233181	9.20179e-10	2.43203e-06	8.66737e-10	3.30891e-06	8.35407e-10	3.58797e-06
A_72_P107911	---	---	-16.9958	2.29585e-08	5.75789e-06	1.29817e-08	5.9472e-06	1.82502e-09	3.68858e-06
A_72_P021151	---	---	-5.37841	3.57447e-09	3.509e-06	6.64468e-09	5.07343e-06	1.5436e-09	3.78831e-06
A_72_P131846	RETN	resistin	15.4507	1.46495e-07	9.96717e-06	7.62783e-08	9.88999e-06	2.21043e-09	3.79741e-06
A_72_P416333	SIK2	salt inducible kinase 2	-3.46019	4.75631e-09	3.6316e-06	7.66972e-09	5.16713e-06	1.7754e-09	3.81257e-06
A_72_P001591	---	---	-8.25869	1.85751e-08	5.27456e-06	5.63134e-08	8.9994e-06	2.11791e-09	3.82997e-06
A_72_P419194	---	---	-4.81923	7.92427e-09	4.46344e-06	4.50853e-09	4.84089e-06	2.62429e-09	3.92034e-06
A_72_P237882	---	---	-10.7894	4.94326e-08	7.32092e-06	7.35378e-09	5.1565e-06	3.45737e-09	3.95973e-06
A_72_P081581	---	---	-15.1329	4.54301e-07	1.55627e-05	2.74857e-06	3.68323e-05	3.58083e-09	3.96883e-06
A_72_P152171	---	---	-8.61687	5.74041e-09	3.94469e-06	7.42524e-09	5.10248e-06	1.16954e-09	4.01844e-06
A_72_P195222	---	---	-7.33057	1.62295e-08	5.02367e-06	5.35542e-09	4.84229e-06	2.11027e-09	4.02816e-06
A_72_P010456	---	---	-5.3732	1.78885e-08	5.25326e-06	5.50678e-09	4.73019e-06	2.46389e-09	4.03127e-06
A_72_P131611	---	---	-10.3274	9.85021e-08	8.67804e-06	2.11047e-08	6.77699e-06	1.54083e-09	4.07242e-06
A_72_P212372	PIK3AP1	phosphoinositide-3-kinase adaptor protein 1	-6.98227	4.48359e-08	7.13202e-06	3.94766e-08	8.17095e-06	3.44831e-09	4.08553e-06
A_72_P134241	NRP1	neuropilin 1	-10.3813	2.58369e-06	3.22928e-05	2.70243e-06	3.64844e-05	2.6167e-09	4.08669e-06
A_72_P137516	---	---	-10.4416	1.67418e-08	5.09054e-06	3.42941e-08	8.01573e-06	1.44832e-09	4.14691e-06
A_72_P316108	---	---	-8.98071	3.88215e-08	6.91124e-06	2.38031e-07	1.43988e-05	3.90908e-09	4.19725e-06
A_72_P362058	---	---	-10.1411	2.57065e-08	5.88832e-06	9.05412e-09	5.65619e-06	2.93227e-09	4.19791e-06
A_72_P344778	---	---	3.23839	2.01003e-09	3.1392e-06	9.06229e-08	1.05193e-05	4.66228e-09	4.21556e-06
A_72_P124871	---	---	0.0586839	3.32735e-09	3.68789e-06	3.26356e-09	4.87533e-06	3.43673e-09	4.21723e-06
A_72_P316123	---	---	-0.0319014	4.92213e-09	3.67651e-06	4.626e-09	4.81651e-06	4.8038e-09	4.23215e-06
A_72_P023801	---	---	17.2124	2.01414e-09	3.00886e-06	3.61072e-10	3.10152e-06	3.24625e-09	4.28992e-06
A_72_P101346	TIMP3	TIMP metallopeptidase inhibitor 3	-10.7111	2.06423e-08	5.58463e-06	1.38374e-08	6.09536e-06	3.37321e-09	4.2926e-06
A_72_P087706	---	---	20.2307	3.70083e-10	1.81653e-06	8.06097e-10	3.46209e-06	4.50661e-09	4.30118e-06
A_72_P113766	SMAD6	SMAD family member 6	2.13673	3.44012e-09	3.69372e-06	2.50048e-08	7.28084e-06	4.65393e-09	4.32174e-06
A_72_P382288	---	---	-2.23553	8.96682e-09	4.46509e-06	1.60124e-08	6.3238e-06	4.19397e-09	4.36669e-06
A_72_P366648	---	---	0.0494907	4.37079e-09	3.57562e-06	4.29149e-09	4.75649e-06	4.47814e-09	4.39612e-06
A_72_P426149	---	---	-9.26731	9.17421e-09	4.37801e-06	3.5546e-09	4.8853e-06	1.41761e-09	4.42796e-06
A_72_P030766	---	---	-13.2217	5.86943e-08	7.63893e-06	4.22865e-08	8.11688e-06	3.24464e-09	4.45931e-06
A_72_P041401	---	---	-8.6723	1.99411e-08	5.43775e-06	0.0103036	0.0169251	4.41756e-09	4.46421e-06
A_72_P198157	---	---	-4.10961	4.80464e-08	7.27237e-06	9.07667e-09	5.56902e-06	6.4796e-09	4.83984e-06
A_72_P413943	---	---	52.9763	5.55673e-08	7.54639e-06	6.33224e-09	5.05976e-06	9.17519e-09	4.85001e-06
A_72_P093681	---	---	-8.72062	2.07727e-08	5.53278e-06	4.94271e-07	1.78202e-05	5.94671e-09	4.86483e-06
A_72_P359988	---	---	-10.496	6.47698e-08	7.80851e-06	4.40417e-08	8.13564e-06	6.41907e-09	4.90117e-06
A_72_P088771	CAPN1	calpain 1, (mu/I) large subunit	1.36541	1.43895e-08	4.70867e-06	4.12336e-09	5.05981e-06	9.13448e-09	4.90393e-06
A_72_P343693	LOC102157763	growth-regulated protein homolog gamma-like	2.91479	3.30014e-09	3.77965e-06	3.08788e-07	1.55339e-05	6.1787e-09	4.93707e-06
A_72_P081781	---	---	-6.70343	2.5941e-08	5.90269e-06	6.7473e-07	2.02119e-05	9.05775e-09	4.93992e-06
A_72_P061086	---	---	-2.67979	1.41881e-08	4.82662e-06	1.00261e-07	1.09015e-05	6.90337e-09	4.94152e-06
A_72_P116416	NFIC	nuclear factor I/C (CCAAT-binding transcription factor)	-2.82917	1.11352e-08	4.44878e-06	2.77652e-08	7.63188e-06	6.77114e-09	4.94999e-06
A_72_P247552	---	---	-11.1599	1.28034e-09	2.74945e-06	2.12741e-10	3.65478e-06	7.07253e-09	4.95929e-06
A_72_P422633	LOC396781	IgG heavy chain	39.0153	1.08752e-08	4.55682e-06	7.76001e-09	5.03069e-06	5.91913e-09	4.96038e-06
A_72_P057301	---	---	-2.45515	2.32257e-08	5.70008e-06	6.30102e-09	5.15468e-06	8.83906e-09	4.97871e-06
A_72_P066321	CLEC2B	C-type lectin domain family 2, member B	-6.9893	4.82516e-07	1.58649e-05	2.47555e-09	5.3161e-06	6.37863e-09	4.98098e-06
A_72_P213437	---	---	-13.4227	2.0682e-07	1.1388e-05	6.3644e-08	9.50759e-06	9.61426e-09	5.0051e-06
A_72_P077951	MADCAM1	mucosal vascular addressin cell adhesion molecule 1	11.0417	5.15588e-07	1.61487e-05	5.21494e-09	4.97722e-06	9.05755e-09	5.01949e-06
A_72_P296949	ARHGEF11	Rho guanine nucleotide exchange factor (GEF) 11	-0.703547	1.0187e-08	4.43057e-06	1.04016e-08	5.67284e-06	8.38128e-09	5.05215e-06
A_72_P307348	---	---	-1.79086	2.99254e-09	3.54554e-06	1.47985e-07	1.24015e-05	8.52866e-09	5.05235e-06
A_72_P273004	---	---	-7.30881	4.28408e-08	7.00937e-06	5.86824e-07	1.92576e-05	8.8267e-09	5.05461e-06
A_72_P209727	IGF2	insulin-like growth factor 2	0.197441	1.05943e-08	4.49394e-06	9.51907e-09	5.4511e-06	9.88627e-09	5.06988e-06
A_72_P343308	---	---	-3.97923	4.7899e-08	7.28213e-06	4.37158e-08	8.11908e-06	5.9072e-09	5.07414e-06
A_72_P158981	---	---	21.266	0.0138092	0.0216465	0.00188093	0.00379178	8.71812e-09	5.07705e-06
A_72_P290849	---	---	-12.4738	1.89259e-07	1.10403e-05	8.14258e-08	1.00276e-05	8.349e-09	5.12256e-06
A_72_P228772	---	---	-7.89676	8.07135e-08	8.10887e-06	7.96904e-09	5.07052e-06	8.06716e-09	5.13296e-06
A_72_P378643	ZNF577	zinc finger protein 577	7.86722	9.49465e-06	6.84344e-05	3.96048e-09	5.23377e-06	8.31321e-09	5.19334e-06
A_72_P375673	KIF1C	kinesin family member 1C	-28.0474	9.98356e-07	2.12663e-05	1.03846e-06	2.41574e-05	8.02966e-09	5.20549e-06
A_72_P036946	---	---	0.125886	1.49762e-08	4.76451e-06	4.76893e-08	8.31754e-06	1.53123e-08	5.20907e-06
A_72_P277129	LOC102163702	uncharacterized LOC102163702	-4.1214	3.87966e-08	6.94277e-06	0.0458245	0.0647083	7.90208e-09	5.2213e-06
A_72_P137121	---	---	-6.36004	5.71876e-08	7.55734e-06	2.74319e-05	0.000140655	1.04874e-08	5.22228e-06
A_72_P001131	---	---	-8.02866	1.50681e-07	9.91807e-06	2.52064e-08	7.15757e-06	1.26389e-08	5.23204e-06
A_72_P124081	PPM1B	protein phosphatase, Mg2+/Mn2+ dependent, 1B	-1.01374	9.76569e-09	4.47386e-06	8.21906e-08	1.00141e-05	7.77799e-09	5.24008e-06
A_72_P161271	ZNF503	zinc finger protein 503	3.13039	6.97668e-08	7.96385e-06	2.30225e-06	3.37759e-05	1.52631e-08	5.24425e-06
A_72_P296449	B4GALT5	UDP-Gal:betaGlcNAc beta 1,4- galactosyltransferase, polypeptide 5	-6.00471	4.22288e-08	7.04339e-06	1.8114e-07	1.35006e-05	1.28683e-08	5.26359e-06
A_72_P342648	---	---	-5.05123	6.49316e-08	7.80065e-06	1.82048e-05	0.000107603	1.51853e-08	5.2702e-06
A_72_P097206	---	---	0.669148	9.46394e-09	4.39421e-06	9.78905e-09	5.42487e-06	1.04485e-08	5.2794e-06
A_72_P036636	---	---	-10.0078	2.33078e-07	1.17943e-05	1.20372e-07	1.18168e-05	7.69103e-09	5.28512e-06
A_72_P001441	---	---	-4.96739	3.75817e-08	6.83211e-06	1.42549e-06	2.7516e-05	1.26247e-08	5.28989e-06
A_72_P332503	---	---	-13.6758	3.29188e-05	0.000156073	2.00944e-06	3.15117e-05	1.32593e-08	5.2974e-06
A_72_P132241	---	---	-11.6774	1.26673e-06	2.33621e-05	1.73528e-07	1.32494e-05	1.51176e-08	5.30026e-06
A_72_P339208	LOC100152585	protein O-GlcNAcase	-12.0969	5.86114e-07	1.70664e-05	4.32851e-08	8.12696e-06	1.57913e-08	5.31936e-06
A_72_P047846	PRKCE	protein kinase C, epsilon	-4.78013	3.37469e-08	6.55091e-06	1.34111e-07	1.22878e-05	1.31923e-08	5.33265e-06
A_72_P162336	---	---	-7.36813	7.16118e-08	8.01469e-06	4.15773e-08	8.07092e-06	1.25972e-08	5.34356e-06
A_72_P197462	FKBP5	FK506 binding protein 5	-18.756	5.57343e-07	1.67247e-05	1.60314e-07	1.28397e-05	1.50898e-08	5.34506e-06
A_72_P046836	---	---	-4.74097	3.19725e-08	6.46201e-06	1.06634e-05	7.7085e-05	1.09316e-08	5.36568e-06
A_72_P219732	PBX1	pre-B-cell leukemia homeobox 1	-11.9442	2.11436e-07	1.14766e-05	1.83073e-07	1.35565e-05	1.45376e-08	5.37093e-06
A_72_P234072	BAG3	BCL2-associated athanogene 3	0.399467	1.70636e-08	5.09816e-06	3.26332e-08	8.18426e-06	1.84671e-08	5.37721e-06
A_72_P201842	---	---	-1.99068	3.0282e-08	6.2303e-06	1.27663e-07	1.21843e-05	1.61241e-08	5.37873e-06
A_72_P103686	---	---	-9.01417	1.89503e-06	2.77188e-05	2.97626e-08	7.98917e-06	1.64413e-08	5.38005e-06
A_72_P092071	---	---	1.31496	1.10719e-08	4.47553e-06	3.37772e-08	8.17288e-06	1.47228e-08	5.38148e-06
A_72_P240032	---	---	0.676449	1.1391e-08	4.44753e-06	3.7918e-08	8.09207e-06	1.2535e-08	5.38363e-06
A_72_P419874	---	---	-7.04088	6.85945e-08	7.98928e-06	7.6351e-07	2.11049e-05	1.50422e-08	5.38369e-06
A_72_P295999	---	---	-0.221122	1.94497e-08	5.34617e-06	1.82842e-08	6.75513e-06	1.63064e-08	5.38723e-06
A_72_P223362	CYP1A1	cytochrome P450 1A1	-34.0125	1.39163e-10	1.59383e-06	7.12633e-07	2.07152e-05	1.44402e-08	5.39294e-06
A_72_P358038	---	---	9.19694	1.15735e-06	2.24283e-05	8.34324e-08	1.01295e-05	1.66553e-08	5.39869e-06
A_72_P036711	TIPARP	TCDD-inducible poly(ADP-ribose) polymerase	-0.653406	8.17764e-09	4.45993e-06	0.00144475	0.00301728	1.49324e-08	5.40064e-06
A_72_P009141	---	---	0.293374	1.33091e-08	4.81355e-06	2.45127e-06	3.47455e-05	1.41581e-08	5.4051e-06
A_72_P037001	LOC100520849	rho GTPase-activating protein 5-like	4.30532	1.39094e-06	2.43709e-05	0.000153501	0.000487984	1.40156e-08	5.41079e-06
A_72_P154451	---	---	-12.4469	2.43492e-07	1.21424e-05	7.90045e-07	2.1391e-05	1.84421e-08	5.41582e-06
A_72_P148501	---	---	-13.4546	4.04713e-07	1.48247e-05	1.12067e-06	2.4826e-05	1.75379e-08	5.4287e-06
A_72_P072941	---	---	9.24782	2.60285e-06	3.24261e-05	0.00279709	0.00533326	1.786e-08	5.43053e-06
A_72_P383703	---	---	-4.90702	5.27174e-08	7.48478e-06	8.54561e-08	1.02664e-05	1.77028e-08	5.43081e-06
A_72_P393083	---	---	-5.21258	3.31197e-08	6.50262e-06	1.11719e-07	1.14926e-05	1.12227e-08	5.431e-06
A_72_P427619	SETD3	SET domain containing 3	-8.58522	1.02178e-07	8.6259e-06	8.32872e-07	2.19117e-05	1.24875e-08	5.43112e-06
A_72_P405343	---	---	-6.86113	1.38133e-07	9.68597e-06	1.00803e-07	1.08915e-05	1.44124e-08	5.4417e-06
A_72_P001376	LOC100512873	antileukoproteinase	-64.6027	5.44138e-09	3.97788e-06	1.21594e-08	5.96834e-06	1.17293e-08	5.44604e-06
A_72_P372738	SELL	selectin L	11.5347	1.55785e-05	9.38889e-05	0.000989155	0.00218801	1.74463e-08	5.44944e-06
A_72_P040716	A1BG	alpha-1-B glycoprotein	23.6866	1.01724e-09	2.49653e-06	3.13674e-09	4.89887e-06	1.39661e-08	5.45296e-06
A_72_P206577	---	---	-3.98452	4.73767e-08	7.29963e-06	1.15215e-07	1.15078e-05	1.84103e-08	5.45309e-06
A_72_P090781	---	---	-10.8197	6.75065e-08	7.8893e-06	7.88598e-08	9.92506e-06	1.14276e-08	5.45332e-06
A_72_P413908	---	---	23.0695	4.81797e-07	1.58564e-05	6.66788e-09	4.98047e-06	1.38528e-08	5.4709e-06
A_72_P046821	---	---	-11.816	2.06873e-07	1.13727e-05	1.62332e-05	9.99924e-05	1.24262e-08	5.47375e-06
A_72_P292579	NEXN	nexilin (F actin binding protein)	-2.37521	3.69966e-09	3.53101e-06	1.1034e-08	5.9237e-06	1.73878e-08	5.48098e-06
A_72_P245637	CCND2	cyclin D2	0.620043	1.66717e-08	5.11449e-06	3.4906e-08	8.10361e-06	1.2286e-08	5.48229e-06
A_72_P377268	---	---	-11.5806	1.02458e-07	8.60725e-06	6.69591e-08	9.66659e-06	1.70875e-08	5.48699e-06
A_72_P162391	KLF5	Kruppel-like factor 5 (intestinal)	-2.77076	2.38116e-08	5.76157e-06	0.000175477	0.000541369	1.16622e-08	5.48906e-06
A_72_P322948	---	---	-7.01794	6.95861e-08	7.99635e-06	3.45508e-07	1.61514e-05	1.21611e-08	5.49795e-06
A_72_P019901	LRCH3	leucine-rich repeats and calponin homology (CH) domain containing 3	9.62554	0.000585703	0.0014015	2.12904e-07	1.3987e-05	1.84077e-08	5.49973e-06
A_72_P198707	---	---	-6.87368	7.46328e-08	8.1149e-06	1.2629e-05	8.54342e-05	1.82506e-08	5.50063e-06
A_72_P342423	---	---	-6.27912	3.45032e-08	6.58608e-06	3.40588e-08	8.01524e-06	1.20395e-08	5.51554e-06
A_72_P185996	---	---	43.3931	3.18697e-06	3.62466e-05	1.26127e-07	1.21389e-05	1.7382e-08	5.5299e-06
A_72_P056156	TBL1XR1	transducin (beta)-like 1 X-linked receptor 1	-2.71042	4.50746e-08	7.13695e-06	1.11993e-08	5.83028e-06	2.01602e-08	5.58617e-06
A_72_P177121	---	---	-6.11613	8.61603e-08	8.38635e-06	2.58119e-07	1.47321e-05	2.00722e-08	5.607e-06
A_72_P345158	---	---	-7.33632	9.87252e-08	8.65331e-06	1.27704e-07	1.21545e-05	2.04035e-08	5.60836e-06
A_72_P186536	---	---	24.4132	2.06762e-08	5.55011e-06	1.98674e-08	6.69238e-06	1.95885e-08	5.60868e-06
A_72_P369943	---	---	-16.2425	1.61939e-06	2.59397e-05	2.17723e-06	3.27528e-05	2.07885e-08	5.62418e-06
A_72_P190581	---	---	-8.34198	2.68638e-07	1.27841e-05	2.1923e-07	1.40532e-05	1.95241e-08	5.63722e-06
A_72_P382803	---	---	-5.00193	9.04624e-08	8.4692e-06	5.47313e-06	5.21351e-05	2.11734e-08	5.63952e-06
A_72_P423124	ATP1A1	ATPase, Na+/K+ transporting, alpha 1 polypeptide	-4.63438	7.63959e-08	8.12658e-06	1.81389e-07	1.34899e-05	2.48045e-08	5.64409e-06
A_72_P181721	---	---	-8.80363	2.18145e-06	2.98734e-05	9.65189e-08	1.08023e-05	2.00425e-08	5.6446e-06
A_72_P288389	---	---	-8.26754	1.03802e-07	8.65667e-06	1.42531e-07	1.23668e-05	2.46834e-08	5.65399e-06
A_72_P091996	---	---	1.28039	1.43238e-08	4.77816e-06	2.84209e-07	1.51633e-05	2.13984e-08	5.65559e-06
A_72_P011946	CNOT2	CCR4-NOT transcription complex, subunit 2	-2.95078	4.0977e-08	7.11076e-06	8.03065e-08	1.00336e-05	1.99329e-08	5.66012e-06
A_72_P054756	---	---	-10.6502	1.92635e-07	1.10497e-05	6.50116e-08	9.58684e-06	2.076e-08	5.66106e-06
A_72_P232647	FGFR2	fibroblast growth factor receptor 2	0.375171	2.5989e-08	5.87471e-06	1.59618e-07	1.28438e-05	2.11002e-08	5.66391e-06
A_72_P257952	LOC100736878	Ig kappa chain V-II region RPMI 6410-like	45.9262	9.22835e-07	2.07511e-05	2.74072e-07	1.49711e-05	2.4597e-08	5.67201e-06
A_72_P318413	AMFR	autocrine motility factor receptor, E3 ubiquitin protein ligase	-2.03449	4.13652e-08	7.03597e-06	4.3876e-07	1.69577e-05	2.4543e-08	5.69779e-06
A_72_P030736	LOC396781	IgG heavy chain	59.5311	3.48811e-08	6.58506e-06	2.30997e-06	3.37881e-05	2.52092e-08	5.69843e-06
A_72_P130586	SUCLG1	succinate-CoA ligase, alpha subunit	-12.407	7.8832e-05	0.000292504	4.71124e-07	1.75378e-05	2.4401e-08	5.70335e-06
A_72_P231117	---	---	-2.70481	6.6513e-08	7.82644e-06	1.98952e-08	6.63668e-06	2.89947e-08	5.72545e-06
A_72_P380483	---	---	-17.8985	0.0372473	0.053147	1.61022e-08	6.21634e-06	2.30055e-08	5.72786e-06
A_72_P398623	---	---	-4.71474	1.55954e-07	9.97843e-06	6.86074e-08	9.62156e-06	2.43427e-08	5.72871e-06
A_72_P399953	---	---	-8.14445	2.47524e-07	1.22546e-05	5.04041e-07	1.80212e-05	2.25211e-08	5.73188e-06
A_72_P223187	CES1	carboxylesterase 1	-2.74261	6.01581e-08	7.68392e-06	0.0118585	0.0191803	2.18623e-08	5.73409e-06
A_72_P305369	---	---	-2.76195	5.39958e-08	7.54163e-06	3.34554e-06	4.01781e-05	3.14416e-08	5.74629e-06
A_72_P368103	---	---	-4.93111	8.2586e-08	8.22485e-06	2.29121e-07	1.421e-05	2.96044e-08	5.74677e-06
A_72_P086821	---	---	-4.95021	1.31058e-07	9.56055e-06	1.75544e-07	1.33441e-05	2.89364e-08	5.74696e-06
A_72_P215302	---	---	-4.45549	4.53116e-07	1.55531e-05	5.56394e-08	8.97518e-06	2.86052e-08	5.74763e-06
A_72_P234322	---	---	-5.95962	7.99326e-08	8.17382e-06	2.27724e-07	1.42261e-05	2.29409e-08	5.75348e-06
A_72_P022726	ZCCHC11	zinc finger, CCHC domain containing 11	-5.33232	1.75593e-07	1.05846e-05	4.07389e-08	8.04453e-06	2.93152e-08	5.75566e-06
A_72_P176646	---	---	-9.23333	1.54903e-07	9.96691e-06	1.59075e-07	1.28604e-05	2.94872e-08	5.75654e-06
A_72_P187231	PLCB4	phospholipase C, beta 4	-8.41642	3.37463e-07	1.38364e-05	1.56361e-06	2.84255e-05	2.43114e-08	5.76079e-06
A_72_P162556	---	---	-9.56451	2.78915e-06	3.36727e-05	1.03001e-05	7.58146e-05	2.24754e-08	5.76293e-06
A_72_P042121	---	---	-2.48222	5.90727e-08	7.63037e-06	4.26908e-08	8.10394e-06	2.8849e-08	5.76293e-06
A_72_P132556	PTGS2	prostaglandin-endoperoxide synthase 2 (prostaglandin G/H synthase and cyclooxygenase)	-6.23311	1.02037e-07	8.63516e-06	3.84624e-07	1.65813e-05	3.14043e-08	5.77017e-06
A_72_P122626	---	---	-12.5099	4.00733e-07	1.47576e-05	7.6795e-07	2.11596e-05	2.28638e-08	5.7763e-06
A_72_P264707	---	---	-6.09142	1.17743e-07	9.25753e-06	2.79933e-07	1.5052e-05	2.57339e-08	5.77903e-06
A_72_P317288	SEPT11	septin 11	41.8596	2.45111e-08	5.84844e-06	1.41333e-08	5.99516e-06	3.1793e-08	5.77976e-06
A_72_P026106	RPS6KB1	ribosomal protein S6 kinase, 70kDa, polypeptide 1	1.37891	2.09357e-08	5.5333e-06	2.88175e-07	1.51862e-05	2.86002e-08	5.78044e-06
A_72_P373233	PRKCB	protein kinase C, beta	-5.90111	1.17943e-07	9.18912e-06	4.90066e-07	1.77993e-05	2.23954e-08	5.7856e-06
A_72_P124806	MTMR1	myotubularin related protein 1	-4.80362	1.05273e-07	8.73689e-06	2.18184e-06	3.27362e-05	3.21903e-08	5.79072e-06
A_72_P092671	SPARC	secreted protein, acidic, cysteine-rich (osteonectin)	17.6893	0.00313077	0.0058212	2.7671e-06	3.68792e-05	2.42917e-08	5.7961e-06
A_72_P299379	LOC100519209	BDNF/NT-3 growth factors receptor	-11.9652	3.47204e-09	3.61502e-06	2.52962e-06	3.53313e-05	2.63166e-08	5.79623e-06
A_72_P060076	APCS	amyloid P component, serum	5.30777	1.49077e-07	9.8883e-06	4.63965e-07	1.74413e-05	3.07033e-08	5.79634e-06
A_72_P124951	---	---	-2.08456	4.84037e-08	7.26245e-06	4.53254e-07	1.71891e-05	3.13782e-08	5.79636e-06
A_72_P383873	---	---	-6.62354	1.36674e-07	9.64269e-06	4.04736e-06	4.42172e-05	2.22699e-08	5.79675e-06
A_72_P210967	---	---	25.9123	2.2814e-05	0.000120799	2.03948e-06	3.17511e-05	3.1217e-08	5.79775e-06
A_72_P131446	---	---	58.366	1.48051e-07	9.93535e-06	2.07675e-07	1.39912e-05	2.85295e-08	5.80026e-06
A_72_P153981	GPR183	G protein-coupled receptor 183	13.2245	1.45974e-05	9.00288e-05	9.3435e-08	1.06302e-05	3.05583e-08	5.80085e-06
A_72_P198642	PSAT1	phosphoserine aminotransferase 1	33.1047	5.83151e-08	7.61843e-06	4.72794e-08	8.33063e-06	2.60485e-08	5.81169e-06
A_72_P245897	---	---	-5.52906	6.46415e-08	7.82048e-06	1.70944e-07	1.31692e-05	3.09586e-08	5.8126e-06
A_72_P231077	---	---	-19.9569	5.82624e-06	5.10803e-05	1.24144e-06	2.5914e-05	3.11382e-08	5.81455e-06
A_72_P109621	---	---	-7.5495	2.98542e-07	1.31339e-05	1.42368e-06	2.75429e-05	3.21657e-08	5.81675e-06
A_72_P393898	ZMIZ1	zinc finger, MIZ-type containing 1	-15.6047	8.25665e-07	1.97556e-05	1.43549e-06	2.75849e-05	3.04763e-08	5.81742e-06
A_72_P316498	---	---	-9.07714	1.54619e-07	1.00048e-05	5.85262e-07	1.92431e-05	2.42228e-08	5.82007e-06
A_72_P346343	---	---	-6.13423	8.96043e-08	8.458e-06	1.0022e-07	1.09316e-05	2.79785e-08	5.82615e-06
A_72_P294219	KLF3	Kruppel-like factor 3 (basic)	-6.83264	1.64893e-07	1.03198e-05	3.56824e-08	7.90974e-06	2.40825e-08	5.82713e-06
A_72_P134106	GLUL	glutamate-ammonia ligase	-20.9744	4.18736e-06	4.2541e-05	2.48619e-06	3.49808e-05	2.84988e-08	5.82852e-06
A_72_P044221	---	---	-3.42516	5.39214e-08	7.56198e-06	1.40023e-07	1.2336e-05	2.35798e-08	5.82862e-06
A_72_P190766	---	---	-6.69669	8.34332e-08	8.26133e-06	1.90208e-07	1.37876e-05	3.03667e-08	5.82889e-06
A_72_P436889	---	---	-15.1247	3.80452e-07	1.45567e-05	0.00737291	0.012539	2.63127e-08	5.83276e-06
A_72_P182836	PPP2R2A	protein phosphatase 2, regulatory subunit B, alpha	-6.32226	2.00388e-07	1.11772e-05	1.13397e-07	1.14258e-05	3.39536e-08	5.83306e-06
A_72_P358108	---	---	20.4789	5.46878e-08	7.54626e-06	6.85898e-08	9.65852e-06	3.02312e-08	5.83547e-06
A_72_P412413	IMPDH1	IMP (inosine 5'-monophosphate) dehydrogenase 1	8.60601	7.03221e-05	0.000268436	1.43187e-08	5.99971e-06	2.39554e-08	5.83748e-06
A_72_P404033	KCNJ8	potassium channel, inwardly rectifying subfamily J, member 8	5.08249	4.56379e-07	1.55717e-05	2.39626e-07	1.44191e-05	2.6704e-08	5.84409e-06
A_72_P082346	---	---	-2.53551	8.76728e-08	8.43795e-06	3.54173e-07	1.61822e-05	3.57212e-08	5.84449e-06
A_72_P276919	---	---	-1.514	4.73398e-08	7.32679e-06	1.44411e-06	2.7581e-05	3.55867e-08	5.85035e-06
A_72_P098256	BCAS2	breast carcinoma amplified sequence 2	-4.05694	1.19329e-07	9.23426e-06	8.15746e-05	0.000302354	3.62823e-08	5.85269e-06
A_72_P416038	TNFRSF1B	tumor necrosis factor receptor superfamily, member 1B	-2.21307	4.21953e-08	7.10681e-06	1.21193e-07	1.17963e-05	2.84632e-08	5.85609e-06
A_72_P270034	---	---	-13.5063	0.0138919	0.0217623	1.90463e-07	1.37482e-05	3.39358e-08	5.85929e-06
A_72_P130731	---	---	-21.6485	1.1799e-05	7.85361e-05	1.06211e-07	1.12981e-05	2.79719e-08	5.86028e-06
A_72_P359943	---	---	-6.8494	1.72854e-07	1.05678e-05	3.53779e-08	8.10366e-06	2.38804e-08	5.86076e-06
A_72_P071116	---	---	7.49648	7.41756e-07	1.88506e-05	9.99843e-07	2.37413e-05	2.74662e-08	5.86156e-06
A_72_P400923	---	---	-15.9591	4.69178e-07	1.57427e-05	8.83364e-08	1.03944e-05	3.54882e-08	5.86221e-06
A_72_P021466	RASGEF1B	RasGEF domain family, member 1B	-7.51604	1.46511e-07	9.94859e-06	2.18066e-06	3.27328e-05	3.27703e-08	5.86434e-06
A_72_P246182	CR2	complement component (3d/Epstein Barr virus) receptor 2	27.4602	9.83408e-09	4.44591e-06	1.14629e-08	5.79198e-06	3.29498e-08	5.86593e-06
A_72_P098751	ALOX12	arachidonate 12-lipoxygenase	-10.2354	9.57999e-07	2.10594e-05	7.21595e-06	6.08872e-05	3.38302e-08	5.87057e-06
A_72_P305814	KCNE1	potassium voltage-gated channel, Isk-related family, member 1	15.9103	0.00812173	0.0134516	1.7307e-07	1.32439e-05	3.62456e-08	5.87435e-06
A_72_P118216	STT3B	STT3B, subunit of the oligosaccharyltransferase complex (catalytic)	-8.74448	6.32227e-07	1.77618e-05	1.30199e-07	1.23237e-05	3.54384e-08	5.88227e-06
A_72_P114141	---	---	-7.43283	7.08185e-08	8.03054e-06	4.43666e-08	8.10847e-06	2.74034e-08	5.88471e-06
A_72_P322773	---	---	-9.02115	1.51437e-07	9.94882e-06	3.56582e-06	4.1602e-05	2.70811e-08	5.88912e-06
A_72_P080016	CD83	CD83 molecule	-4.73867	7.4612e-08	8.13839e-06	6.54298e-08	9.56639e-06	2.8456e-08	5.88988e-06
A_72_P206627	---	---	-11.3635	3.49025e-07	1.40259e-05	2.12071e-07	1.39589e-05	3.37735e-08	5.89047e-06
A_72_P412828	---	---	1.78069	1.42812e-08	4.81065e-06	2.52651e-08	7.11545e-06	2.79648e-08	5.89474e-06
A_72_P310278	---	---	4.69364	1.43004e-06	2.47406e-05	2.15233e-08	6.84739e-06	3.62245e-08	5.89876e-06
A_72_P209632	---	---	-10.712	6.42075e-07	1.78632e-05	5.27319e-07	1.84879e-05	3.53801e-08	5.90109e-06
A_72_P335998	---	---	-2.41873	7.94193e-08	8.14558e-06	2.78787e-07	1.50138e-05	2.73362e-08	5.90719e-06
A_72_P165101	CYP2D25	vitamin D3 25-Hydroxylase	13.0046	0.000300281	0.0008147	1.3167e-07	1.23271e-05	3.37552e-08	5.91732e-06
A_72_P366053	---	---	-3.07269	6.93599e-08	8.02403e-06	1.87178e-07	1.36835e-05	3.5323e-08	5.9203e-06
A_72_P312173	---	---	-6.19519	2.26689e-07	1.16251e-05	7.3998e-07	2.09777e-05	2.79161e-08	5.92079e-06
A_72_P299264	CYB561	cytochrome b-561	-10.2671	4.22427e-06	4.27768e-05	2.30725e-06	3.37914e-05	3.52056e-08	5.92956e-06
A_72_P101021	---	---	-1.51364	5.18245e-08	7.45037e-06	1.53426e-07	1.2672e-05	3.36981e-08	5.9376e-06
A_72_P263862	---	---	-6.77548	1.27851e-07	9.50832e-06	7.81067e-07	2.13498e-05	3.51638e-08	5.95169e-06
A_72_P212087	LOC100522644	uncharacterized LOC100522644	9.27255	0.0412482	0.0582917	6.50611e-06	5.76143e-05	3.36431e-08	5.95846e-06
A_72_P411348	---	---	-3.69117	6.33158e-08	7.82543e-06	9.48569e-08	1.06509e-05	3.4871e-08	5.96087e-06
A_72_P153651	MRPS24	mitochondrial ribosomal protein S24	5.21801	2.22237e-06	3.01454e-05	2.38826e-08	7.01354e-06	3.51004e-08	5.97037e-06
A_72_P326108	UGT1A6	UDP glucuronosyltransferase 1 family, polypeptide A6	22.8024	2.37239e-08	5.78106e-06	4.1354e-07	1.68751e-05	3.80482e-08	6.10887e-06
A_72_P356613	---	---	-1.18912	5.989e-08	7.67821e-06	1.39961e-07	1.23622e-05	3.83112e-08	6.12249e-06
A_72_P130041	COPA	coatomer protein complex, subunit alpha	84.2852	1.40001e-07	9.75718e-06	1.48644e-07	1.24264e-05	4.18797e-08	6.25628e-06
A_72_P206807	---	---	-1.98288	9.10127e-08	8.42886e-06	3.07336e-06	3.86238e-05	4.26126e-08	6.25696e-06
A_72_P135466	---	---	-9.14653	2.51529e-06	3.19375e-05	3.91184e-08	8.24581e-06	4.2815e-08	6.25992e-06
A_72_P230682	---	---	-10.0134	6.84889e-07	1.83845e-05	8.17496e-07	2.17402e-05	4.17283e-08	6.26088e-06
A_72_P013506	---	---	-2.35502	1.76149e-07	1.05809e-05	1.6493e-07	1.30272e-05	4.2514e-08	6.26926e-06
A_72_P115686	---	---	1.99315	2.46369e-08	5.83792e-06	8.81255e-08	1.04052e-05	4.12491e-08	6.27114e-06
A_72_P289909	---	---	-8.95674	2.71361e-07	1.28425e-05	2.3552e-07	1.42972e-05	3.94656e-08	6.27777e-06
A_72_P402578	---	---	-17.4926	7.42596e-06	5.90622e-05	6.19405e-07	1.9633e-05	4.38521e-08	6.27798e-06
A_72_P381018	---	---	16.9786	5.94476e-05	0.000237479	1.6093e-06	2.86944e-05	4.16629e-08	6.2785e-06
A_72_P314283	HNRNPH3	heterogeneous nuclear ribonucleoprotein H3 (2H9)	-5.07122	1.75537e-07	1.05998e-05	0.000691446	0.00162622	4.40714e-08	6.28319e-06
A_72_P360428	---	---	-4.2465	1.36808e-07	9.63231e-06	1.3656e-07	1.24129e-05	4.0795e-08	6.28554e-06
A_72_P180436	F2R	coagulation factor II (thrombin) receptor	24.8772	7.50814e-08	8.08691e-06	1.38758e-09	3.97298e-06	4.11921e-08	6.29031e-06
A_72_P325978	CD36	CD36 molecule (thrombospondin receptor)	-19.9357	7.38938e-09	4.37745e-06	0.0140253	0.0222914	4.24759e-08	6.29065e-06
A_72_P363858	---	---	-9.02181	5.39309e-07	1.65006e-05	1.24812e-06	2.59747e-05	4.43206e-08	6.29262e-06
A_72_P006436	---	---	-6.65191	5.65606e-07	1.67387e-05	5.63144e-06	5.30402e-05	4.15921e-08	6.29544e-06
A_72_P159816	NPAT	nuclear protein, ataxia-telangiectasia locus	-0.550362	2.19468e-08	5.62739e-06	6.58135e-07	2.00291e-05	4.03108e-08	6.29563e-06
A_72_P166861	---	---	-2.38142	7.33417e-08	8.05095e-06	1.74564e-06	2.95169e-05	4.37957e-08	6.29614e-06
A_72_P022581	---	---	-6.17297	1.83664e-07	1.08242e-05	7.18904e-07	2.07396e-05	4.3437e-08	6.29726e-06
A_72_P036496	---	---	-7.25326	1.4787e-07	9.94262e-06	3.02614e-07	1.55419e-05	4.23681e-08	6.30184e-06
A_72_P043336	---	---	0.271653	3.62051e-08	6.68801e-06	1.32534e-07	1.23074e-05	4.05368e-08	6.30228e-06
A_72_P376233	---	---	8.26429	6.6769e-07	1.82217e-05	2.50284e-08	7.22648e-06	4.07289e-08	6.30363e-06
A_72_P206657	---	---	-7.57418	2.28914e-07	1.1635e-05	9.23982e-07	2.30051e-05	4.36815e-08	6.3061e-06
A_72_P150686	LOC100621245	drebrin-like	0.169396	4.74726e-08	7.28174e-06	4.95318e-08	8.38357e-06	4.48002e-08	6.30856e-06
A_72_P079646	---	---	-12.2416	5.8038e-07	1.69857e-05	6.34364e-07	1.96361e-05	4.00468e-08	6.31178e-06
A_72_P058326	RRAGD	Ras-related GTP binding D	-6.26775	2.21392e-09	3.1695e-06	1.45598e-06	2.75625e-05	4.50341e-08	6.31563e-06
A_72_P339808	EPAS1	endothelial PAS domain protein 1	-5.73762	9.85143e-08	8.65692e-06	2.47375e-07	1.45291e-05	4.11896e-08	6.318e-06
A_72_P166041	ABCC5	ATP-binding cassette, sub-family C (CFTR/MRP), member 5	-2.66716	6.99629e-08	7.95978e-06	1.09015e-07	1.14196e-05	4.69009e-08	6.31948e-06
A_72_P011361	NFX1	nuclear transcription factor, X-box binding 1	-3.78321	1.3389e-07	9.66458e-06	7.75346e-07	2.1278e-05	4.34243e-08	6.32209e-06
A_72_P081386	DCTD	dCMP deaminase	14.5013	1.87325e-06	2.75409e-05	2.02933e-06	3.16935e-05	4.02982e-08	6.3224e-06
A_72_P394453	---	---	-7.15019	2.2774e-07	1.16616e-05	2.22294e-06	3.31358e-05	4.67792e-08	6.3279e-06
A_72_P400373	MAN1C1	mannosidase, alpha, class 1C, member 1	-4.234	1.17799e-07	9.2197e-06	2.10551e-07	1.39121e-05	4.56859e-08	6.32952e-06
A_72_P186436	---	---	28.1747	4.44538e-06	4.38401e-05	6.70261e-08	9.59563e-06	4.55069e-08	6.33025e-06
A_72_P232902	MYOZ3	myozenin 3	-16.5008	5.47902e-10	1.88254e-06	3.13287e-09	5.12582e-06	3.99805e-08	6.33037e-06
A_72_P183891	---	---	2.69881	1.86742e-08	5.21647e-06	3.36717e-08	8.26375e-06	4.47804e-08	6.33173e-06
A_72_P025841	---	---	-5.60175	3.90635e-07	1.46687e-05	2.4052e-06	3.44909e-05	4.53857e-08	6.33906e-06
A_72_P304909	---	---	-7.88797	7.19846e-07	1.86104e-05	1.33572e-05	8.82066e-05	4.66914e-08	6.34098e-06
A_72_P123886	---	---	-10.1743	4.98412e-05	0.000209454	2.43158e-07	1.45046e-05	4.65283e-08	6.34391e-06
A_72_P009196	---	---	-2.74349	8.06351e-08	8.12475e-06	1.95629e-07	1.37738e-05	4.64719e-08	6.36147e-06
A_72_P057631	---	---	-22.2981	0.00519951	0.00906531	9.37967e-07	2.31687e-05	4.63279e-08	6.36712e-06
A_72_P276034	SRM	spermidine synthase	5.55107	5.64742e-07	1.67565e-05	9.58082e-09	5.39652e-06	4.76906e-08	6.37588e-06
A_72_P194642	---	---	-8.58649	2.88537e-07	1.30617e-05	5.59586e-07	1.88868e-05	4.62934e-08	6.38794e-06
A_72_P165391	AMBN	ameloblastin (enamel matrix protein)	6.27133	7.9239e-07	1.94192e-05	1.27348e-08	5.9939e-06	4.76575e-08	6.39634e-06
A_72_P228332	LOC100516162	uncharacterized LOC100516162	9.46121	2.2641e-06	3.02694e-05	3.30924e-07	1.58802e-05	4.82311e-08	6.39834e-06
A_72_P008961	---	---	-16.2926	8.53124e-06	6.42114e-05	6.0932e-06	5.56947e-05	4.81046e-08	6.40631e-06
A_72_P272854	---	---	82.3795	6.5101e-08	7.79375e-06	3.21957e-08	8.19417e-06	5.20721e-08	6.48241e-06
A_72_P049556	---	---	-3.23083	1.39082e-07	9.71284e-06	9.56297e-05	0.000340633	5.13348e-08	6.48461e-06
A_72_P071611	SEC31A	SEC31 homolog A (S. cerevisiae)	7.73233	8.61788e-09	4.48639e-06	2.72661e-07	1.49416e-05	5.09585e-08	6.48476e-06
A_72_P055586	---	---	-12.6606	1.31764e-06	2.37653e-05	6.74203e-07	2.02137e-05	5.17203e-08	6.48561e-06
A_72_P334868	---	---	-5.92057	1.94403e-07	1.10771e-05	2.46069e-06	3.48073e-05	5.43957e-08	6.48952e-06
A_72_P316003	COL4A2	collagen, type IV, alpha 2	-2.80044	6.44806e-09	4.18017e-06	2.8245e-09	5.70865e-06	5.11989e-08	6.4913e-06
A_72_P416043	CD44	CD44 molecule (Indian blood group)	-8.17101	2.90384e-07	1.30082e-05	7.0631e-06	6.01589e-05	5.29158e-08	6.49333e-06
A_72_P186416	---	---	26.2748	0.0226596	0.0338166	3.37958e-08	8.12022e-06	5.19848e-08	6.49508e-06
A_72_P086141	SHE	Src homology 2 domain containing E	-1.22534	7.93524e-08	8.16308e-06	2.68704e-07	1.4891e-05	5.27427e-08	6.49529e-06
A_72_P008976	HRH1	histamine receptor H1	-9.55438	5.31867e-07	1.63749e-05	6.2275e-07	1.96664e-05	5.23667e-08	6.49555e-06
A_72_P271964	---	---	-5.84878	2.652e-07	1.2744e-05	0.00162199	0.00333134	5.42814e-08	6.49845e-06
A_72_P408833	---	---	-6.5277	1.60193e-07	1.01551e-05	6.02793e-07	1.95206e-05	5.16743e-08	6.50358e-06
A_72_P280584	---	---	4.22016	2.29767e-08	5.72071e-06	3.72574e-07	1.64965e-05	5.09342e-08	6.50575e-06
A_72_P374758	---	---	-8.65656	1.12022e-06	2.21332e-05	7.00957e-06	5.9896e-05	5.26554e-08	6.50787e-06
A_72_P391328	PSMA3	proteasome (prosome, macropain) subunit, alpha type, 3	-21.6706	3.86641e-05	0.000174729	2.30372e-07	1.42107e-05	5.41865e-08	6.50977e-06
A_72_P184216	---	---	-7.91942	2.75439e-07	1.28236e-05	1.06292e-07	1.12718e-05	5.04024e-08	6.51044e-06
A_72_P061646	---	---	-8.73525	3.96917e-07	1.47275e-05	3.57552e-07	1.61646e-05	5.34448e-08	6.51174e-06
A_72_P100666	EPAS1	endothelial PAS domain protein 1	-5.06576	1.31622e-07	9.58133e-06	2.18752e-07	1.40751e-05	5.06458e-08	6.51737e-06
A_72_P427164	---	---	-0.0459481	5.42975e-08	7.52261e-06	3.02767e-07	1.55265e-05	5.33339e-08	6.52135e-06
A_72_P337988	TCF4	transcription factor 4	-1.94457	8.44299e-08	8.28836e-06	6.99482e-08	9.6134e-06	5.40956e-08	6.52165e-06
A_72_P133656	PAFAH1B1	platelet-activating factor acetylhydrolase 1b, regulatory subunit 1 (45kDa)	-1.61173	8.68005e-08	8.40106e-06	2.08819e-07	1.39317e-05	5.48849e-08	6.52522e-06
A_72_P008196	---	---	-9.47405	2.46905e-07	1.22593e-05	7.236e-08	9.71179e-06	5.09172e-08	6.52786e-06
A_72_P388208	PDK4	pyruvate dehydrogenase kinase, isozyme 4	-31.0448	1.90001e-08	5.26472e-06	2.14332e-07	1.40004e-05	5.3979e-08	6.53051e-06
A_72_P151861	---	---	-12.6427	6.39741e-07	1.78561e-05	1.90905e-07	1.37224e-05	5.03863e-08	6.53291e-06
A_72_P392433	NOTCH4	notch 4	-6.81392	0.000268499	0.000745121	7.42256e-07	2.0973e-05	5.02254e-08	6.53672e-06
A_72_P145856	---	---	-17.1013	4.31165e-08	6.98792e-06	9.50962e-05	0.000339436	5.00409e-08	6.53747e-06
A_72_P393653	---	---	-6.17983	4.36207e-09	3.65552e-06	0.00438362	0.00792012	5.39077e-08	6.54493e-06
A_72_P104441	---	---	-8.74372	1.1184e-06	2.2161e-05	4.0513e-05	0.000183204	4.99402e-08	6.54922e-06
A_72_P437474	---	---	-9.89862	5.43058e-07	1.65123e-05	3.91953e-07	1.67086e-05	4.99356e-08	6.5737e-06
A_72_P058896	GRK5	G protein-coupled receptor kinase 5	-18.4014	1.77085e-06	2.69822e-05	6.02275e-07	1.95222e-05	4.99182e-08	6.59668e-06
A_72_P383058	RAB10	RAB10, member RAS oncogene family	-6.56515	4.17269e-07	1.50282e-05	2.64366e-07	1.48664e-05	5.57296e-08	6.60281e-06
A_72_P272889	LOC100739557	leucine carboxyl methyltransferase 1-like	5.52296	4.11403e-07	1.49581e-05	9.16917e-05	0.000330061	5.59323e-08	6.60405e-06
A_72_P128961	---	---	-7.64848	3.09891e-07	1.33094e-05	2.32514e-07	1.42915e-05	5.64884e-08	6.64687e-06
A_72_P391818	RTN3	reticulon 3	-0.603589	6.51327e-08	7.77046e-06	7.77942e-08	9.86321e-06	5.72553e-08	6.69127e-06
A_72_P384553	---	---	-0.971514	7.46948e-08	8.09603e-06	6.26497e-07	1.96403e-05	5.70723e-08	6.69265e-06
A_72_P156236	LENG8		-2.20522	9.95833e-08	8.6186e-06	6.94582e-08	9.5844e-06	5.78807e-08	6.74143e-06
A_72_P032611	---	---	-9.29917	4.16782e-07	1.50422e-05	5.8938e-07	1.92862e-05	5.84274e-08	6.78212e-06
A_72_P234957	---	---	-5.13546	2.13002e-07	1.15434e-05	7.74406e-05	0.000290542	6.21864e-08	6.8703e-06
A_72_P331758	---	---	-6.85714	3.90223e-07	1.46853e-05	1.17072e-05	8.17243e-05	5.98891e-08	6.88204e-06
A_72_P210682	CXCL14	chemokine (C-X-C motif) ligand 14	3.63416	1.34978e-07	9.64179e-06	0.0291244	0.0429829	6.25209e-08	6.88511e-06
A_72_P360488	PTPDC1	protein tyrosine phosphatase domain containing 1	-8.13387	1.04759e-06	2.17488e-05	3.93507e-07	1.6692e-05	6.21842e-08	6.89221e-06
A_72_P401998	TRPM7	transient receptor potential cation channel, subfamily M, member 7	-3.48667	1.27739e-07	9.52055e-06	4.31039e-07	1.6984e-05	5.98253e-08	6.89778e-06
A_72_P266912	---	---	-3.26467	1.33948e-07	9.64846e-06	8.65449e-08	1.02893e-05	6.20362e-08	6.89806e-06
A_72_P082116	---	---	-5.00861	1.30853e-07	9.56592e-06	2.88185e-06	3.74782e-05	5.97339e-08	6.91042e-06
A_72_P309918	---	---	-5.99937	3.13055e-07	1.33452e-05	1.96326e-06	3.13019e-05	6.19531e-08	6.91119e-06
A_72_P349043	CALM1	calmodulin 1 (phosphorylase kinase, delta)	1.00335	4.9793e-08	7.31127e-06	6.59597e-08	9.60301e-06	6.17748e-08	6.91375e-06
A_72_P087306	---	---	-7.4002	7.11461e-07	1.85894e-05	4.12885e-06	4.47518e-05	6.1707e-08	6.92873e-06
A_72_P205037	---	---	0.408986	5.23507e-08	7.49465e-06	4.724e-07	1.75283e-05	6.05216e-08	6.93154e-06
A_72_P416358	---	---	-9.30471	5.00207e-07	1.59727e-05	1.45351e-06	2.75613e-05	6.16655e-08	6.94677e-06
A_72_P383068	SF1	splicing factor 1	-3.67782	1.1819e-07	9.18754e-06	1.18054e-07	1.16894e-05	6.08905e-08	6.95063e-06
A_72_P264667	---	---	0.0296246	6.45356e-08	7.83526e-06	6.34492e-08	9.51987e-06	6.53798e-08	6.95475e-06
A_72_P070401	CD79A	CD79a molecule, immunoglobulin-associated alpha	32.1466	2.47024e-06	3.16698e-05	9.82805e-08	1.09637e-05	6.55943e-08	6.95603e-06
A_72_P066716	---	---	-1.20385	1.01298e-07	8.61507e-06	1.44805e-05	9.25992e-05	6.12157e-08	6.9646e-06
A_72_P060171	---	---	-8.56649	7.93495e-07	1.94186e-05	5.53504e-06	5.2521e-05	6.16509e-08	6.96798e-06
A_72_P331763	LPHN2	latrophilin 2	-11.766	1.4609e-06	2.49354e-05	1.55476e-07	1.27494e-05	6.53755e-08	6.97589e-06
A_72_P234292	---	---	3.92625	4.08204e-06	4.19924e-05	4.42283e-07	1.69982e-05	6.15369e-08	6.97804e-06
A_72_P261717	FLI1	Fli-1 proto-oncogene, ETS transcription factor	-8.20863	3.3497e-07	1.38e-05	1.43674e-06	2.75937e-05	6.60596e-08	6.98382e-06
A_72_P358008	---	---	-3.28347	2.7517e-07	1.28285e-05	3.06761e-06	3.85939e-05	6.52851e-08	6.98795e-06
A_72_P115231	CPR2	cell cycle progression 2 protein	0.419693	8.02184e-08	8.15451e-06	2.98509e-08	7.95075e-06	6.51055e-08	6.9905e-06
A_72_P057241	---	---	-3.37335	1.52889e-07	9.96793e-06	1.18454e-07	1.16953e-05	6.78701e-08	7.00285e-06
A_72_P033751	---	---	3.32095	3.8894e-08	6.88845e-06	1.07567e-07	1.1372e-05	6.46397e-08	7.00617e-06
A_72_P141476	EXD2	exonuclease 3'-5' domain containing 2	2.60486	5.72089e-07	1.68725e-05	5.58727e-07	1.8895e-05	6.77106e-08	7.00744e-06
A_72_P121506	---	---	-3.56769	1.42306e-07	9.79855e-06	3.97736e-06	4.38007e-05	6.50598e-08	7.00749e-06
A_72_P190261	---	---	-5.15088	1.82386e-07	1.08231e-05	2.59047e-06	3.5731e-05	6.73841e-08	7.01591e-06
A_72_P130721	---	---	-9.62264	8.76661e-07	2.02563e-05	1.91339e-07	1.37249e-05	6.45379e-08	7.01727e-06
A_72_P112816	---	---	-3.07461	1.7454e-07	1.05768e-05	1.22929e-06	2.58174e-05	6.72296e-08	7.0211e-06
A_72_P302939	LOC767627	VpreB	6.29174	3.03692e-07	1.32418e-05	3.45566e-06	4.09002e-05	6.76636e-08	7.02373e-06
A_72_P378823	---	---	17.4442	5.37755e-06	4.87384e-05	0.0221751	0.0336832	6.50258e-08	7.02585e-06
A_72_P329338	---	---	-4.3157	1.16479e-06	2.24584e-05	1.22488e-06	2.58194e-05	6.66625e-08	7.02594e-06
A_72_P058141	---	---	-4.54074	2.65665e-07	1.27308e-05	5.63796e-08	8.96828e-06	6.70768e-08	7.0265e-06
A_72_P070726	SBF2	SET binding factor 2	-0.0290876	6.5952e-08	7.84098e-06	5.46031e-09	4.81053e-06	6.4442e-08	7.02909e-06
A_72_P115166	ELMO1	engulfment and cell motility 1	-5.21977	2.19337e-07	1.15942e-05	6.14981e-07	1.96926e-05	6.4247e-08	7.03014e-06
A_72_P186021	---	---	42.4539	1.62393e-05	9.63342e-05	6.99525e-07	2.05779e-05	6.83523e-08	7.03149e-06
A_72_P044071	---	---	-10.1216	2.25311e-06	3.02401e-05	2.26993e-07	1.42063e-05	6.40794e-08	7.0342e-06
A_72_P149956	COL1A2	collagen, type I, alpha 2	15.5365	1.78906e-06	2.70914e-05	0.0727265	0.0984016	6.92293e-08	7.03742e-06
A_72_P316478	MGMT	O-6-methylguanine-DNA methyltransferase	-7.53804	7.14962e-07	1.8596e-05	5.08213e-07	1.8095e-05	6.95102e-08	7.04514e-06
A_72_P045856	TDRD1	tudor domain containing 1	7.38241	5.57545e-06	4.9706e-05	7.88018e-07	2.14036e-05	6.70524e-08	7.04543e-06
A_72_P396853	---	---	-1.14688	9.84582e-08	8.71888e-06	3.24469e-07	1.5791e-05	6.87064e-08	7.04682e-06
A_72_P155761	---	---	-1.3813	9.05941e-08	8.45848e-06	3.97993e-07	1.67376e-05	6.92049e-08	7.05582e-06
A_72_P279824	LOC102164588	uncharacterized LOC102164588	6.5845	2.89574e-07	1.29889e-05	2.00926e-08	6.63809e-06	6.90273e-08	7.05866e-06
A_72_P001671	---	---	-1.79979	1.0722e-07	8.7923e-06	1.22884e-07	1.18934e-05	7.16096e-08	7.15242e-06
A_72_P396273	FOXN3	forkhead box N3	-6.30476	1.01064e-06	2.13558e-05	5.70536e-05	0.000232981	7.14359e-08	7.15588e-06
A_72_P078091	HMOX1	heme oxygenase 1	-25.0755	1.85463e-08	5.31027e-06	1.90762e-07	1.37409e-05	7.10589e-08	7.15986e-06
A_72_P039086	SDS	serine dehydratase	39.8467	1.29849e-08	4.84944e-06	1.37198e-07	1.23403e-05	7.12988e-08	7.16302e-06
A_72_P316718	---	---	-6.03633	2.13347e-07	1.15258e-05	7.35932e-07	2.09494e-05	7.10108e-08	7.17606e-06
A_72_P348373	---	---	-4.48224	2.98253e-07	1.31549e-05	8.14893e-07	2.17383e-05	7.4618e-08	7.18151e-06
A_72_P309518	GPCPD1	glycerophosphocholine phosphodiesterase 1	-21.54	0.00010084	0.000349411	4.45039e-07	1.70279e-05	7.44878e-08	7.18912e-06
A_72_P117206	---	---	-8.86666	4.84608e-06	4.59836e-05	4.11119e-07	1.68564e-05	7.39702e-08	7.19983e-06
A_72_P232842	MYOC	myocilin, trabecular meshwork inducible glucocorticoid response	7.06611	5.46431e-09	3.91142e-06	0.000106689	0.000369753	7.5649e-08	7.20006e-06
A_72_P150386	LOC100156325	serpin A3-6-like	38.4157	1.13462e-07	9.08727e-06	4.00121e-06	4.39366e-05	7.41875e-08	7.20059e-06
A_72_P150176	---	---	-0.980941	9.39573e-08	8.54042e-06	3.469e-07	1.61069e-05	7.52448e-08	7.20149e-06
A_72_P089426	---	---	-2.62705	1.76519e-07	1.05663e-05	6.38681e-06	5.70281e-05	7.44075e-08	7.2016e-06
A_72_P234852	LOC102165782	uncharacterized LOC102165782	-18.5518	0.00037753	0.0009781	9.84568e-05	0.000348642	7.50414e-08	7.20209e-06
A_72_P427209	---	---	2.8609	3.84142e-08	6.9467e-06	5.57211e-06	5.26546e-05	7.37856e-08	7.20227e-06
A_72_P360543	---	---	-4.82643	2.18024e-07	1.15603e-05	2.26284e-07	1.42397e-05	7.54884e-08	7.20474e-06
A_72_P263807	SMARCA2	SWI/SNF related, matrix associated, actin dependent regulator of chromatin, subfamily a, member 2	3.75016	3.02577e-08	6.26279e-06	7.23779e-07	2.08103e-05	7.592e-08	7.2059e-06
A_72_P156131	---	---	-1.42261	1.0237e-07	8.6209e-06	3.15963e-07	1.56429e-05	7.28453e-08	7.21294e-06
A_72_P130691	---	---	14.4346	4.10397e-08	7.05042e-06	2.48994e-05	0.000131801	7.24389e-08	7.21429e-06
A_72_P131726	---	---	-9.06967	5.01364e-07	1.59799e-05	2.70888e-07	1.49397e-05	7.31093e-08	7.21828e-06
A_72_P240222	MS4A1	membrane-spanning 4-domains, subfamily A, member 1	20.7575	1.29099e-07	9.49834e-06	9.02683e-07	2.27218e-05	7.37603e-08	7.22031e-06
A_72_P011971	---	---	-0.492055	1.26046e-07	9.53928e-06	1.05232e-07	1.1299e-05	7.63361e-08	7.22543e-06
A_72_P386953	FBXO7	F-box protein 7	-5.93198	1.14349e-06	2.2336e-05	3.01454e-05	0.000149742	7.28041e-08	7.2297e-06
A_72_P169236	---	---	-11.6611	9.46988e-07	2.10191e-05	2.63231e-06	3.60189e-05	7.36963e-08	7.23466e-06
A_72_P197412	---	---	-5.34885	7.19573e-07	1.86314e-05	1.26079e-05	8.53755e-05	7.73271e-08	7.23946e-06
A_72_P339263	---	---	-17.6914	4.94932e-06	4.65009e-05	5.90986e-07	1.9302e-05	7.35446e-08	7.24046e-06
A_72_P122266	LYPD6	LY6/PLAUR domain containing 6	8.12505	1.65666e-05	9.76853e-05	9.33957e-06	7.17091e-05	7.76599e-08	7.25086e-06
A_72_P324983	---	---	-5.93776	1.81103e-06	2.71489e-05	1.55276e-05	9.69492e-05	7.72961e-08	7.25633e-06
A_72_P007471	---	---	-6.86047	4.33533e-07	1.53091e-05	1.98203e-06	3.13394e-05	7.71684e-08	7.26419e-06
A_72_P185976	---	---	35.8649	1.52966e-05	9.28414e-05	1.88094e-07	1.37213e-05	7.7129e-08	7.28043e-06
A_72_P264922	---	---	-6.11261	3.18529e-07	1.34949e-05	9.96492e-07	2.37767e-05	7.85809e-08	7.31697e-06
A_72_P037041	---	---	-1.95374	1.3177e-07	9.57185e-06	1.32043e-07	1.23284e-05	7.88508e-08	7.32225e-06
A_72_P233292	---	---	-25.4654	2.88707e-07	1.30351e-05	6.92523e-05	0.000267834	7.96424e-08	7.356e-06
A_72_P085821	MCOLN3	mucolipin 3	-18.6633	3.75221e-06	3.98893e-05	1.61477e-06	2.87174e-05	7.95719e-08	7.3693e-06
A_72_P005786	LOC100512960	tribbles homolog 1	-7.45837	3.1652e-07	1.34429e-05	8.5379e-07	2.21232e-05	8.0761e-08	7.43932e-06
A_72_P086001	SLC34A2	solute carrier family 34 (sodium phosphate), member 2	-6.29168	2.73495e-07	1.28199e-05	9.98494e-07	2.37914e-05	8.27981e-08	7.46683e-06
A_72_P082976	---	---	-11.621	0.0031094	0.00578554	1.24001e-05	8.46187e-05	8.12879e-08	7.46783e-06
A_72_P208667	IGKC		58.9238	1.00703e-07	8.62856e-06	7.92828e-07	2.14325e-05	8.17559e-08	7.47088e-06
A_72_P177816	MMP7	matrix metallopeptidase 7	58.5425	3.8708e-08	6.96318e-06	1.52894e-07	1.26585e-05	8.1617e-08	7.47807e-06
A_72_P155051	---	---	-3.9851	2.98286e-07	1.31395e-05	1.40633e-06	2.74078e-05	8.27098e-08	7.47849e-06
A_72_P351273	---	---	2.33766	4.098e-08	7.07553e-06	0.000922648	0.00206442	8.20636e-08	7.4791e-06
A_72_P035021	---	---	-16.6607	5.47353e-06	4.92703e-05	5.37171e-07	1.85308e-05	8.34413e-08	7.48554e-06
A_72_P202337	---	---	-3.18299	1.67373e-07	1.03805e-05	1.58346e-06	2.85447e-05	8.32302e-08	7.48615e-06
A_72_P184891	PTPRA	protein tyrosine phosphatase, receptor type, A	2.28948	5.64271e-07	1.6757e-05	3.59641e-07	1.61528e-05	8.24509e-08	7.49452e-06
A_72_P205197	---	---	-2.99187	1.47267e-07	9.94096e-06	7.01433e-07	2.05988e-05	8.27094e-08	7.49818e-06
A_72_P038351	---	---	-0.0863211	9.08134e-08	8.43313e-06	9.2029e-08	1.05753e-05	8.43874e-08	7.51157e-06
A_72_P332458	---	---	-11.1381	1.01969e-06	2.14415e-05	5.58961e-07	1.88843e-05	8.46536e-08	7.5158e-06
A_72_P160711	---	---	-3.92856	2.00787e-07	1.11451e-05	1.98518e-06	3.13748e-05	8.42612e-08	7.51982e-06
A_72_P149771	---	---	-2.33732	1.44684e-07	9.90281e-06	9.80337e-07	2.37207e-05	8.41191e-08	7.52669e-06
A_72_P195577	---	---	1.92368	2.66708e-07	1.2763e-05	6.86388e-08	9.58683e-06	8.64483e-08	7.65535e-06
A_72_P078456	BRE	brain and reproductive organ-expressed (TNFRSF1A modulator)	-8.28555	5.7711e-07	1.69045e-05	3.34036e-05	0.000160027	8.69178e-08	7.67714e-06
A_72_P115671	TLK1	tousled-like kinase 1	-12.5153	1.11853e-05	7.61322e-05	5.51372e-07	1.8757e-05	8.72174e-08	7.68385e-06
A_72_P236582	SDC2	syndecan 2	-7.84414	1.94292e-09	3.17889e-06	1.21908e-06	2.57603e-05	8.77557e-08	7.7115e-06
A_72_P088436	C8A	complement component 8, alpha polypeptide	12.1751	1.7027e-06	2.67016e-05	3.54985e-08	7.97185e-06	8.91603e-08	7.71652e-06
A_72_P253337	PNPLA4	patatin-like phospholipase domain containing 4	11.3093	6.2981e-05	0.000247423	1.04469e-06	2.41876e-05	9.59129e-08	7.71773e-06
A_72_P007906	---	---	-2.26486	1.75158e-07	1.05955e-05	2.63619e-06	3.60434e-05	8.87419e-08	7.7192e-06
A_72_P301424	---	---	33.5701	1.85934e-05	0.000105265	1.89232e-07	1.37751e-05	9.57274e-08	7.72089e-06
A_72_P302219	MRLC2	myosin regulatory light chain	-6.84648	2.13919e-06	2.96611e-05	4.77158e-06	4.85481e-05	9.5507e-08	7.72124e-06
A_72_P422044	---	---	-11.7934	1.72989e-06	2.68219e-05	3.55323e-07	1.61917e-05	9.75631e-08	7.7239e-06
A_72_P205117	---	---	-11.6967	7.44404e-06	5.91375e-05	5.75192e-06	5.36456e-05	8.83465e-08	7.72391e-06
A_72_P266232	---	---	-12.5004	1.07727e-06	2.18758e-05	4.35449e-06	4.61208e-05	8.96997e-08	7.72429e-06
A_72_P353423	---	---	4.44061	2.48568e-07	1.22709e-05	7.07463e-06	6.01676e-05	8.86074e-08	7.72706e-06
A_72_P080531	---	---	-0.947196	1.25906e-07	9.54965e-06	5.44107e-06	5.19738e-05	9.69571e-08	7.72935e-06
A_72_P402948	---	---	3.52816	5.02068e-08	7.34067e-06	9.47767e-08	1.07119e-05	8.81878e-08	7.72971e-06
A_72_P370803	LOC100518219	ruvB-like 1	0.899676	2.86466e-07	1.30194e-05	1.44317e-09	3.8143e-06	9.63292e-08	7.73312e-06
A_72_P174541	---	---	-7.25834	7.65785e-07	1.91915e-05	9.84642e-07	2.37413e-05	9.74557e-08	7.73321e-06
A_72_P246257	---	---	-11.3523	0.000217421	0.000631211	0.329661	0.384847	9.72354e-08	7.73359e-06
A_72_P240917	---	---	-1.50059	1.35015e-07	9.62445e-06	7.05974e-07	2.06791e-05	8.91409e-08	7.73432e-06
A_72_P073816	---	---	1.27154	1.70031e-07	1.04697e-05	6.07164e-08	9.35495e-06	9.65881e-08	7.73583e-06
A_72_P323458	---	---	0.98523	8.02783e-08	8.13652e-06	1.13208e-05	7.99531e-05	9.54946e-08	7.73844e-06
A_72_P317323	---	---	-6.81104	6.67952e-07	1.82e-05	4.88728e-07	1.77884e-05	8.96475e-08	7.73919e-06
A_72_P125626	ADAMTS5	ADAM metallopeptidase with thrombospondin type 1 motif, 5	6.8561	0.00243412	0.00468091	3.11345e-08	8.04323e-06	9.68775e-08	7.74096e-06
A_72_P323943	---	---	-1.77193	2.18815e-07	1.15844e-05	1.06564e-05	7.70987e-05	9.10266e-08	7.74154e-06
A_72_P299594	LOC100514666	fibrinogen alpha chain	23.7516	1.21342e-06	2.28448e-05	5.16411e-07	1.8311e-05	9.19548e-08	7.74381e-06
A_72_P165451	CYP2E1	cytochrome P450, family 2, subfamily E, polypeptide 1	31.8006	1.43449e-08	4.73919e-06	5.8276e-09	4.88367e-06	9.03954e-08	7.74537e-06
A_72_P266947	---	---	-8.21158	6.88353e-07	1.83769e-05	6.90765e-07	2.04957e-05	9.54228e-08	7.7509e-06
A_72_P281529	---	---	-6.90135	1.83096e-06	2.71749e-05	5.56754e-07	1.8884e-05	9.09252e-08	7.75211e-06
A_72_P411438	---	---	-3.18683	2.65204e-07	1.27265e-05	4.31082e-07	1.69662e-05	9.18359e-08	7.7528e-06
A_72_P221142	PSAP	prosaposin	0.745929	7.52709e-08	8.08198e-06	4.30114e-07	1.69865e-05	9.52635e-08	7.7563e-06
A_72_P228807	---	---	-6.04348	5.65364e-07	1.6746e-05	1.92677e-07	1.36781e-05	9.45898e-08	7.75659e-06
A_72_P081741	LOC102166094	uncharacterized LOC102166094	-9.47534	8.60861e-07	2.01076e-05	3.32496e-07	1.59112e-05	9.14403e-08	7.75753e-06
A_72_P411303	FAM49A	family with sequence similarity 49, member A	-13.3284	1.66201e-06	2.63643e-05	1.1587e-06	2.51496e-05	9.0315e-08	7.75783e-06
A_72_P220852	---	---	-2.85615	1.88316e-07	1.10227e-05	3.7814e-07	1.65299e-05	9.30426e-08	7.75935e-06
A_72_P382883	---	---	-10.4255	2.14245e-06	2.96585e-05	5.21231e-07	1.84249e-05	9.50966e-08	7.76111e-06
A_72_P278139	---	---	-12.9171	3.53764e-06	3.85139e-05	2.2396e-07	1.42237e-05	9.44201e-08	7.7612e-06
A_72_P002831	---	---	-20.0585	5.53608e-06	4.96383e-05	6.15244e-06	5.59681e-05	9.0824e-08	7.76274e-06
A_72_P156101	RNF138	ring finger protein 138, E3 ubiquitin protein ligase	-2.67487	2.38109e-07	1.19608e-05	1.65475e-06	2.90228e-05	9.17299e-08	7.76293e-06
A_72_P078616	ACOT4	acyl-CoA thioesterase 4	5.07325	5.61431e-07	1.67305e-05	0.000283261	0.000790751	9.42672e-08	7.76721e-06
A_72_P055391	---	---	15.8039	6.7467e-09	4.21473e-06	1.32068e-07	1.22974e-05	9.29735e-08	7.77245e-06
A_72_P038156	---	---	-7.70211	8.4119e-05	0.000306332	1.34052e-07	1.23153e-05	9.50603e-08	7.77661e-06
A_72_P377063	LOC106508623	uncharacterized LOC106508623	-8.25795	4.36057e-07	1.52882e-05	7.44482e-06	6.19362e-05	9.42328e-08	7.78304e-06
A_72_P213497	SLC34A2	solute carrier family 34 (type II sodium/phosphate cotransporter), member 2	-4.32275	0.148871	0.187626	4.43102e-08	8.14146e-06	9.40216e-08	7.78431e-06
A_72_P034686	---	---	-7.4418	4.00653e-07	1.47704e-05	6.15456e-06	5.59578e-05	9.28946e-08	7.7848e-06
A_72_P253957	PCBP2	poly(rC) binding protein 2	0.067608	8.89442e-08	8.46547e-06	9.06415e-08	1.0486e-05	9.27248e-08	7.78957e-06
A_72_P408503	---	---	-0.216618	8.45179e-08	8.27336e-06	4.65243e-07	1.74702e-05	9.37114e-08	7.7962e-06
A_72_P320313	LOC100155039	uncharacterized LOC100155039	-9.17963	4.59632e-07	1.55898e-05	3.26864e-06	3.97547e-05	9.3973e-08	7.79908e-06
A_72_P317658	CLCA1	chloride channel accessory 1	41.8577	4.51137e-09	3.60479e-06	2.2646e-07	1.41988e-05	9.91792e-08	7.81582e-06
A_72_P080886	DTD1	D-tyrosyl-tRNA deacylase 1	-9.91889	5.98256e-06	5.19471e-05	0.0145534	0.0230487	9.89872e-08	7.81862e-06
A_72_P130776	PACSIN3	protein kinase C and casein kinase substrate in neurons 3	-8.00285	4.55563e-06	4.44552e-05	8.06229e-08	1.00367e-05	9.9688e-08	7.83794e-06
A_72_P373753	COL4A2	collagen, type IV, alpha 2	-9.0951	4.01566e-07	1.47408e-05	1.61159e-06	2.87054e-05	1.0078e-07	7.88767e-06
A_72_P272674	---	---	-2.26869	2.66972e-08	5.918e-06	6.88897e-08	9.54429e-06	1.00676e-07	7.89758e-06
A_72_P281879	STX16	syntaxin 16	-4.89984	6.08002e-07	1.73364e-05	7.60902e-07	2.11007e-05	1.01281e-07	7.9089e-06
A_72_P010751	RBFA	ribosome binding factor A (putative)	1.06074	1.90039e-07	1.10111e-05	2.0613e-08	6.74516e-06	1.02316e-07	7.97158e-06
A_72_P133061	TOX	thymocyte selection-associated high mobility group box	16.5077	1.50836e-06	2.53551e-05	2.19606e-07	1.40511e-05	1.02996e-07	7.98837e-06
A_72_P369808	ASAP1	ArfGAP with SH3 domain, ankyrin repeat and PH domain 1	-8.26014	4.72181e-07	1.57359e-05	1.24161e-06	2.59019e-05	1.03518e-07	7.99279e-06
A_72_P412333	LOC106508387	uncharacterized LOC106508387	-7.65841	1.31362e-06	2.37802e-05	5.77619e-05	0.00023498	1.03368e-07	7.99915e-06
A_72_P117531	---	---	1.60795	2.97415e-07	1.31517e-05	0.0601142	0.0827111	1.04083e-07	8.00042e-06
A_72_P198172	---	---	0.892367	8.7786e-08	8.42525e-06	3.40339e-06	4.0575e-05	1.03875e-07	8.00234e-06
A_72_P377323	ZBTB40	zinc finger and BTB domain-containing protein 40	-0.575804	1.28219e-07	9.49459e-06	2.07903e-07	1.39518e-05	1.02991e-07	8.00603e-06
A_72_P009286	---	---	-5.27302	6.62128e-07	1.82e-05	2.09114e-06	3.20328e-05	1.04587e-07	8.02123e-06
A_72_P348488	LOC102165344	uncharacterized LOC102165344	9.25757	1.29239e-08	4.87969e-06	9.49021e-06	7.23163e-05	1.05652e-07	8.03115e-06
A_72_P105026	---	---	-4.39507	6.69004e-07	1.81998e-05	7.10793e-06	6.03165e-05	1.05138e-07	8.04549e-06
A_72_P117216	---	---	-8.81496	1.56449e-06	2.56094e-05	1.14646e-05	8.05547e-05	1.05612e-07	8.04593e-06
A_72_P259962	---	---	-14.3094	6.9703e-06	5.69137e-05	3.26018e-07	1.58439e-05	1.05597e-07	8.06265e-06
A_72_P272189	---	---	-0.149453	1.19879e-07	9.25601e-06	1.08078e-07	1.13561e-05	1.06571e-07	8.08318e-06
A_72_P405668	---	---	1.65504	5.6409e-08	7.63054e-06	3.73396e-07	1.65116e-05	1.07974e-07	8.1179e-06
A_72_P160776	RMDN1	regulator of microtubule dynamics 1	-0.682139	7.26004e-08	8.09895e-06	7.48638e-07	2.09808e-05	1.07285e-07	8.11943e-06
A_72_P055476	---	---	-12.5282	1.53893e-06	2.55317e-05	2.7148e-07	1.49006e-05	1.0781e-07	8.12333e-06
A_72_P130736	CHD6	chromodomain helicase DNA binding protein 6	-4.54429	4.95167e-07	1.59751e-05	5.76323e-07	1.91138e-05	1.07761e-07	8.13751e-06
A_72_P223847	TRAF6	TNF receptor-associated factor 6, E3 ubiquitin protein ligase	5.51133	1.19809e-06	2.27935e-05	1.56266e-07	1.27533e-05	1.08816e-07	8.14556e-06
A_72_P262634	---	---	3.06982	1.49694e-08	4.80686e-06	8.07645e-08	1.0018e-05	1.08778e-07	8.16047e-06
A_72_P328658	---	---	-7.01119	1.12473e-06	2.21459e-05	5.63346e-07	1.88839e-05	1.09895e-07	8.17288e-06
A_72_P332243	---	---	-7.18926	1.03428e-06	2.16161e-05	1.65924e-07	1.30457e-05	1.09802e-07	8.18372e-06
A_72_P151576	FOLR1	folate receptor 1 (adult)	-7.45535	0.000291164	0.000794607	7.77771e-05	0.000291454	1.09741e-07	8.19695e-06
A_72_P298769	LOC100739849	28S ribosomal protein S16, mitochondrial	4.97076	0.000247309	0.000697415	6.65784e-05	0.00025998	1.11045e-07	8.22287e-06
A_72_P337818	SAA3	serum amyloid A-3 protein	36.4114	4.42317e-08	7.06864e-06	6.71235e-09	4.90701e-06	1.10989e-07	8.23643e-06
A_72_P177551	TLR10	toll-like receptor 10	18.7143	0.000618419	0.0014658	3.33944e-07	1.58919e-05	1.1218e-07	8.28903e-06
A_72_P193387	---	---	-8.13351	9.91201e-07	2.11927e-05	8.79695e-07	2.24724e-05	1.13517e-07	8.31625e-06
A_72_P186471	---	---	26.9366	6.38843e-05	0.000250057	3.29589e-07	1.58827e-05	1.13474e-07	8.33088e-06
A_72_P057556	---	---	-8.58304	3.29521e-05	0.000156166	2.75727e-06	3.68339e-05	1.14106e-07	8.34165e-06
A_72_P383998	---	---	-0.396322	1.28003e-07	9.49903e-06	1.52905e-05	9.58697e-05	1.13434e-07	8.34575e-06
A_72_P007716	---	---	4.86078	2.12108e-06	2.95053e-05	0.0499631	0.0699688	1.14432e-07	8.34771e-06
A_72_P033666	---	---	-0.807237	1.41258e-07	9.78526e-06	7.9543e-07	2.14018e-05	1.1324e-07	8.34942e-06
A_72_P079541	---	---	-6.02023	1.71064e-06	2.67285e-05	6.52222e-07	1.9902e-05	1.14726e-07	8.35144e-06
A_72_P050461	CLIC5	chloride intracellular channel 5	-1.74393	1.62242e-07	1.02096e-05	2.28284e-06	3.36058e-05	1.16229e-07	8.44295e-06
A_72_P184611	---	---	-1.45808	1.82463e-07	1.0809e-05	3.40197e-07	1.59683e-05	1.18201e-07	8.51415e-06
A_72_P210252	TRNP1	TMF1-regulated nuclear protein 1	-8.23692	2.47785e-06	3.172e-05	7.27379e-07	2.0844e-05	1.17536e-07	8.51985e-06
A_72_P146876	TNNI3	troponin I type 3 (cardiac)	-2.42654	2.14825e-07	1.15331e-05	1.9565e-07	1.37471e-05	1.18047e-07	8.52097e-06
A_72_P428284	TIMP3	TIMP metallopeptidase inhibitor 3	-10.6267	6.86318e-07	1.83511e-05	6.20501e-07	1.96496e-05	1.18027e-07	8.53744e-06
A_72_P386253	---	---	-1.90632	2.20813e-07	1.16008e-05	3.27379e-07	1.58206e-05	1.26219e-07	8.55375e-06
A_72_P170531	---	---	-6.62098	6.34571e-07	1.77695e-05	1.01016e-06	2.38872e-05	1.28008e-07	8.55689e-06
A_72_P398323	---	---	-1.3548	1.83891e-07	1.0819e-05	1.10795e-06	2.46714e-05	1.19329e-07	8.55955e-06
A_72_P250937	GJC2	gap junction protein, gamma 2, 47kDa	3.22365	3.03181e-07	1.32532e-05	3.57947e-08	7.88378e-06	1.19098e-07	8.56083e-06
A_72_P046866	---	---	-9.55889	6.34008e-07	1.77827e-05	1.2225e-06	2.58168e-05	1.27856e-07	8.56335e-06
A_72_P246317	---	---	-6.69871	0.000157648	0.000489175	3.32489e-06	4.00842e-05	1.26207e-07	8.56988e-06
A_72_P365118	LOC100620992	general transcription factor II-I repeat domain-containing protein 2	-4.07768	3.55551e-07	1.41721e-05	2.03196e-06	3.17058e-05	1.27477e-07	8.57138e-06
A_72_P094916	---	---	6.1163	4.60678e-06	4.48017e-05	1.33334e-07	1.23151e-05	1.27834e-07	8.57858e-06
A_72_P275294	---	---	-7.33666	4.80251e-07	1.58511e-05	4.70243e-06	4.81726e-05	1.25848e-07	8.57938e-06
A_72_P071511	LOC100523870	uncharacterized LOC100523870	18.1399	9.17111e-09	4.43817e-06	6.2923e-08	9.5241e-06	1.2312e-07	8.58066e-06
A_72_P258332	NSL1	NSL1, MIS12 kinetochore complex component	-3.69888	5.26256e-07	1.63339e-05	3.13165e-06	3.89998e-05	1.27366e-07	8.58074e-06
A_72_P368323	---	---	3.05867	1.58875e-06	2.57489e-05	2.25422e-06	3.33273e-05	1.27126e-07	8.58139e-06
A_72_P409423	---	---	-4.66537	5.7268e-07	1.68754e-05	1.72392e-06	2.93956e-05	1.22149e-07	8.58266e-06
A_72_P188136	---	---	-5.46811	4.67153e-07	1.57054e-05	5.46983e-07	1.87563e-05	1.2616e-07	8.58364e-06
A_72_P115106	ADAMTS14	ADAM metallopeptidase with thrombospondin type 1 motif, 14	-5.30391	1.21764e-06	2.28743e-05	0.0159425	0.025026	1.25676e-07	8.58467e-06
A_72_P042431	CD5	CD5 molecule	-0.543788	1.52886e-07	9.98671e-06	0.000175989	0.000542656	1.21944e-07	8.58579e-06
A_72_P361783	---	---	-7.85676	6.64205e-07	1.82134e-05	2.57746e-06	3.56518e-05	1.21449e-07	8.58614e-06
A_72_P174276	PEG10	paternally expressed 10	8.10246	2.43955e-06	3.14523e-05	4.43907e-06	4.65716e-05	1.21199e-07	8.58617e-06
A_72_P184741	---	---	-8.00783	6.11879e-07	1.73892e-05	8.31383e-07	2.19061e-05	1.2245e-07	8.58626e-06
A_72_P161181	---	---	-6.69802	8.85863e-07	2.03458e-05	7.79531e-07	2.13588e-05	1.1996e-07	8.58686e-06
A_72_P387758	---	---	-7.39746	0.00102634	0.0022319	1.38838e-05	9.0074e-05	1.20211e-07	8.58696e-06
A_72_P199902	---	---	5.52772	1.56473e-05	9.41719e-05	0.0652093	0.0890724	1.25497e-07	8.58956e-06
A_72_P435344	---	---	-2.93007	2.81568e-07	1.28992e-05	6.28306e-05	0.000249687	1.21781e-07	8.59196e-06
A_72_P368528	---	---	1.23939	9.57443e-08	8.61172e-06	8.35099e-07	2.19199e-05	1.27045e-07	8.59279e-06
A_72_P251682	---	---	-7.77302	4.49878e-06	4.41639e-05	2.97267e-06	3.79554e-05	1.23103e-07	8.59698e-06
A_72_P064586	---	---	-2.89715	3.98053e-07	1.47378e-05	0.0559519	0.0774901	1.20861e-07	8.59768e-06
A_72_P375523	RBM25	RNA binding motif protein 25	-0.115497	1.34254e-07	9.63011e-06	1.59209e-08	6.36078e-06	1.21128e-07	8.59884e-06
A_72_P077916	SMPX	small muscle protein, X-linked	-25.6205	3.21214e-07	1.35418e-05	0.00398448	0.00727973	1.28901e-07	8.59982e-06
A_72_P333228	---	---	-12.1383	1.09964e-06	2.19793e-05	3.00889e-05	0.000149569	1.2446e-07	8.60428e-06
A_72_P395238	---	---	0.0210313	1.24974e-07	9.52106e-06	2.06898e-06	3.1964e-05	1.2422e-07	8.60498e-06
A_72_P001436	EMR4	EGF-like module containing, mucin-like, hormone receptor-like sequence 4	-12.4002	0.000941371	0.0020751	3.21351e-06	3.95462e-05	1.2923e-07	8.60504e-06
A_72_P279889	---	---	-7.73194	6.2088e-06	5.31063e-05	4.68708e-07	1.74857e-05	1.25477e-07	8.60529e-06
A_72_P095061	---	---	32.3625	4.3335e-07	1.53184e-05	1.31532e-07	1.23478e-05	1.2401e-07	8.6078e-06
A_72_P151131	PPM1B	protein phosphatase, Mg2+/Mn2+ dependent, 1B	0.103654	1.20268e-07	9.26522e-06	1.722e-07	1.32067e-05	1.23026e-07	8.60903e-06
A_72_P314558	---	---	-6.0278	5.77003e-07	1.69157e-05	8.23222e-06	6.5948e-05	1.20777e-07	8.6095e-06
A_72_P389273	---	---	-5.28677	9.74161e-07	2.10511e-05	0.000914406	0.00204918	1.25358e-07	8.61436e-06
A_72_P280804	GTF2IRD1	GTF2I repeat domain containing 1	15.8039	0.000115859	0.000387237	1.05076e-07	1.13176e-05	1.23896e-07	8.61728e-06
A_72_P315678	SQSTM1	sequestosome 1	-3.19696	2.62506e-07	1.26677e-05	1.53522e-06	2.82683e-05	1.29693e-07	8.61917e-06
A_72_P140691	SGMS1	sphingomyelin synthase 1	-14.7601	8.74957e-06	6.51129e-05	2.66734e-06	3.62241e-05	1.2494e-07	8.62008e-06
A_72_P436764	---	---	-1.45046	2.77692e-07	1.28935e-05	0.00147643	0.00307484	1.25337e-07	8.63018e-06
A_72_P067736	AP2M1	adaptor-related protein complex 2, mu 1 subunit	7.75065	2.56574e-08	5.9565e-06	5.51117e-08	8.93199e-06	1.30225e-07	8.63782e-06
A_72_P217312	---	---	-1.8442	2.16305e-07	1.15404e-05	1.57379e-06	2.85349e-05	1.30799e-07	8.64258e-06
A_72_P228137	---	---	-5.92412	7.11427e-07	1.86027e-05	1.58749e-05	9.84736e-05	1.30692e-07	8.65214e-06
A_72_P320183	B3GALTL	beta 1,3-galactosyltransferase-like	-2.00406	1.99976e-07	1.11905e-05	1.05648e-06	2.42806e-05	1.31873e-07	8.68013e-06
A_72_P246587	---	---	-21.8749	0.000116906	0.000389977	1.7688e-05	0.000105529	1.31694e-07	8.68495e-06
A_72_P316533	LOC102164807	uncharacterized LOC102164807	-5.07715	6.19649e-07	1.75375e-05	0.00898345	0.0149734	1.3224e-07	8.68766e-06
A_72_P310108	---	---	-5.48555	8.77227e-07	2.02558e-05	4.22133e-05	0.000188585	1.33149e-07	8.73065e-06
A_72_P010211	CARHSP1	calcium regulated heat stable protein 1, 24kDa	-0.546423	1.05568e-07	8.71922e-06	3.06911e-07	1.55304e-05	1.33514e-07	8.73789e-06
A_72_P436544	---	---	-8.50456	1.40374e-06	2.45326e-05	7.52944e-07	2.09987e-05	1.34138e-07	8.74547e-06
A_72_P348933	---	---	-2.93409	2.72145e-07	1.28091e-05	1.07026e-06	2.43853e-05	1.34055e-07	8.75663e-06
A_72_P231372	---	---	-8.95432	9.76123e-07	2.10802e-05	7.42327e-07	2.09578e-05	1.34637e-07	8.76137e-06
A_72_P029841	---	---	-9.04135	2.44191e-05	0.000126472	4.92659e-08	8.42153e-06	1.36272e-07	8.81763e-06
A_72_P302674	NR4A3	nuclear receptor subfamily 4, group A, member 3	-15.2289	9.34503e-05	0.000330982	6.08698e-06	5.56675e-05	1.35774e-07	8.81861e-06
A_72_P313528	AGBL5	ATP/GTP binding protein-like 5	2.03187	6.40052e-07	1.78358e-05	1.32937e-07	1.23115e-05	1.36212e-07	8.83039e-06
A_72_P202437	SPARC	secreted protein, acidic, cysteine-rich (osteonectin)	9.60631	0.409469	0.461625	8.79434e-06	6.89401e-05	1.37475e-07	8.84553e-06
A_72_P230542	SLC44A4	solute carrier family 44, member 4	19.3918	5.5273e-08	7.5965e-06	5.16818e-05	0.000217135	1.37416e-07	8.85828e-06
A_72_P393388	---	---	-17.7401	2.62013e-06	3.2547e-05	2.82633e-05	0.000143441	1.37282e-07	8.86631e-06
A_72_P180001	---	---	-8.88331	0.000782839	0.00177953	1.6706e-06	2.91372e-05	1.38444e-07	8.8912e-06
A_72_P394689	IL17B	interleukin 17B	-7.90611	0.000136071	0.000438374	3.05811e-07	1.55434e-05	1.39035e-07	8.9125e-06
A_72_P239357	NOP56	NOP56 ribonucleoprotein	-2.68338	4.67005e-06	4.50346e-05	6.53928e-07	1.99187e-05	1.3953e-07	8.92758e-06
A_72_P191441	TRIM63	tripartite motif containing 63, E3 ubiquitin protein ligase	1.99586	5.06046e-08	7.36747e-06	2.95333e-08	7.99004e-06	1.39931e-07	8.93657e-06
A_72_P318433	---	---	4.47487	2.80934e-08	6.10925e-06	2.3853e-06	3.43345e-05	1.40284e-07	8.94254e-06
A_72_P245702	LOC100519209	BDNF/NT-3 growth factors receptor	-9.45153	2.39782e-08	5.76132e-06	1.71432e-06	2.93924e-05	1.4138e-07	8.97907e-06
A_72_P068031	HPGD	hydroxyprostaglandin dehydrogenase 15-(NAD)	-3.81979	1.70404e-08	5.13588e-06	3.57859e-07	1.61573e-05	1.42951e-07	8.97928e-06
A_72_P302804	CRYBB1	crystallin, beta B1	6.25879	3.95055e-05	0.000177457	2.07709e-06	3.19744e-05	1.42179e-07	8.98001e-06
A_72_P036291	F2	coagulation factor II (thrombin)	5.77983	0.723739	0.757446	2.62711e-08	7.33862e-06	1.42787e-07	8.98536e-06
A_72_P153306	---	---	4.31134	1.08343e-06	2.19362e-05	0.000146358	0.000470501	1.41758e-07	8.98644e-06
A_72_P358403	---	---	-2.1343	5.78041e-08	7.58051e-06	1.35379e-07	1.2371e-05	1.41259e-07	8.98802e-06
A_72_P032906	ATE1	arginyltransferase 1	-5.24589	1.10267e-06	2.20016e-05	0.000824855	0.00188139	1.43689e-07	8.99275e-06
A_72_P270019	---	---	-3.63005	7.35576e-07	1.87908e-05	1.28371e-07	1.21842e-05	1.42138e-07	8.99397e-06
A_72_P074221	CUX1	cut-like homeobox 1	-4.09735	3.84549e-07	1.4632e-05	0.000476453	0.00119825	1.4273e-07	8.99826e-06
A_72_P123786	---	---	-9.2036	7.00059e-07	1.85311e-05	3.57894e-07	1.61376e-05	1.44898e-07	9.00282e-06
A_72_P302769	HPX	hemopexin	25.3733	6.59543e-09	4.19652e-06	1.10786e-08	5.85612e-06	1.44656e-07	9.00408e-06
A_72_P239577	LOC100622370	uncharacterized LOC100622370	14.9284	2.40395e-05	0.000125167	3.33523e-07	1.5916e-05	1.43646e-07	9.00644e-06
A_72_P403643	DYRK1A	dual-specificity tyrosine-(Y)-phosphorylation regulated kinase 1A	-4.79825	4.49254e-07	1.55291e-05	6.51414e-07	1.9895e-05	1.44614e-07	9.01775e-06
A_72_P170001	CD163	CD163 molecule	-10.9172	1.32812e-05	8.47563e-05	0.0168786	0.0263594	1.44408e-07	9.0213e-06
A_72_P097796	---	---	3.47531	4.73486e-07	1.57184e-05	4.60593e-07	1.73525e-05	1.46246e-07	9.0213e-06
A_72_P161011	---	---	7.46344	4.70047e-06	4.52137e-05	0.000108183	0.000373461	1.46111e-07	9.02918e-06
A_72_P280844	PIK3CG	phosphatidylinositol-4,5-bisphosphate 3-kinase, catalytic subunit gamma	1.69053	9.31236e-08	8.53235e-06	0.0001918	0.000580877	1.4609e-07	9.04413e-06
A_72_P141206	---	---	-12.9715	2.18012e-06	2.98671e-05	1.73885e-06	2.94746e-05	1.46891e-07	9.04487e-06
A_72_P437614	---	---	9.48113	0.00245322	0.00471369	7.47439e-08	9.80201e-06	1.45866e-07	9.04659e-06
A_72_P344533	---	---	-5.26603	7.20675e-07	1.86038e-05	4.92642e-07	1.78176e-05	1.49379e-07	9.14884e-06
A_72_P404823	---	---	0.666089	1.1758e-07	9.26591e-06	5.55576e-06	5.25724e-05	1.49249e-07	9.15721e-06
A_72_P035311	BMP15	bone morphogenetic protein 15	13.157	0.460764	0.510953	4.50014e-07	1.71229e-05	1.49039e-07	9.1607e-06
A_72_P035338	AMCF-II	alveolar macrophage-derived chemotactic factor-II	44.5678	2.3846e-09	3.03454e-06	0.136122	0.174152	1.50225e-07	9.18431e-06
A_72_P178161	IGFBP2	insulin-like growth factor binding protein 2, 36kDa	-6.49205	2.99191e-08	6.26824e-06	2.19003e-08	6.90343e-06	1.50596e-07	9.19066e-06
A_72_P107421	TMEM163	transmembrane protein 163	11.0244	0.00269566	0.00511573	7.39306e-07	2.09759e-05	1.50919e-07	9.19401e-06
A_72_P162966	OSBPL3	oxysterol binding protein-like 3	5.34642	1.78919e-06	2.70695e-05	6.90569e-05	0.00026741	1.53094e-07	9.19607e-06
A_72_P378523	SUSD3	sushi domain containing 3	10.8553	8.52361e-06	6.41961e-05	2.96533e-09	5.36241e-06	1.5127e-07	9.1991e-06
A_72_P034951	CLEC17A	C-type lectin domain family 17, member A	13.3451	0.000789755	0.0017924	3.60109e-07	1.61527e-05	1.517e-07	9.20896e-06
A_72_P350578	---	---	-3.09805	4.45886e-07	1.54593e-05	3.01447e-07	1.55284e-05	1.53065e-07	9.21045e-06
A_72_P185971	---	---	29.7291	0.000220693	0.000638603	2.90769e-07	1.52761e-05	1.52969e-07	9.22083e-06
A_72_P021911	TSHZ2	teashirt zinc finger homeobox 2	-4.91868	1.20301e-06	2.28115e-05	4.40836e-06	4.64907e-05	1.52206e-07	9.22335e-06
A_72_P262032	---	---	8.39523	5.41212e-07	1.65147e-05	4.09797e-08	8.04584e-06	1.52505e-07	9.22521e-06
A_72_P050336	OTUD7B	OTU domain containing 7B	10.7972	0.000682966	0.0015878	4.00811e-07	1.66927e-05	1.5279e-07	9.22618e-06
A_72_P344368	---	---	-5.30024	4.42502e-07	1.54355e-05	5.1406e-06	5.06237e-05	1.54419e-07	9.25946e-06
A_72_P291509	---	---	-4.1076	3.09099e-07	1.33254e-05	4.45926e-06	4.66694e-05	1.55051e-07	9.26503e-06
A_72_P338893	---	---	6.35595	1.73613e-05	0.00010061	1.25405e-06	2.60665e-05	1.54958e-07	9.27563e-06
A_72_P396198	---	---	1.31961	9.7257e-08	8.65713e-06	1.41429e-07	1.23963e-05	1.58804e-07	9.3271e-06
A_72_P431029	---	---	-12.7291	7.32679e-05	0.000276821	7.93457e-06	6.43284e-05	1.56905e-07	9.32716e-06
A_72_P282524	---	---	-4.1358	5.33757e-07	1.64184e-05	6.72079e-07	2.01853e-05	1.56676e-07	9.32972e-06
A_72_P124086	ZC3H7A	zinc finger CCCH-type containing 7A	-0.0426944	1.58753e-07	1.00824e-05	3.4278e-07	1.60676e-05	1.57258e-07	9.33197e-06
A_72_P123101	---	---	0.0560512	1.64975e-07	1.03062e-05	1.74855e-07	1.33211e-05	1.59479e-07	9.33479e-06
A_72_P025686	---	---	-2.63462	3.47614e-07	1.40514e-05	6.08759e-07	1.95846e-05	1.57866e-07	9.33581e-06
A_72_P120586	---	---	-6.36542	8.67693e-07	2.0144e-05	1.99123e-06	3.14126e-05	1.58707e-07	9.33737e-06
A_72_P250912	TRPV2	transient receptor potential cation channel, subfamily V, member 2	-8.01479	6.30469e-06	5.3593e-05	0.00837899	0.0140566	1.58191e-07	9.33898e-06
A_72_P412853	---	---	0.0209046	1.57608e-07	1.00468e-05	9.76428e-07	2.36761e-05	1.58497e-07	9.34098e-06
A_72_P093516	---	---	-4.564	2.16507e-06	2.98036e-05	1.5065e-05	9.49063e-05	1.56617e-07	9.34236e-06
A_72_P213187	---	---	-3.40107	3.70757e-07	1.44105e-05	5.79915e-07	1.91222e-05	1.59399e-07	9.34606e-06
A_72_P035981	CYP2A19	cytochrome P450 2A19	12.511	2.00791e-06	2.85672e-05	1.2476e-06	2.59796e-05	1.57851e-07	9.35103e-06
A_72_P210457	ENPP1	ectonucleotide pyrophosphatase/phosphodiesterase 1	-17.0904	1.5441e-06	2.55558e-05	6.73616e-07	2.02138e-05	1.60377e-07	9.35552e-06
A_72_P424134	---	---	-1.36577	2.24798e-07	1.15974e-05	4.25894e-06	4.55865e-05	1.60245e-07	9.36372e-06
A_72_P365263	---	---	-2.38861	1.07258e-06	2.18971e-05	3.03157e-05	0.000150219	1.62108e-07	9.42446e-06
A_72_P095906	---	---	-7.01527	1.17993e-06	2.25731e-05	2.97228e-06	3.79786e-05	1.62033e-07	9.43607e-06
A_72_P372628	CCL5	chemokine (C-C motif) ligand 5	-2.05331	2.75109e-07	1.2843e-05	1.96861e-05	0.000113072	1.62707e-07	9.44332e-06
A_72_P321453	OLFML2B	olfactomedin-like 2B	7.85445	0.000111116	0.000375292	5.59906e-07	1.88791e-05	1.63249e-07	9.4588e-06
A_72_P046696	---	---	-5.67267	8.35945e-07	1.98221e-05	6.23913e-07	1.9667e-05	1.63804e-07	9.47498e-06
A_72_P319703	---	---	-4.20878	4.36912e-06	4.35e-05	1.90038e-08	6.73147e-06	1.65547e-07	9.49587e-06
A_72_P030761	---	---	-7.91155	1.53923e-08	4.85197e-06	7.4806e-06	6.20986e-05	1.6476e-07	9.49829e-06
A_72_P167956	---	---	-4.08626	9.483e-07	2.0994e-05	2.93795e-05	0.000147279	1.65146e-07	9.50459e-06
A_72_P034331	---	---	-6.33132	7.86826e-07	1.93796e-05	1.53373e-06	2.82711e-05	1.64666e-07	9.50884e-06
A_72_P272799	---	---	-1.29034	2.43883e-07	1.21268e-05	1.14648e-07	1.14845e-05	1.65525e-07	9.51052e-06
A_72_P427804	---	---	-5.65205	1.37011e-06	2.42035e-05	1.10004e-05	7.85131e-05	1.66745e-07	9.51695e-06
A_72_P041341	NIPBL	Nipped-B homolog (Drosophila)	-9.0362	1.59873e-06	2.57648e-05	1.16897e-06	2.51974e-05	1.66741e-07	9.53251e-06
A_72_P194822	ATP1A1	ATPase, Na+/K+ transporting, alpha 1 polypeptide	0.0461767	1.61228e-07	1.02019e-05	1.57898e-07	1.27954e-05	1.66514e-07	9.53542e-06
A_72_P072451	---	---	5.11273	2.13766e-05	0.000115721	6.2108e-08	9.44235e-06	1.68053e-07	9.55983e-06
A_72_P035011	---	---	-9.4948	1.0708e-06	2.18998e-05	6.84743e-07	2.04228e-05	1.67891e-07	9.56642e-06
A_72_P149826	---	---	-3.20155	4.84282e-07	1.5832e-05	1.17501e-06	2.52325e-05	1.68547e-07	9.57208e-06
A_72_P139891	KLHL2	kelch-like family member 2	-3.7009	4.42166e-07	1.54551e-05	4.42179e-06	4.6561e-05	1.68973e-07	9.58042e-06
A_72_P001121	---	---	-1.29048	2.52097e-07	1.23212e-05	1.59991e-05	9.90296e-05	1.70324e-07	9.5937e-06
A_72_P137856	---	---	-4.72585	3.87714e-07	1.4639e-05	1.95505e-06	3.12581e-05	1.7173e-07	9.59428e-06
A_72_P165091	RNF114	ring finger protein 114	5.88982	0.128147	0.163656	4.88954e-08	8.39999e-06	1.70941e-07	9.59702e-06
A_72_P231862	FGL1	fibrinogen like 1	17.4931	9.52311e-07	2.10016e-05	2.44127e-07	1.4512e-05	1.69889e-07	9.60071e-06
A_72_P049081	---	---	10.4029	0.0739666	0.0991734	1.47527e-06	2.77595e-05	1.71613e-07	9.60336e-06
A_72_P174176	MPDZ	multiple PDZ domain protein	-0.0465675	1.75745e-07	1.05752e-05	1.66294e-07	1.30153e-05	1.70779e-07	9.6036e-06
A_72_P258397	---	---	-2.37781	3.11716e-07	1.33378e-05	1.46947e-06	2.77263e-05	1.70301e-07	9.60818e-06
A_72_P014816	ADCK5	aarF domain containing kinase 5	2.06557	9.57067e-08	8.63094e-06	7.49842e-07	2.09633e-05	1.69807e-07	9.61188e-06
A_72_P302839	MX1	myxovirus (influenza virus) resistance 1, interferon-inducible protein p78 (mouse)	35.1485	5.25872e-07	1.63515e-05	0.00121971	0.00261403	1.715e-07	9.61266e-06
A_72_P188536	---	---	-7.05833	5.99635e-07	1.72553e-05	1.71845e-06	2.94338e-05	1.73935e-07	9.68596e-06
A_72_P137361	---	---	0.465502	1.4499e-07	9.90401e-06	1.2762e-05	8.58942e-05	1.75953e-07	9.68839e-06
A_72_P026016	---	---	-2.94232	4.72814e-07	1.57264e-05	8.65482e-06	6.81887e-05	1.76823e-07	9.68975e-06
A_72_P186746	YARS	tyrosyl-tRNA synthetase	-2.14058	2.48037e-08	5.8372e-06	4.15908e-09	4.92764e-06	1.76271e-07	9.69038e-06
A_72_P227547	---	---	-1.05343	2.1414e-07	1.15504e-05	2.1198e-06	3.2299e-05	1.76553e-07	9.69042e-06
A_72_P176466	ELF3	E74-like factor 3 (ets domain transcription factor, epithelial-specific )	11.4914	2.10291e-10	1.20423e-06	4.20627e-08	8.11929e-06	1.7497e-07	9.69644e-06
A_72_P370913	TMEM45B	transmembrane protein 45B	16.055	3.67371e-07	1.43928e-05	0.0160087	0.0251172	1.75851e-07	9.69836e-06
A_72_P146161	BLVRA	biliverdin reductase A	-9.16973	4.16264e-06	4.24404e-05	1.6092e-06	2.87073e-05	1.7393e-07	9.70142e-06
A_72_P366639	---	---	1.22115	1.1619e-07	9.17744e-06	1.43047e-07	1.23491e-05	1.75715e-07	9.70644e-06
A_72_P170936	---	---	0.255541	1.62089e-07	1.02375e-05	7.11067e-07	2.07223e-05	1.74885e-07	9.70741e-06
A_72_P036871	---	---	-3.0733	4.81235e-07	1.58531e-05	0.000589473	0.00142752	1.75452e-07	9.70749e-06
A_72_P320708	DDX60	DEAD (Asp-Glu-Ala-Asp) box polypeptide 60	14.0516	0.000260939	0.000727727	2.40101e-05	0.00012872	1.7464e-07	9.70946e-06
A_72_P128306	---	---	-4.3615	5.93053e-07	1.721e-05	7.84894e-07	2.14033e-05	1.78228e-07	9.7512e-06
A_72_P000746	NRP1	neuropilin 1	-6.76169	1.06081e-06	2.18253e-05	1.68188e-05	0.000102225	1.78796e-07	9.76671e-06
A_72_P286909	JAG1	jagged 1	-8.94086	3.82924e-06	4.03709e-05	3.24985e-06	3.96807e-05	1.80058e-07	9.77345e-06
A_72_P212967	---	---	-1.76838	2.71448e-07	1.2829e-05	1.10536e-06	2.46456e-05	1.79504e-07	9.77429e-06
A_72_P104716	PRDM1	PR domain containing 1, with ZNF domain	6.90437	0.0136047	0.021359	1.46254e-05	9.31787e-05	1.79326e-07	9.7801e-06
A_72_P342813	---	---	-3.73126	5.51308e-07	1.66016e-05	9.95725e-06	7.44065e-05	1.79994e-07	9.78547e-06
A_72_P248242	RPS27L	ribosomal protein S27-like	-1.8387	3.64949e-07	1.43635e-05	2.72606e-05	0.000140175	1.818e-07	9.83694e-06
A_72_P403078	---	---	6.37476	1.10255e-06	2.20119e-05	6.66612e-08	9.66419e-06	1.8179e-07	9.85194e-06
A_72_P052126	SERPINI1	serpin peptidase inhibitor, clade I (neuroserpin), member 1	17.0481	1.68282e-05	9.87195e-05	1.91733e-07	1.37245e-05	1.82601e-07	9.86476e-06
A_72_P222577	---	---	-3.03805	3.95505e-07	1.47228e-05	0.000834367	0.00189842	1.83175e-07	9.88023e-06
A_72_P254117	LOC100520903	zinc finger protein 300-like	-12.7082	1.39001e-05	8.72317e-05	0.00013368	0.000439448	1.86509e-07	9.91989e-06
A_72_P144946	LOC733603	serum amyloid A2	25.8922	4.32021e-05	0.000188805	3.93161e-08	8.23697e-06	1.86358e-07	9.92723e-06
A_72_P111726	LOC106504059	exocyst complex component 4	-7.88058	1.2427e-06	2.30675e-05	7.38342e-06	6.16643e-05	1.84708e-07	9.93172e-06
A_72_P008841	CD83	CD83 molecule	-3.50947	3.86154e-07	1.46283e-05	3.80238e-07	1.65374e-05	1.87035e-07	9.93252e-06
A_72_P148351	STX7	syntaxin 7	0.600881	1.52487e-07	9.97963e-06	1.4706e-06	2.77171e-05	1.84445e-07	9.93312e-06
A_72_P260997	ID2	inhibitor of DNA binding 2, dominant negative helix-loop-helix protein	-9.20824	1.8935e-06	2.77082e-05	1.68459e-05	0.000102317	1.85903e-07	9.93381e-06
A_72_P404378	---	---	2.27414	5.6627e-08	7.57062e-06	1.6016e-07	1.28573e-05	1.85383e-07	9.93694e-06
A_72_P166936	---	---	-5.30732	1.00157e-06	2.12819e-05	0.000445385	0.00113406	1.85691e-07	9.93795e-06
A_72_P177376	---	---	-3.42531	3.95111e-07	1.47401e-05	1.40038e-06	2.73695e-05	1.85126e-07	9.93865e-06
A_72_P080286	CLEC12B	C-type lectin domain family 12, member B	-22.4078	6.31267e-08	7.83022e-06	0.00461412	0.00828386	1.8635e-07	9.94226e-06
A_72_P066386	---	---	1.27651	1.53192e-07	9.9688e-06	2.10387e-07	1.39281e-05	1.89079e-07	1.00256e-05
A_72_P157361	---	---	-8.71573	8.11029e-06	6.22568e-05	1.67712e-06	2.91473e-05	1.91548e-07	1.00479e-05
A_72_P383498	---	---	-5.2102	1.4287e-06	2.47299e-05	0.0474176	0.0667358	1.91496e-07	1.00606e-05
A_72_P350128	GNAQ	guanine nucleotide binding protein (G protein), q polypeptide	-7.38145	8.44699e-07	1.98516e-05	1.05955e-06	2.43186e-05	1.91474e-07	1.00748e-05
A_72_P037291	NME9	NME/NM23 family member 9	16.9557	5.7769e-10	1.80444e-06	1.51601e-08	6.12808e-06	1.90313e-07	1.00754e-05
A_72_P297949	---	---	-20.9413	0.000976665	0.00213945	1.14205e-06	2.49934e-05	1.90678e-07	1.00793e-05
A_72_P083396	---	---	0.765666	1.34142e-07	9.64221e-06	1.36891e-07	1.23449e-05	1.91291e-07	1.00806e-05
A_72_P288739	SOX18	SRY (sex determining region Y)-box 18	2.25603	5.13139e-07	1.61308e-05	3.79341e-07	1.65194e-05	1.91013e-07	1.00814e-05
A_72_P419319	HLCS	holocarboxylase synthetase (biotin-(proprionyl-CoA-carboxylase (ATP-hydrolysing)) ligase)	0.0308836	1.90148e-07	1.09988e-05	1.99498e-07	1.38197e-05	1.9298e-07	1.00922e-05
A_72_P333193	---	---	-4.74522	5.52436e-07	1.6621e-05	4.3923e-06	4.63926e-05	1.92801e-07	1.00983e-05
A_72_P044356	---	---	-8.083	1.00844e-06	2.13226e-05	1.64004e-06	2.88827e-05	1.96255e-07	1.01553e-05
A_72_P227202	PDK4	pyruvate dehydrogenase kinase, isozyme 4	-22.054	3.8725e-06	4.06276e-05	7.37928e-07	2.09714e-05	1.96226e-07	1.01691e-05
A_72_P099581	MS4A1	membrane-spanning 4-domains, subfamily A, member 1	26.0974	9.78981e-07	2.11286e-05	2.5404e-07	1.46207e-05	1.94827e-07	1.01734e-05
A_72_P034696	---	---	-10.7185	1.91063e-05	0.00010732	7.53447e-06	6.22749e-05	1.95426e-07	1.01737e-05
A_72_P061456	---	---	-1.05502	2.73804e-07	1.28169e-05	9.16859e-07	2.29442e-05	1.95246e-07	1.01797e-05
A_72_P154601	---	---	-4.46526	9.36521e-07	2.09219e-05	1.80128e-06	3.00002e-05	1.96218e-07	1.01841e-05
A_72_P001276	MX2	myxovirus (influenza virus) resistance 2 (mouse)	11.7503	6.00505e-09	3.96784e-06	2.57641e-06	3.5666e-05	1.96058e-07	1.01912e-05
A_72_P015301	---	---	-0.491708	2.2571e-07	1.16095e-05	0.0142351	0.0225945	2.00993e-07	1.0231e-05
A_72_P114906	---	---	-9.10865	5.33515e-06	4.84692e-05	3.93162e-07	1.67393e-05	2.00188e-07	1.02355e-05
A_72_P431199	PHGDH	phosphoglycerate dehydrogenase	28.24	7.03282e-06	5.71931e-05	2.14345e-07	1.39747e-05	1.98243e-07	1.02428e-05
A_72_P423084	---	---	13.609	3.40435e-07	1.39084e-05	1.44019e-07	1.234e-05	2.00053e-07	1.02439e-05
A_72_P047036	---	---	-5.89917	6.92465e-07	1.8458e-05	1.35702e-06	2.70294e-05	2.00956e-07	1.02443e-05
A_72_P351328	---	---	-21.307	2.22324e-05	0.000118782	0.178538	0.222696	2.00676e-07	1.02452e-05
A_72_P174291	---	---	31.0951	2.17298e-06	2.98407e-05	2.20955e-06	3.29791e-05	1.99926e-07	1.02526e-05
A_72_P127836	TMED1	transmembrane emp24 protein transport domain containing 1	-3.81903	3.1452e-08	6.39443e-06	5.47927e-08	8.92238e-06	1.999e-07	1.02666e-05
A_72_P428539	---	---	-0.607853	2.26034e-07	1.16088e-05	1.43914e-06	2.76088e-05	1.99886e-07	1.02813e-05
A_72_P328943	---	---	4.20365	8.53537e-06	6.42284e-05	1.37401e-06	2.71944e-05	1.9931e-07	1.02824e-05
A_72_P222692	SLC39A8	solute carrier family 39 (zinc transporter), member 8	-1.94054	5.37735e-07	1.64817e-05	1.24406e-05	8.47607e-05	1.99812e-07	1.02929e-05
A_72_P260052	---	---	-5.02287	5.2846e-07	1.63433e-05	2.16477e-06	3.26512e-05	2.02766e-07	1.0306e-05
A_72_P180671	---	---	34.6931	9.28773e-06	6.74238e-05	1.78577e-07	1.34261e-05	2.03925e-07	1.03343e-05
A_72_P253002	---	---	0.246906	1.89392e-07	1.10294e-05	7.353e-06	6.15e-05	2.03715e-07	1.03389e-05
A_72_P388073	---	---	-6.86742	1.7233e-06	2.67923e-05	7.2537e-07	2.08386e-05	2.06876e-07	1.04377e-05
A_72_P056626	SATB1	SATB homeobox 1	-6.78171	1.638e-05	9.69012e-05	6.51548e-06	5.76527e-05	2.06332e-07	1.04409e-05
A_72_P333278	---	---	-0.0567921	2.11204e-07	1.14822e-05	8.9593e-06	6.96769e-05	2.07264e-07	1.04419e-05
A_72_P030466	---	---	8.07208	2.73211e-08	5.97914e-06	4.89992e-07	1.78155e-05	2.07583e-07	1.04427e-05
A_72_P310833	---	---	-8.08406	9.96458e-07	2.1239e-05	1.95407e-06	3.12715e-05	2.0673e-07	1.04457e-05
A_72_P402953	---	---	5.67458	7.64224e-08	8.10431e-06	9.15377e-06	7.06298e-05	2.09014e-07	1.04535e-05
A_72_P097046	---	---	-0.131757	2.43122e-07	1.21416e-05	2.21593e-07	1.41256e-05	2.08129e-07	1.04548e-05
A_72_P177061	---	---	-2.56557	8.35265e-07	1.98197e-05	7.96811e-07	2.14055e-05	2.09977e-07	1.04559e-05
A_72_P283859	---	---	-1.74627	3.28974e-07	1.36677e-05	2.30887e-06	3.37864e-05	2.09768e-07	1.04607e-05
A_72_P166986	---	---	-4.51877	2.16354e-06	2.97944e-05	0.311752	0.36653	2.08877e-07	1.04618e-05
A_72_P085886	VPS51	vacuolar protein sorting 51 homolog (S. cerevisiae)	-21.6159	0.00173538	0.0034967	0.000164639	0.000514727	2.08672e-07	1.04668e-05
A_72_P427369	---	---	-1.44819	3.03638e-07	1.32563e-05	8.28191e-07	2.19059e-05	2.09732e-07	1.04741e-05
A_72_P286644	---	---	-6.42077	8.07751e-07	1.95861e-05	1.69697e-06	2.92555e-05	2.11205e-07	1.05019e-05
A_72_P202497	---	---	-1.73034	4.02847e-07	1.47721e-05	3.53256e-07	1.6205e-05	2.11903e-07	1.05062e-05
A_72_P388463	OSM	oncostatin M	-0.20447	2.8709e-07	1.30134e-05	2.34017e-07	1.43326e-05	2.1164e-07	1.05083e-05
A_72_P279984	---	---	-2.79429	4.86373e-07	1.58702e-05	1.48988e-05	9.43084e-05	2.13423e-07	1.05663e-05
A_72_P418199	TBX20	T-box 20	-1.61138	3.03794e-07	1.32295e-05	7.45571e-07	2.09632e-05	2.13959e-07	1.05776e-05
A_72_P348513	GNAS	GNAS complex locus	7.25519	3.93414e-08	6.93196e-06	1.06942e-06	2.43824e-05	2.14314e-07	1.05799e-05
A_72_P318799	CFLAR	CASP8 and FADD-like apoptosis regulator	-3.90432	6.16921e-08	7.8217e-06	1.16991e-08	5.82565e-06	2.15318e-07	1.05838e-05
A_72_P087791	LOC100738084	uncharacterized LOC100738084	-3.48481	6.57772e-07	1.80948e-05	8.69003e-06	6.84191e-05	2.15135e-07	1.059e-05
A_72_P005751	CA1	carbonic anhydrase I	35.6988	5.54455e-08	7.55974e-06	7.47902e-07	2.09944e-05	2.14969e-07	1.0597e-05
A_72_P381438	---	---	-4.69029	8.86289e-07	2.0342e-05	4.73191e-05	0.000203995	2.16266e-07	1.06152e-05
A_72_P119501	---	---	6.80802	1.85064e-06	2.72901e-05	0.00878882	0.0146825	2.1825e-07	1.0667e-05
A_72_P002031	---	---	-2.50979	8.70584e-08	8.40236e-06	0.000443404	0.00112968	2.18072e-07	1.06734e-05
A_72_P416478	---	---	-1.36892	7.91263e-08	8.18886e-06	7.34984e-08	9.71282e-06	2.17973e-07	1.06838e-05
A_72_P094106	---	---	-10.6317	1.30818e-05	8.39832e-05	1.09863e-06	2.46395e-05	2.19033e-07	1.069e-05
A_72_P287384	---	---	0.0418655	2.28908e-07	1.16519e-05	1.41254e-06	2.742e-05	2.20028e-07	1.0693e-05
A_72_P140211	---	---	5.15468	1.99531e-06	2.84823e-05	2.90598e-06	3.75645e-05	2.19417e-07	1.06935e-05
A_72_P133986	---	---	-9.29707	6.27058e-06	5.3422e-05	9.86921e-07	2.37629e-05	2.20821e-07	1.07013e-05
A_72_P065806	---	---	-9.6715	2.5307e-06	3.20266e-05	9.86038e-06	7.40369e-05	2.20007e-07	1.07071e-05
A_72_P397853	---	---	5.22391	4.52269e-08	7.09566e-06	7.74447e-08	9.92881e-06	2.24112e-07	1.07097e-05
A_72_P191276	---	---	-9.09662	4.2451e-06	4.2786e-05	1.71546e-06	2.93973e-05	2.20766e-07	1.07137e-05
A_72_P341153	---	---	-10.581	1.09676e-05	7.5187e-05	0.102618	0.134523	2.24826e-07	1.0714e-05
A_72_P252752	---	---	0.394748	1.51555e-07	9.93756e-06	6.46592e-08	9.57597e-06	2.24531e-07	1.07148e-05
A_72_P399618	CAMK2G	calcium/calmodulin-dependent protein kinase II gamma	-5.25455	3.91716e-06	4.08714e-05	1.02766e-05	7.56735e-05	2.23991e-07	1.07188e-05
A_72_P401753	---	---	-2.29397	4.05525e-07	1.48386e-05	1.07276e-06	2.44261e-05	2.23852e-07	1.07271e-05
A_72_P197302	CTNND1	catenin (cadherin-associated protein), delta 1	-12.3563	2.21787e-05	0.000118605	3.84997e-06	4.30883e-05	2.23766e-07	1.0738e-05
A_72_P010126	---	---	-6.35388	1.7074e-06	2.67386e-05	2.45346e-06	3.47622e-05	2.23249e-07	1.07431e-05
A_72_P109451	---	---	-9.98794	2.88952e-06	3.43414e-05	6.59875e-05	0.000258496	2.23594e-07	1.07447e-05
A_72_P224257	---	---	-6.50199	2.14186e-06	2.96623e-05	0.035841	0.0518204	2.2306e-07	1.07491e-05
A_72_P063596	TIAF1	TGFB1-induced anti-apoptotic factor 1	-0.738173	1.25228e-07	9.51926e-06	4.10906e-08	8.02177e-06	2.22823e-07	1.07528e-05
A_72_P209272	---	---	-9.20322	3.19567e-06	3.62615e-05	5.25255e-06	5.10964e-05	2.26008e-07	1.07554e-05
A_72_P214222	ZNF608	zinc finger protein 608	-9.25336	6.27429e-06	5.34403e-05	9.94936e-06	7.43799e-05	2.22669e-07	1.07604e-05
A_72_P126781	MAN2A1	mannosidase, alpha, class 2A, member 1	-4.94186	2.42503e-06	3.13829e-05	0.000255427	0.000727955	2.27405e-07	1.07623e-05
A_72_P022426	---	---	-2.30014	4.32875e-07	1.53174e-05	6.59751e-06	5.80645e-05	2.27288e-07	1.07716e-05
A_72_P226112	---	---	-6.00163	1.03015e-06	2.15559e-05	4.09632e-05	0.00018473	2.22662e-07	1.07753e-05
A_72_P009776	---	---	5.92518	2.86561e-06	3.41518e-05	2.20496e-07	1.40818e-05	2.26875e-07	1.07817e-05
A_72_P332688	---	---	16.1862	0.00839077	0.0138499	2.02329e-07	1.39037e-05	2.27265e-07	1.07853e-05
A_72_P172716	SERPINA3-2	alpha-1-antichymotrypsin 2	26.3885	3.41973e-07	1.39216e-05	1.90279e-07	1.37638e-05	2.29925e-07	1.07923e-05
A_72_P174846	---	---	-4.26451	8.41504e-07	1.9858e-05	1.42204e-05	9.1515e-05	2.28403e-07	1.07946e-05
A_72_P115371	---	---	-0.623002	2.83427e-07	1.29498e-05	3.33894e-06	4.0183e-05	2.29763e-07	1.07995e-05
A_72_P030956	---	---	-16.5042	0.000266524	0.000740598	1.17793e-05	8.20779e-05	2.30453e-07	1.08024e-05
A_72_P373923	---	---	-0.693532	2.72724e-07	1.28013e-05	1.7601e-06	2.96302e-05	2.29707e-07	1.08116e-05
A_72_P288309	---	---	-8.17746	7.97687e-06	6.15489e-05	0.00514784	0.00911585	2.29535e-07	1.08184e-05
A_72_P350118	---	---	-3.19065	4.92894e-07	1.59467e-05	4.05981e-07	1.67859e-05	2.29465e-07	1.08299e-05
A_72_P376968	---	---	7.40454	0.000884401	0.00196986	5.76073e-05	0.000234629	2.31411e-07	1.08325e-05
A_72_P367363	CNOT6L	CCR4-NOT transcription complex, subunit 6-like	4.42076	8.04566e-05	0.000296738	0.0241339	0.0363309	2.32794e-07	1.08824e-05
A_72_P142641	SGIP1	SH3-domain GRB2-like (endophilin) interacting protein 1	-0.983559	1.12038e-07	9.05766e-06	2.13008e-07	1.39671e-05	2.33882e-07	1.08888e-05
A_72_P030836	PIAS1	protein inhibitor of activated STAT, 1	-2.71606	7.79825e-07	1.93319e-05	1.62873e-06	2.88015e-05	2.33478e-07	1.08996e-05
A_72_P128521	STXBP6	syntaxin binding protein 6 (amisyn)	-11.153	4.9667e-06	4.66132e-05	1.94748e-06	3.12097e-05	2.33832e-07	1.09012e-05
A_72_P071791	PHGDH	phosphoglycerate dehydrogenase	28.6378	6.96888e-06	5.69562e-05	2.23968e-07	1.4198e-05	2.3453e-07	1.09042e-05
A_72_P389113	TMEM206	transmembrane protein 206	5.0477	2.28993e-05	0.000121083	5.3461e-07	1.84795e-05	2.34865e-07	1.0905e-05
A_72_P361508	KEL	Kell blood group, metallo-endopeptidase	34.6651	3.31838e-08	6.47819e-06	4.74492e-08	8.31789e-06	2.35294e-07	1.09102e-05
A_72_P144741	---	---	-19.0958	9.5142e-06	6.85178e-05	1.45964e-06	2.76165e-05	2.42306e-07	1.09114e-05
A_72_P026866	---	---	-4.25266	1.34379e-08	4.75991e-06	3.54517e-08	8.01371e-06	2.37865e-07	1.09116e-05
A_72_P168576	---	---	-8.81642	4.62317e-06	4.48342e-05	3.23856e-06	3.96556e-05	2.42015e-07	1.09126e-05
A_72_P348113	DCN	decorin	-12.3272	0.000329683	0.000877496	0.000127371	0.000423898	2.38276e-07	1.09159e-05
A_72_P176326	MIR494	microRNA mir-494	18.2616	0.00541544	0.00939459	5.50175e-07	1.87348e-05	2.35742e-07	1.09163e-05
A_72_P079166	---	---	6.65399	5.27171e-08	7.5158e-06	1.14489e-05	8.05103e-05	2.41881e-07	1.09209e-05
A_72_P188596	RCN1	reticulocalbin 1, EF-hand calcium binding domain	-25.3625	4.34398e-10	1.65839e-06	1.26479e-08	6.03567e-06	2.39103e-07	1.09247e-05
A_72_P002146	CYP7B1	cytochrome P450, family 7, subfamily B, polypeptide 1	-8.39809	2.76098e-06	3.34383e-05	6.40233e-06	5.70777e-05	2.37834e-07	1.09248e-05
A_72_P411818	---	---	0.776338	1.91991e-07	1.10681e-05	1.78037e-06	2.98399e-05	2.36568e-07	1.0925e-05
A_72_P089316	IGG2B	Ig gamma 2b chain constant region	13.3801	9.91651e-05	0.000345174	4.05378e-08	8.09789e-06	2.36303e-07	1.09275e-05
A_72_P055806	---	---	-1.49759	3.8557e-07	1.46384e-05	8.37214e-05	0.000308315	2.43339e-07	1.09292e-05
A_72_P166316	GALE	UDP-galactose-4-epimerase	7.86322	0.000768477	0.00175291	4.35098e-08	8.12475e-06	2.37031e-07	1.09317e-05
A_72_P275834	---	---	4.03729	5.67643e-08	7.53036e-06	3.65609e-07	1.62931e-05	2.41511e-07	1.09329e-05
A_72_P340348	---	---	-7.7702	2.62714e-06	3.25634e-05	5.94886e-06	5.48275e-05	2.44383e-07	1.09333e-05
A_72_P190471	---	---	-8.28778	1.82612e-06	2.71501e-05	4.41151e-06	4.64812e-05	2.37397e-07	1.0934e-05
A_72_P390553	---	---	-2.87762	1.04859e-06	2.17564e-05	1.06462e-05	7.71065e-05	2.3773e-07	1.09346e-05
A_72_P035611	HSPH1	heat shock 105kDa/110kDa protein 1	-0.910995	3.08945e-07	1.33355e-05	3.93579e-07	1.66745e-05	2.4188e-07	1.09352e-05
A_72_P221047	---	---	-2.20701	4.69741e-07	1.57308e-05	2.87659e-06	3.74381e-05	2.39095e-07	1.09388e-05
A_72_P304119	SOCS5	suppressor of cytokine signaling 5	-9.29852	6.89917e-06	5.66018e-05	1.04574e-06	2.4163e-05	2.44227e-07	1.09405e-05
A_72_P079596	APC	adenomatous polyposis coli	-3.73123	9.59769e-07	2.10445e-05	1.41236e-05	9.11141e-05	2.43307e-07	1.09421e-05
A_72_P246592	---	---	-6.39317	5.8911e-06	5.14652e-05	7.30405e-05	0.00027838	2.44992e-07	1.09463e-05
A_72_P413103	SLC25A1	solute carrier family 25 (mitochondrial carrier; citrate transporter), member 1	1.13294	4.26118e-07	1.51878e-05	8.18066e-08	1.00028e-05	2.4149e-07	1.09464e-05
A_72_P436039	---	---	-11.9895	5.38965e-05	0.000221564	0.00165375	0.00338847	2.41269e-07	1.09508e-05
A_72_P436059	PLAGL1	pleiomorphic adenoma gene-like 1	-5.21959	9.49295e-07	2.10025e-05	6.16699e-05	0.000246672	2.44192e-07	1.09533e-05
A_72_P368673	---	---	9.20218	0.000223107	0.000644018	4.73078e-07	1.75345e-05	2.45507e-07	1.0955e-05
A_72_P035016	LCP2	lymphocyte cytosolic protein 2 (SH2 domain containing leukocyte protein of 76kDa)	1.37337	1.80426e-07	1.0744e-05	2.99423e-06	3.80891e-05	2.41046e-07	1.09552e-05
A_72_P159941	ANK3	ankyrin 3, node of Ranvier (ankyrin G)	-0.308972	2.72013e-07	1.28204e-05	2.60651e-07	1.47784e-05	2.45878e-07	1.09574e-05
A_72_P277109	---	---	-5.63272	9.50562e-07	2.09899e-05	7.97312e-06	6.45496e-05	2.40975e-07	1.09665e-05
A_72_P231307	---	---	-5.07317	5.50873e-07	1.6603e-05	1.076e-06	2.44674e-05	2.40863e-07	1.09759e-05
A_72_P055766	---	---	-7.64926	5.69438e-06	5.03612e-05	1.77511e-05	0.000105777	2.40704e-07	1.09832e-05
A_72_P275254	---	---	-0.223832	2.84086e-07	1.29455e-05	2.65971e-07	1.49078e-05	2.48139e-07	1.10438e-05
A_72_P234172	PLEKHO2	pleckstrin homology domain containing, family O member 2	13.3156	5.49521e-05	0.000224667	0.00865377	0.0144773	2.4945e-07	1.10878e-05
A_72_P183656	SLC27A1	solute carrier family 27 (fatty acid transporter), member 1	-4.40397	4.00554e-08	7.02175e-06	9.24645e-07	2.29883e-05	2.49865e-07	1.10919e-05
A_72_P259637	XKR8	X-linked Kx blood group related 8	-3.26186	5.15863e-08	7.44728e-06	5.48145e-07	1.87587e-05	2.5218e-07	1.10943e-05
A_72_P162026	---	---	-2.56431	7.04563e-07	1.85645e-05	1.27639e-05	8.58898e-05	2.51655e-07	1.10996e-05
A_72_P369768	---	---	-5.49641	9.41471e-07	2.09643e-05	3.05567e-05	0.000151064	2.52088e-07	1.11045e-05
A_72_P134281	---	---	-8.23688	0.00145811	0.00301096	3.56217e-05	0.000167478	2.50577e-07	1.11091e-05
A_72_P295819	---	---	-7.83724	1.16327e-05	7.79273e-05	1.89488e-05	0.00011035	2.51315e-07	1.11132e-05
A_72_P232247	HYAL3	hyaluronoglucosaminidase 3	7.93815	3.25944e-05	0.000155005	1.59507e-07	1.2865e-05	2.51653e-07	1.11138e-05
A_72_P372483	---	---	16.6651	5.89251e-05	0.000236244	0.000406359	0.00105128	2.54412e-07	1.11213e-05
A_72_P165766	FCN1	ficolin (collagen/fibrinogen domain containing) 1	-3.23842	1.13041e-07	9.0747e-06	2.75952e-07	1.49786e-05	2.53126e-07	1.11217e-05
A_72_P036731	---	---	-2.01561	4.83986e-07	1.58374e-05	2.59452e-06	3.57439e-05	2.5509e-07	1.11227e-05
A_72_P046361	LOC100510923	uncharacterized LOC100510923	21.0882	1.68399e-06	2.65171e-05	2.01314e-07	1.38894e-05	2.55754e-07	1.11233e-05
A_72_P001666	---	---	-15.9652	2.49123e-05	0.000128484	0.372661	0.427764	2.53819e-07	1.11237e-05
A_72_P207992	FYN	FYN oncogene related to SRC, FGR, YES	-2.72648	5.59642e-07	1.67207e-05	1.67238e-05	0.000101954	2.51236e-07	1.1124e-05
A_72_P082016	---	---	-4.63373	8.63123e-07	2.01058e-05	2.7199e-05	0.000140005	2.56113e-07	1.11249e-05
A_72_P071986	PPP1R3C	protein phosphatase 1, regulatory subunit 3C	3.98482	2.53025e-06	3.20328e-05	2.77764e-07	1.50295e-05	2.55478e-07	1.11254e-05
A_72_P263262	---	---	-4.04858	5.24805e-07	1.63479e-05	1.79974e-06	3.0018e-05	2.54887e-07	1.11279e-05
A_72_P141671	---	---	29.2541	4.66914e-05	0.000200059	1.45351e-07	1.23312e-05	2.53649e-07	1.11304e-05
A_72_P403623	LOC100519855	ATP-binding cassette sub-family G member 2-like	-9.06299	1.82312e-06	2.71523e-05	2.59446e-06	3.57573e-05	2.5431e-07	1.1131e-05
A_72_P252477	ZNF436	zinc finger protein 436	-1.53491	3.50393e-07	1.40644e-05	7.05749e-07	2.06901e-05	2.5663e-07	1.11333e-05
A_72_P114401	---	---	-4.92484	8.69589e-07	2.01471e-05	1.26468e-06	2.61923e-05	2.57554e-07	1.11593e-05
A_72_P395903	---	---	-7.40011	1.83995e-06	2.72495e-05	1.5568e-05	9.71314e-05	2.58754e-07	1.1169e-05
A_72_P021796	---	---	0.309844	2.09534e-07	1.14276e-05	6.36699e-07	1.96553e-05	2.59087e-07	1.11693e-05
A_72_P289254	---	---	0.00697035	2.58186e-07	1.25652e-05	2.80989e-07	1.50616e-05	2.5864e-07	1.11781e-05
A_72_P103376	---	---	8.88124	1.59676e-06	2.57815e-05	3.25816e-08	8.23141e-06	2.58546e-07	1.11882e-05
A_72_P195147	EIF4G3	eukaryotic translation initiation factor 4 gamma, 3	-7.10796	1.47001e-06	2.49669e-05	1.84253e-06	3.03925e-05	2.60225e-07	1.12044e-05
A_72_P422364	---	---	-6.92225	4.1871e-06	4.25509e-05	0.00172609	0.00351655	2.61203e-07	1.12324e-05
A_72_P146816	CLCA1	chloride channel accessory 1	60.4779	3.90992e-09	3.63084e-06	7.17124e-07	2.07056e-05	2.63439e-07	1.12862e-05
A_72_P110376	---	---	1.65984	1.48799e-07	9.88891e-06	9.22531e-07	2.29857e-05	2.63135e-07	1.12872e-05
A_72_P061306	---	---	-3.02022	9.04798e-07	2.05744e-05	4.93832e-06	4.9497e-05	2.65793e-07	1.12885e-05
A_72_P344478	---	---	-12.0458	7.84443e-06	6.08688e-05	0.00116894	0.00251921	2.63007e-07	1.12958e-05
A_72_P332588	MOB1B	MOB kinase activator 1B	13.3815	2.05517e-05	0.00011255	2.08235e-07	1.39469e-05	2.65698e-07	1.12984e-05
A_72_P184996	---	---	-8.57822	2.25403e-06	3.02288e-05	1.86083e-05	0.000109144	2.65178e-07	1.13043e-05
A_72_P112606	---	---	8.31763	7.89245e-05	0.000292752	1.42254e-07	1.23739e-05	2.65585e-07	1.13076e-05
A_72_P070561	---	---	-6.63723	4.08739e-06	4.20349e-05	1.47127e-07	1.23597e-05	2.65139e-07	1.13167e-05
A_72_P151996	RAB3B	RAB3B, member RAS oncogene family	0.526398	4.52311e-07	1.5541e-05	8.53221e-06	6.76571e-05	2.64838e-07	1.13179e-05
A_72_P221392	---	---	-0.202525	2.88803e-07	1.30223e-05	2.8021e-07	1.50434e-05	2.66865e-07	1.132e-05
A_72_P223947	MAN1A1	mannosidase, alpha, class 1A, member 1	10.907	0.01942	0.0294359	2.98349e-06	3.80088e-05	2.64705e-07	1.13263e-05
A_72_P246347	---	---	-4.10592	6.67908e-07	1.82132e-05	1.93989e-06	3.11461e-05	2.67938e-07	1.13515e-05
A_72_P223837	TAP1	transporter 1, ATP-binding cassette, sub-family B (MDR/TAP)	8.00141	0.0008417	0.0018923	1.43299e-08	5.93206e-06	2.69058e-07	1.1357e-05
A_72_P031421	---	---	-3.24133	6.64461e-07	1.82059e-05	2.17821e-06	3.27245e-05	2.6947e-07	1.13604e-05
A_72_P066521	---	---	2.3034	7.58168e-07	1.90982e-05	1.76015e-05	0.00010536	2.69902e-07	1.13647e-05
A_72_P055901	---	---	-0.516516	3.19257e-07	1.3509e-05	5.03366e-06	5.00004e-05	2.69046e-07	1.13704e-05
A_72_P268001	---	---	-0.81266	3.72224e-07	1.44185e-05	2.04207e-06	3.17625e-05	2.68754e-07	1.13721e-05
A_72_P192497	---	---	-5.52345	1.46547e-06	2.49515e-05	6.88624e-07	2.04675e-05	2.70496e-07	1.13757e-05
A_72_P258932	ZER1	zer-1 homolog (C. elegans)	-2.26263	6.05216e-07	1.73578e-05	1.58306e-06	2.85525e-05	2.70988e-07	1.13825e-05
A_72_P350628	---	---	5.16389	6.10865e-06	5.26297e-05	9.52234e-06	7.23685e-05	2.71668e-07	1.13832e-05
A_72_P107846	---	---	-0.973019	3.47409e-07	1.40596e-05	0.212507	0.261001	2.7145e-07	1.1388e-05
A_72_P252282	CPEB4	cytoplasmic polyadenylation element binding protein 4	-3.76091	3.62803e-05	0.000166964	2.93896e-08	8.01426e-06	2.72304e-07	1.1396e-05
A_72_P036521	USP30	ubiquitin specific peptidase 30	-7.01388	2.5466e-06	3.20978e-05	5.789e-06	5.38744e-05	2.72661e-07	1.1397e-05
A_72_P266022	SCD5	stearoyl-CoA desaturase 5	-2.87887	8.94835e-08	8.46987e-06	0.921994	0.935002	2.74496e-07	1.14044e-05
A_72_P310998	---	---	1.31368	1.89553e-07	1.10201e-05	0.000209915	0.000623161	2.75263e-07	1.14087e-05
A_72_P032651	---	---	-6.89239	1.74324e-06	2.68712e-05	4.29605e-06	4.57983e-05	2.73632e-07	1.14098e-05
A_72_P030246	EFS	embryonal Fyn-associated substrate	3.5716	1.26256e-06	2.33352e-05	3.23556e-07	1.57913e-05	2.73991e-07	1.1411e-05
A_72_P056236	---	---	-5.74516	9.99804e-07	2.12708e-05	2.49334e-07	1.45695e-05	2.75042e-07	1.14133e-05
A_72_P348843	ADAMTS2	ADAM metallopeptidase with thrombospondin type 1 motif, 2	0.77855	3.71907e-07	1.44225e-05	2.95906e-05	0.000148056	2.74456e-07	1.14165e-05
A_72_P349528	---	---	-4.0854	1.02749e-06	2.15265e-05	9.91535e-07	2.37574e-05	2.73518e-07	1.1419e-05
A_72_P046926	---	---	-27.5351	1.94999e-07	1.10744e-05	5.7026e-07	1.90044e-05	2.76701e-07	1.14544e-05
A_72_P121501	---	---	-5.96054	1.57803e-06	2.56843e-05	8.72403e-06	6.86238e-05	2.77611e-07	1.14645e-05
A_72_P096476	KCNQ5	potassium channel, voltage gated KQT-like subfamily Q, member 5	7.68659	0.000447179	0.00112126	0.000357691	0.000951968	2.77486e-07	1.14731e-05
A_72_P371233	ZNF622	zinc finger protein 622	12.1498	1.01244e-05	7.1225e-05	1.03153e-05	7.58286e-05	2.78619e-07	1.14923e-05
A_72_P021801	---	---	-9.83038	0.000647353	0.00152064	9.1707e-07	2.29161e-05	2.79472e-07	1.14998e-05
A_72_P285234	---	---	15.7519	3.20029e-05	0.000153189	1.34846e-05	8.86054e-05	2.79438e-07	1.15122e-05
A_72_P239112	---	---	3.04963	6.34402e-08	7.81269e-06	1.63411e-06	2.88523e-05	2.80564e-07	1.1531e-05
A_72_P177271	LOC100157770	rhotekin-2	-2.7353	6.86274e-07	1.83643e-05	1.86457e-07	1.36598e-05	2.80963e-07	1.15336e-05
A_72_P317358	MGRN1	mahogunin ring finger 1, E3 ubiquitin protein ligase	3.54704	0.0550828	0.0757763	1.77211e-06	2.97449e-05	2.82101e-07	1.15389e-05
A_72_P115176	---	---	0.71938	4.70316e-07	1.57194e-05	5.36459e-08	8.77724e-06	2.81905e-07	1.15447e-05
A_72_P069221	---	---	-2.7783	9.79543e-07	2.11275e-05	8.0493e-06	6.49826e-05	2.81795e-07	1.15539e-05
A_72_P055021	---	---	-2.65263	5.65088e-07	1.67522e-05	3.57081e-06	4.16037e-05	2.84154e-07	1.15678e-05
A_72_P363748	---	---	-1.40283	3.99399e-07	1.474e-05	1.89662e-06	3.07676e-05	2.8383e-07	1.15683e-05
A_72_P141921	ZDHHC17	zinc finger, DHHC-type containing 17	-4.40312	1.29095e-06	2.3581e-05	1.07522e-06	2.44658e-05	2.83524e-07	1.15696e-05
A_72_P041861	---	---	-15.6478	1.06924e-05	7.39199e-05	6.4519e-06	5.73857e-05	2.83318e-07	1.1575e-05
A_72_P042096	CD44	CD44 molecule (Indian blood group)	-0.878294	3.33949e-07	1.38077e-05	2.30636e-06	3.37928e-05	2.86831e-07	1.16217e-05
A_72_P184401	---	---	-12.062	4.94629e-05	0.000208221	0.000443395	0.00112983	2.86068e-07	1.1632e-05
A_72_P186876	FOXO3	forkhead box O3	-8.853	5.70752e-06	5.04514e-05	6.47515e-07	1.98643e-05	2.86788e-07	1.16337e-05
A_72_P113621	---	---	-5.33605	1.09194e-06	2.19402e-05	1.40398e-07	1.23374e-05	2.86541e-07	1.16374e-05
A_72_P213367	ALDH3A2	aldehyde dehydrogenase 3 family, member A2	-3.40323	6.8526e-07	1.838e-05	1.98061e-06	3.13892e-05	2.881e-07	1.16594e-05
A_72_P057626	---	---	-1.5203	4.31708e-07	1.52918e-05	9.94735e-06	7.43972e-05	2.89881e-07	1.17177e-05
A_72_P417824	---	---	-5.38375	1.21924e-06	2.28543e-05	1.26775e-06	2.61928e-05	2.90287e-07	1.17203e-05
A_72_P052801	---	---	-4.3762	1.20186e-06	2.28022e-05	7.12741e-07	2.07008e-05	2.95044e-07	1.17603e-05
A_72_P018866	---	---	-2.58816	7.48939e-07	1.89351e-05	4.29509e-07	1.70213e-05	2.93816e-07	1.1766e-05
A_72_P377703	PBX1	pre-B-cell leukemia homeobox 1	-8.70048	1.72229e-06	2.68008e-05	1.93465e-05	0.000111832	2.94507e-07	1.17662e-05
A_72_P050301	IREB2	iron-responsive element binding protein 2	2.42972	1.46267e-05	9.01127e-05	4.66104e-08	8.34107e-06	2.94861e-07	1.17667e-05
A_72_P286409	B4GALNT2	beta-1,4-N-acetyl-galactosaminyl transferase 2	3.44805	3.23028e-07	1.35518e-05	2.08271e-08	6.75094e-06	2.93637e-07	1.17725e-05
A_72_P108066	NR3C1	nuclear receptor subfamily 3, group C, member 1 (glucocorticoid receptor)	-8.11902	5.06087e-06	4.70854e-05	6.44744e-07	1.98146e-05	2.92296e-07	1.17738e-05
A_72_P399578	---	---	0.576222	2.38621e-07	1.1969e-05	9.85237e-07	2.3739e-05	2.91973e-07	1.17745e-05
A_72_P296174	---	---	-6.43866	2.06093e-06	2.9033e-05	5.42928e-06	5.1919e-05	2.94412e-07	1.17761e-05
A_72_P289434	---	---	-1.41671	4.1654e-07	1.50493e-05	2.93876e-06	3.78034e-05	2.92727e-07	1.17773e-05
A_72_P292669	OCLN	occludin	-2.17862	1.48393e-07	9.91954e-06	3.49849e-08	8.06743e-06	2.93589e-07	1.17844e-05
A_72_P319273	LMO4	LIM domain only 4	-0.740481	3.71336e-07	1.44167e-05	8.38258e-06	6.67634e-05	2.93368e-07	1.17893e-05
A_72_P120711	RGS4	regulator of G-protein signaling 4	6.99801	1.73803e-05	0.000100602	3.9888e-06	4.38564e-05	2.97543e-07	1.18052e-05
A_72_P115741	ATG3	autophagy related 3	0.929864	2.32386e-06	3.07098e-05	0.00609345	0.0105868	2.97251e-07	1.18072e-05
A_72_P257752	---	---	5.61028	2.19528e-05	0.000117855	2.28558e-08	6.94959e-06	2.97174e-07	1.18178e-05
A_72_P386078	---	---	-1.1317	4.97681e-07	1.59811e-05	3.66249e-06	4.21009e-05	2.97119e-07	1.18293e-05
A_72_P400093	SYNE1	spectrin repeat containing, nuclear envelope 1	-4.13686	1.70743e-06	2.67268e-05	9.8786e-08	1.0949e-05	2.98814e-07	1.18419e-05
A_72_P036501	---	---	-6.79077	1.75953e-06	2.69411e-05	1.14606e-05	8.05427e-05	3.00547e-07	1.18423e-05
A_72_P256247	LUC7L2	LUC7-like 2 (S. cerevisiae)	-9.21816	0.0322392	0.046607	2.31611e-06	3.37773e-05	3.0028e-07	1.18454e-05
A_72_P088591	BPIFA1	BPI fold containing family A, member 1	46.5385	1.31903e-09	2.5178e-06	0.152736	0.193341	3.02414e-07	1.18479e-05
A_72_P170551	MIC-2		-6.23717	1.93699e-06	2.79517e-05	2.50729e-06	3.52056e-05	3.02278e-07	1.18561e-05
A_72_P432819	---	---	-7.02552	1.38867e-06	2.4356e-05	1.56378e-05	9.74427e-05	3.0025e-07	1.18578e-05
A_72_P154241	RPS6KB1	ribosomal protein S6 kinase, 70kDa, polypeptide 1	2.32472	1.83283e-07	1.08203e-05	2.47097e-06	3.49095e-05	3.0163e-07	1.18578e-05
A_72_P322928	---	---	1.82121	1.8966e-07	1.10076e-05	4.82044e-05	0.000206902	3.01407e-07	1.18626e-05
A_72_P022036	OSBPL10	oxysterol binding protein like 10	5.41198	1.57767e-05	9.46849e-05	1.06574e-06	2.43146e-05	3.00166e-07	1.18681e-05
A_72_P404563	---	---	-2.11782	4.76543e-07	1.5759e-05	7.07407e-06	6.01778e-05	3.02277e-07	1.18697e-05
A_72_P002741	---	---	6.63471	1.86081e-08	5.24061e-06	2.69248e-07	1.48732e-05	3.03363e-07	1.18716e-05
A_72_P331203	CPT1B	carnitine palmitoyltransferase 1B (muscle)	-4.71446	9.00772e-05	0.000322392	6.05811e-05	0.000243394	3.0002e-07	1.1876e-05
A_72_P096786	EIF4G3	eukaryotic translation initiation factor 4 gamma, 3	-6.06106	1.1292e-06	2.21831e-05	4.74534e-07	1.75317e-05	3.05061e-07	1.18974e-05
A_72_P099681	---	---	-10.6262	8.79563e-06	6.53001e-05	1.68077e-06	2.9137e-05	3.04755e-07	1.1899e-05
A_72_P163616	UBL7	ubiquitin-like 7 (bone marrow stromal cell-derived)	1.63404	7.45389e-07	1.8887e-05	3.55119e-08	7.92308e-06	3.06269e-07	1.1904e-05
A_72_P310883	LOC102158018	microtubule-associated serine/threonine-protein kinase 4-like	7.45056	0.0025234	0.00483286	1.09672e-05	7.83737e-05	3.05628e-07	1.1906e-05
A_72_P148316	---	---	-6.49879	6.60243e-06	5.50614e-05	8.89687e-06	6.94271e-05	3.04638e-07	1.19079e-05
A_72_P126141	---	---	-5.95578	1.74679e-06	2.69139e-05	0.122388	0.157963	3.078e-07	1.19096e-05
A_72_P229767	ASAP1	ArfGAP with SH3 domain, ankyrin repeat and PH domain 1	-9.66903	2.79969e-06	3.37643e-05	5.58107e-06	5.26814e-05	3.07145e-07	1.1911e-05
A_72_P190871	PAK1	p21 protein (Cdc42/Rac)-activated kinase 1	-1.74049	5.48115e-07	1.65927e-05	3.34896e-06	4.0205e-05	3.08244e-07	1.19133e-05
A_72_P201902	LPXN	leupaxin	6.80866	0.000140586	0.000448546	2.6741e-07	1.48672e-05	3.0626e-07	1.19171e-05
A_72_P030051	---	---	-8.65972	4.85241e-06	4.60309e-05	4.7035e-06	4.81405e-05	3.07674e-07	1.19181e-05
A_72_P065551	---	---	-3.34334	1.04123e-06	2.1656e-05	1.38806e-06	2.7284e-05	3.06995e-07	1.19187e-05
A_72_P098041	CLDN10	claudin 10	5.75741	2.43172e-06	3.13868e-05	1.98122e-06	3.13699e-05	3.11064e-07	1.19284e-05
A_72_P083656	---	---	-2.61938	8.05165e-07	1.95648e-05	8.98627e-07	2.27196e-05	3.09783e-07	1.19325e-05
A_72_P013621	---	---	-5.27159	1.43316e-06	2.47199e-05	9.7904e-07	2.37227e-05	3.11885e-07	1.19332e-05
A_72_P197992	---	---	-8.31894	8.62584e-05	0.000311581	2.1915e-05	0.000121135	3.09553e-07	1.19371e-05
A_72_P178221	---	---	-2.70594	5.63588e-07	1.67656e-05	1.09557e-06	2.46675e-05	3.1101e-07	1.19396e-05
A_72_P195592	FREM2	FRAS1 related extracellular matrix protein 2	-2.64673	7.29942e-08	8.06433e-06	0.000120549	0.000405833	3.10747e-07	1.19429e-05
A_72_P354798	---	---	10.5639	0.000307266	0.000829525	6.02847e-06	5.53238e-05	3.09361e-07	1.19431e-05
A_72_P357153	CRTAC1	cartilage acidic protein 1	-6.98041	8.51648e-08	8.313e-06	2.78342e-06	3.69249e-05	3.11872e-07	1.1946e-05
A_72_P116091	---	---	-5.11122	1.56326e-06	2.56015e-05	5.14045e-06	5.06367e-05	3.10664e-07	1.19531e-05
A_72_P109536	---	---	-15.7546	2.73923e-05	0.000137097	4.46757e-06	4.67137e-05	3.13591e-07	1.19852e-05
A_72_P213937	PCDH7	protocadherin 7	-0.626731	2.19692e-07	1.15951e-05	4.21435e-06	4.53637e-05	3.15326e-07	1.20381e-05
A_72_P349463	---	---	-0.843139	4.59535e-07	1.56019e-05	1.01999e-05	7.52867e-05	3.15733e-07	1.20402e-05
A_72_P291609	LOC102158586	SH3 domain-containing protein 21-like	-4.47188	1.67809e-05	9.85259e-05	0.000555948	0.00136004	3.17254e-07	1.20848e-05
A_72_P319118	TIMP-3	tissue inhibitor of metalloproteinase-3	-8.22923	1.31216e-08	4.84778e-06	7.74628e-09	5.11836e-06	3.19302e-07	1.20958e-05
A_72_P360828	MMP16	matrix metallopeptidase 16 (membrane-inserted)	3.18315	1.22746e-06	2.29332e-05	0.000323121	0.000877498	3.19685e-07	1.2097e-05
A_72_P300489	HNRNPH1	heterogeneous nuclear ribonucleoprotein H1 (H)	2.36219	1.50099e-07	9.91778e-06	1.43057e-07	1.23191e-05	3.19086e-07	1.2101e-05
A_72_P362108	---	---	-6.94409	0.196192	0.241119	1.60831e-08	6.27954e-06	3.18773e-07	1.21025e-05
A_72_P233962	KLRB1	killer cell lectin-like receptor subfamily B, member 1	-18.7843	2.67337e-06	3.28521e-05	0.000830313	0.00189145	3.18531e-07	1.21067e-05
A_72_P223657	OAS1	2'-5'-oligoadenylate synthetase 1, 40/46kDa	17.966	7.18295e-06	5.79069e-05	0.105188	0.137546	3.18194e-07	1.21072e-05
A_72_P172986	TFF1	trefoil factor 1	35.8084	0.0161656	0.0249341	0.00154007	0.00318863	3.21573e-07	1.21417e-05
A_72_P184836	---	---	-8.05213	2.76248e-06	3.34447e-05	2.51306e-05	0.000132718	3.21269e-07	1.21435e-05
A_72_P126986	LOC106509625	serine/threonine-protein kinase LMTK2-like	-4.33223	1.11512e-06	2.21215e-05	1.32e-06	2.67101e-05	3.23394e-07	1.21437e-05
A_72_P092046	---	---	-0.87207	8.24375e-07	1.97522e-05	1.30378e-07	1.23067e-05	3.23789e-07	1.21453e-05
A_72_P142921	---	---	0.201593	3.01449e-07	1.32111e-05	3.14445e-05	0.000153881	3.22428e-07	1.21473e-05
A_72_P232732	ANKRD1	ankyrin repeat domain 1 (cardiac muscle)	6.85789	2.19523e-06	2.99666e-05	8.89177e-05	0.000322952	3.22146e-07	1.215e-05
A_72_P328828	TPBG	trophoblast glycoprotein	14.2478	1.32882e-06	2.38792e-05	3.41929e-05	0.000162854	3.22948e-07	1.21535e-05
A_72_P265302	---	---	-6.82281	6.06018e-08	7.71192e-06	5.34451e-08	8.78622e-06	3.23348e-07	1.21553e-05
A_72_P423229	CALD1	caldesmon 1	-2.51373	5.31029e-07	1.63785e-05	9.18921e-07	2.29456e-05	3.25302e-07	1.21887e-05
A_72_P403463	---	---	-12.8254	5.11966e-06	4.72994e-05	7.30268e-07	2.08572e-05	3.25898e-07	1.21977e-05
A_72_P303264	MMP9	matrix metallopeptidase 9	22.866	9.69657e-07	2.10997e-05	5.39706e-06	5.17549e-05	3.32478e-07	1.22047e-05
A_72_P345058	FOXN3	forkhead box N3	-5.57598	2.25877e-06	3.0257e-05	3.30607e-06	3.99836e-05	3.33355e-07	1.22108e-05
A_72_P057961	---	---	-3.33994	1.05524e-06	2.17761e-05	6.18715e-06	5.60613e-05	3.31976e-07	1.22124e-05
A_72_P395823	---	---	3.19236	1.51743e-06	2.53709e-05	6.27618e-05	0.000249587	3.32378e-07	1.22141e-05
A_72_P190976	---	---	-5.06363	1.34256e-06	2.4013e-05	0.000102397	0.000358531	3.33168e-07	1.2217e-05
A_72_P364608	---	---	-2.90261	9.56999e-07	2.10509e-05	0.00146462	0.00305357	3.31429e-07	1.22184e-05
A_72_P179926	---	---	-3.86028	1.22079e-06	2.28583e-05	8.09807e-06	6.52536e-05	3.34324e-07	1.22203e-05
A_72_P409568	---	---	-4.03393	9.25929e-07	2.07799e-05	3.75559e-07	1.6501e-05	3.31845e-07	1.22206e-05
A_72_P308033	TCF4	transcription factor 4	-3.27772	1.31214e-06	2.37784e-05	1.62806e-06	2.88194e-05	3.34042e-07	1.22229e-05
A_72_P286459	---	---	-4.58056	1.52449e-06	2.54025e-05	2.75145e-06	3.68565e-05	3.30883e-07	1.22245e-05
A_72_P282329	---	---	-0.453489	4.12209e-07	1.49557e-05	1.96496e-07	1.37784e-05	3.30326e-07	1.22303e-05
A_72_P146721	ALOX15	arachidonate 15-lipoxygenase	-20.2713	0.0122421	0.0194176	8.8263e-07	2.24806e-05	3.31405e-07	1.22307e-05
A_72_P340293	---	---	-2.06884	5.20922e-07	1.62565e-05	3.2736e-07	1.58419e-05	3.3506e-07	1.22341e-05
A_72_P057056	PHKB	phosphorylase kinase, beta	-2.52826	8.4826e-07	1.98809e-05	3.72174e-06	4.23709e-05	3.27963e-07	1.2235e-05
A_72_P047011	---	---	-0.0876792	3.48881e-07	1.40365e-05	3.38935e-07	1.59746e-05	3.30137e-07	1.22364e-05
A_72_P005311	LYPD6	LY6/PLAUR domain containing 6	8.21677	6.96371e-05	0.000266651	0.0283841	0.0420276	3.30872e-07	1.22373e-05
A_72_P418914	GTF3C4	general transcription factor IIIC, polypeptide 4, 90kDa	1.40293	7.19978e-07	1.85998e-05	2.38504e-06	3.43451e-05	3.28456e-07	1.22401e-05
A_72_P102841	---	---	1.97575	1.99e-06	2.84301e-05	1.60353e-06	2.87107e-05	3.29908e-07	1.22412e-05
A_72_P409323	---	---	-7.44854	2.74314e-06	3.33044e-05	1.14855e-06	2.5056e-05	3.36025e-07	1.22434e-05
A_72_P070171	ARGLU1	arginine and glutamate rich 1	1.16993	2.14494e-07	1.15514e-05	2.63876e-07	1.48875e-05	3.36743e-07	1.22435e-05
A_72_P137251	ABLIM1	actin binding LIM protein 1	-20.4292	1.03496e-06	2.1604e-05	1.09954e-06	2.46438e-05	3.27536e-07	1.22457e-05
A_72_P289834	---	---	-0.370318	3.74885e-07	1.44402e-05	2.84222e-05	0.000144014	3.29685e-07	1.22461e-05
A_72_P119366	---	---	-3.82373	9.10971e-07	2.06193e-05	1.34532e-06	2.69212e-05	3.35749e-07	1.22463e-05
A_72_P271409	---	---	-4.70838	1.18305e-06	2.25951e-05	1.04327e-06	2.41712e-05	3.37176e-07	1.22463e-05
A_72_P358023	---	---	-4.06655	1.13714e-06	2.2288e-05	0.000482088	0.00120914	3.27926e-07	1.2247e-05
A_72_P072476	---	---	6.39172	1.36186e-05	8.60465e-05	2.25155e-06	3.33166e-05	3.36542e-07	1.22492e-05
A_72_P094966	---	---	-7.27156	1.37076e-06	2.41899e-05	5.79072e-07	1.91311e-05	3.29321e-07	1.22591e-05
A_72_P316448	---	---	-8.39883	1.80451e-06	2.71815e-05	8.64376e-06	6.81328e-05	3.29679e-07	1.22591e-05
A_72_P418334	---	---	-6.36721	1.15779e-06	2.24116e-05	2.23446e-06	3.32355e-05	3.38507e-07	1.22817e-05
A_72_P377383	PIK3CD	phosphatidylinositol-4,5-bisphosphate 3-kinase, catalytic subunit delta	0.800652	2.66951e-07	1.27568e-05	1.75244e-05	0.000105082	3.39747e-07	1.23137e-05
A_72_P044196	TAF2	TAF2 RNA polymerase II, TATA box binding protein (TBP)-associated factor, 150kDa	-6.0649	3.32324e-06	3.70725e-05	4.22372e-05	0.000188643	3.40185e-07	1.23166e-05
A_72_P336403	---	---	10.6844	0.00051429	0.00125984	0.00100091	0.00220946	3.41e-07	1.23331e-05
A_72_P105426	---	---	-5.78782	1.93625e-06	2.79528e-05	1.20237e-06	2.5612e-05	3.43435e-07	1.23432e-05
A_72_P298339	SAA3	serum amyloid A-3 protein	27.972	7.04855e-07	1.85437e-05	4.05757e-08	8.05862e-06	3.42816e-07	1.23468e-05
A_72_P043516	MEF2A	myocyte enhancer factor 2A	-3.46101	8.94688e-07	2.04392e-05	1.16822e-06	2.51969e-05	3.43226e-07	1.23486e-05
A_72_P035221	XDH	xanthine dehydrogenase	9.40307	3.30497e-06	3.70008e-05	8.58754e-07	2.22016e-05	3.42195e-07	1.23503e-05
A_72_P262342	---	---	-1.90738	5.59436e-07	1.6729e-05	1.26354e-06	2.61846e-05	3.42609e-07	1.23523e-05
A_72_P057486	---	---	0.0479382	3.38449e-07	1.38603e-05	3.53925e-07	1.61924e-05	3.44532e-07	1.23568e-05
A_72_P380408	---	---	-3.36704	5.8808e-07	1.71091e-05	4.57299e-06	4.73406e-05	3.42042e-07	1.23578e-05
A_72_P433834	PNN	pinin, desmosome associated protein	4.78919	3.75781e-08	6.86779e-06	1.61381e-08	6.16098e-06	3.4451e-07	1.23689e-05
A_72_P080236	CSNK1G3	casein kinase 1, gamma 3	-6.19212	3.14477e-06	3.60531e-05	1.88181e-05	0.000109887	3.46469e-07	1.24003e-05
A_72_P250292	---	---	-0.349375	3.75173e-07	1.44351e-05	8.45631e-07	2.20448e-05	3.46294e-07	1.2407e-05
A_72_P037376	EPHA4	EPH receptor A4	5.46336	1.14225e-05	7.71204e-05	5.14138e-06	5.06168e-05	3.47786e-07	1.24345e-05
A_72_P096926	---	---	-7.57639	3.86477e-05	0.000174677	0.0134421	0.0214608	3.49678e-07	1.24762e-05
A_72_P437759	---	---	-16.9197	3.62502e-07	1.43493e-05	2.10265e-07	1.39469e-05	3.49436e-07	1.24805e-05
A_72_P028666	---	---	-1.45152	5.19037e-07	1.62124e-05	3.02827e-07	1.55064e-05	3.50776e-07	1.25024e-05
A_72_P436899	TRIM38	tripartite motif containing 38	-2.7789	8.78511e-07	2.02446e-05	1.02637e-06	2.40062e-05	3.54072e-07	1.25938e-05
A_72_P333398	FBF1	Fas (TNFRSF6) binding factor 1	0.61176	2.35827e-07	1.18635e-05	1.37563e-06	2.71952e-05	3.53895e-07	1.26005e-05
A_72_P230737	---	---	-6.63794	1.15563e-06	2.24329e-05	1.86405e-06	3.05859e-05	3.54699e-07	1.2603e-05
A_72_P036516	ALMS1	Alstrom syndrome 1	-2.06343	1.36702e-06	2.41737e-05	7.34405e-08	9.74263e-06	3.55362e-07	1.26135e-05
A_72_P036021	F10	coagulation factor X	5.12867	0.000147377	0.000465159	2.55878e-07	1.46773e-05	3.6098e-07	1.2669e-05
A_72_P208122	---	---	-4.37108	1.10338e-06	2.19902e-05	3.7298e-06	4.23643e-05	3.58511e-07	1.26729e-05
A_72_P061486	---	---	1.94443	9.59938e-07	2.10348e-05	1.46956e-05	9.34873e-05	3.60743e-07	1.26736e-05
A_72_P350138	---	---	1.83006	1.92281e-07	1.10663e-05	6.79064e-06	5.88745e-05	3.60626e-07	1.26824e-05
A_72_P410693	ADGRF1	adhesion G protein-coupled receptor F1	22.0915	1.96315e-10	1.34904e-06	3.63981e-07	1.62627e-05	3.58454e-07	1.26839e-05
A_72_P192672	---	---	9.20598	0.00308579	0.00574847	2.04506e-06	3.17946e-05	3.59204e-07	1.26844e-05
A_72_P428569	---	---	-6.08101	1.28597e-06	2.35275e-05	9.99653e-07	2.37696e-05	3.60458e-07	1.26895e-05
A_72_P340713	---	---	-9.56258	6.14794e-05	0.000243165	0.00030145	0.000830328	3.57967e-07	1.26929e-05
A_72_P311403	---	---	-5.60354	4.16807e-06	4.24706e-05	7.24826e-06	6.09205e-05	3.58341e-07	1.2693e-05
A_72_P166816	---	---	-17.0264	3.55097e-05	0.000164364	1.15626e-05	8.10112e-05	3.59859e-07	1.26945e-05
A_72_P146411	CXCL2	chemokine (C-X-C motif) ligand 2	7.63383	6.43244e-08	7.83731e-06	1.26568e-06	2.61973e-05	3.60458e-07	1.27025e-05
A_72_P383988	---	---	-9.91604	5.48299e-06	4.93168e-05	6.31183e-07	1.96795e-05	3.62466e-07	1.27081e-05
A_72_P384908	---	---	-9.41245	3.63325e-06	3.91577e-05	1.71355e-06	2.94086e-05	3.63142e-07	1.27189e-05
A_72_P140836	CXCL9	chemokine (C-X-C motif) ligand 9	-22.9728	1.41356e-06	2.46291e-05	8.52938e-07	2.21178e-05	3.63629e-07	1.2723e-05
A_72_P143416	---	---	-7.683	2.43982e-06	3.14441e-05	2.19458e-06	3.28557e-05	3.65644e-07	1.27674e-05
A_72_P034996	CUL3	cullin 3	-2.25683	6.57729e-07	1.81081e-05	1.87966e-06	3.06517e-05	3.65397e-07	1.27718e-05
A_72_P268939	LOC397181	serine hydroxymethyltransferase, cytosolic	8.5064	1.2166e-06	2.28797e-05	1.84177e-08	6.73206e-06	3.66778e-07	1.27811e-05
A_72_P314778	---	---	5.80088	1.00466e-05	7.08373e-05	5.64652e-07	1.88908e-05	3.66545e-07	1.27859e-05
A_72_P135951	---	---	-11.4565	2.29193e-05	0.000121151	0.000215081	0.000635369	3.68439e-07	1.28259e-05
A_72_P109161	---	---	-1.40226	7.75762e-07	1.93008e-05	6.163e-07	1.96615e-05	3.68976e-07	1.28316e-05
A_72_P226042	CD247	CD247 molecule	0.857411	1.06898e-06	2.18755e-05	6.3523e-09	4.96042e-06	3.69563e-07	1.28391e-05
A_72_P362378	---	---	-1.35379	6.33077e-07	1.77712e-05	0.660949	0.701692	3.70644e-07	1.28506e-05
A_72_P416848	---	---	-0.267086	4.27753e-07	1.52144e-05	1.09732e-07	1.14598e-05	3.7063e-07	1.28631e-05
A_72_P197137	NAGS	N-acetylglutamate synthase	17.4401	2.6646e-06	3.28029e-05	2.71184e-07	1.49082e-05	3.72352e-07	1.28968e-05
A_72_P221187	---	---	-5.3376	1.20862e-06	2.2817e-05	4.05609e-06	4.42704e-05	3.72786e-07	1.28988e-05
A_72_P052506	---	---	16.9305	2.83278e-05	0.00014051	3.27236e-05	0.000157848	3.74111e-07	1.29317e-05
A_72_P331568	---	---	-20.3686	0.00154088	0.00315815	1.8176e-06	3.01259e-05	3.74711e-07	1.29394e-05
A_72_P005361	ADARB1	adenosine deaminase, RNA-specific, B1	-7.56527	1.33367e-05	8.49529e-05	3.46473e-07	1.61307e-05	3.77759e-07	1.29924e-05
A_72_P377573	---	---	-4.75173	3.23253e-06	3.6523e-05	0.0445131	0.063025	3.76667e-07	1.29939e-05
A_72_P177481	CCR2	chemokine (C-C motif) receptor 2	8.86065	0.00149388	0.00307429	7.2266e-08	9.7372e-06	3.77455e-07	1.2995e-05
A_72_P370258	---	---	-2.70608	7.06826e-07	1.85672e-05	3.38886e-07	1.59942e-05	3.83221e-07	1.29981e-05
A_72_P079651	---	---	-2.14586	5.76452e-07	1.69285e-05	1.97721e-05	0.000113414	3.77277e-07	1.30019e-05
A_72_P374513	---	---	-2.84488	8.19127e-07	1.96952e-05	1.83259e-06	3.02575e-05	3.79977e-07	1.30036e-05
A_72_P344588	---	---	-2.82495	7.70241e-07	1.92191e-05	1.03405e-05	7.59169e-05	3.83019e-07	1.30041e-05
A_72_P061416	NCOA2	nuclear receptor coactivator 2	-7.32873	3.15368e-06	3.61191e-05	1.44554e-06	2.7547e-05	3.81942e-07	1.30061e-05
A_72_P198392	---	---	-4.17409	9.0955e-07	2.06143e-05	0.43027	0.482385	3.8087e-07	1.30083e-05
A_72_P296229	CALD1	caldesmon 1	-2.96327	7.82991e-07	1.93545e-05	5.32172e-07	1.8451e-05	3.78665e-07	1.30106e-05
A_72_P226677	C10H9orf3	chromosome 9 open reading frame 3 ortholog	-3.72212	1.09884e-06	2.20018e-05	3.36892e-07	1.59439e-05	3.80568e-07	1.30109e-05
A_72_P108351	HIST1H3E	histone cluster 1, H3e	-0.934144	6.49483e-07	1.8011e-05	2.87491e-06	3.74446e-05	3.81709e-07	1.3011e-05
A_72_P144496	---	---	8.10676	2.67225e-05	0.000134884	1.63543e-06	2.88607e-05	3.79828e-07	1.30115e-05
A_72_P134036	---	---	-3.39171	2.53155e-06	3.2002e-05	0.001778	0.00360904	3.82517e-07	1.30128e-05
A_72_P135806	---	---	-7.62875	7.48364e-06	5.93423e-05	1.64527e-06	2.89302e-05	3.82952e-07	1.30147e-05
A_72_P197242	---	---	-1.34845	5.13502e-07	1.61127e-05	1.06422e-05	7.70934e-05	3.7966e-07	1.30187e-05
A_72_P026936	---	---	-6.84338	0.000289784	0.000791595	7.63131e-07	2.11115e-05	3.81684e-07	1.30231e-05
A_72_P154516	---	---	-18.4037	8.0218e-05	0.000296176	1.8414e-05	0.000108393	3.79425e-07	1.30236e-05
A_72_P249417	---	---	-4.1702	5.58229e-06	4.97411e-05	0.000277051	0.000776506	3.86668e-07	1.3025e-05
A_72_P010176	---	---	2.38683	2.15176e-06	2.97276e-05	0.000973767	0.00216037	3.90465e-07	1.30252e-05
A_72_P147236	---	---	-0.0420871	3.91921e-07	1.46849e-05	3.87925e-07	1.66817e-05	3.85221e-07	1.30274e-05
A_72_P206912	---	---	-11.2036	0.384706	0.437556	0.0296613	0.0436722	3.90252e-07	1.30308e-05
A_72_P396683	---	---	-0.68961	4.89597e-07	1.58999e-05	1.04012e-05	7.61995e-05	3.86484e-07	1.30316e-05
A_72_P210437	FAM122A	family with sequence similarity 122A	4.63082	2.68379e-05	0.000135228	2.86342e-07	1.52298e-05	3.84605e-07	1.30322e-05
A_72_P116376	---	---	6.31242	1.12041e-07	9.03666e-06	2.04578e-05	0.000116011	3.91073e-07	1.30328e-05
A_72_P043531	GALNT1	UDP-N-acetyl-alpha-D-galactosamine:polypeptide N-acetylgalactosaminyltransferase 1 (GalNAc-T1)	-4.66177	1.20379e-06	2.27884e-05	1.58933e-06	2.86055e-05	3.85058e-07	1.30347e-05
A_72_P234802	---	---	-7.50379	3.97884e-06	4.13517e-05	1.79982e-06	3.00049e-05	3.89245e-07	1.30352e-05
A_72_P056396	PTGFR	prostaglandin F receptor (FP)	4.58138	7.14131e-08	8.07132e-06	1.80231e-07	1.34914e-05	3.90117e-07	1.30389e-05
A_72_P307703	---	---	-7.16288	4.80876e-06	4.57811e-05	5.48016e-06	5.21732e-05	3.86324e-07	1.3039e-05
A_72_P070476	---	---	-0.0216045	3.93867e-07	1.47257e-05	3.93251e-07	1.67018e-05	3.89799e-07	1.3041e-05
A_72_P203597	LOC100519310	protein FAM118A-like	-12.3573	3.74125e-05	0.000170847	3.11626e-06	3.89351e-05	3.89113e-07	1.30435e-05
A_72_P340863	---	---	31.4768	1.62139e-07	1.02219e-05	1.36454e-08	6.16898e-06	3.86259e-07	1.30496e-05
A_72_P039806	ZNF786	zinc finger protein 786	-5.486	9.84746e-09	4.39414e-06	4.93495e-08	8.39406e-06	3.88546e-07	1.30499e-05
A_72_P338858	FKBP5	FK506 binding protein 5	-20.5826	0.000127729	0.000417051	0.000258672	0.000735191	3.88956e-07	1.30509e-05
A_72_P432699	---	---	-2.02712	1.4771e-07	9.95128e-06	6.0491e-07	1.95156e-05	3.88425e-07	1.30586e-05
A_72_P311628	---	---	-7.39899	1.61777e-06	2.5938e-05	2.50022e-06	3.51207e-05	3.92228e-07	1.30587e-05
A_72_P224118	---	---	22.3546	4.43896e-07	1.54527e-05	3.58168e-07	1.61288e-05	3.88145e-07	1.3062e-05
A_72_P361633	---	---	17.888	0.093094	0.122145	0.000278276	0.000779557	3.93319e-07	1.30823e-05
A_72_P164676	FGB	fibrinogen beta chain	24.9989	1.21268e-06	2.28559e-05	2.86509e-06	3.73734e-05	3.94574e-07	1.30861e-05
A_72_P436379	ASB3	ankyrin repeat and SOCS box containing 3	0.0564142	3.86175e-07	1.4613e-05	7.86085e-07	2.13849e-05	3.94331e-07	1.30906e-05
A_72_P196572	---	---	-7.49263	2.34985e-06	3.08751e-05	3.80212e-06	4.28318e-05	3.93983e-07	1.30918e-05
A_72_P203157	COL4A2	collagen, type IV, alpha 2	-7.98389	2.86603e-08	6.15463e-06	0.0861033	0.114806	3.95668e-07	1.31097e-05
A_72_P046071	STARD10	StAR-related lipid transfer (START) domain containing 10	17.57	1.01382e-05	7.13076e-05	1.34096e-06	2.68967e-05	3.96847e-07	1.31235e-05
A_72_P348888	---	---	-2.926	1.58821e-06	2.57523e-05	1.36867e-07	1.23753e-05	3.966e-07	1.31279e-05
A_72_P419304	---	---	-3.93853	9.13254e-07	2.06302e-05	2.72471e-06	3.66126e-05	3.99215e-07	1.31637e-05
A_72_P412268	EXT1	exostosin glycosyltransferase 1	-11.8649	2.17141e-05	0.000117031	1.92801e-06	3.10133e-05	3.99117e-07	1.31732e-05
A_72_P036651	---	---	-8.02568	9.07615e-06	6.65629e-05	6.17116e-07	1.96147e-05	3.98945e-07	1.31801e-05
A_72_P001681	---	---	-8.47264	3.88278e-06	4.06609e-05	1.17941e-06	2.52796e-05	4.0023e-07	1.31846e-05
A_72_P156871	---	---	6.97207	2.99601e-05	0.000146284	2.88974e-06	3.75099e-05	4.03123e-07	1.32545e-05
A_72_P016871	---	---	-9.1997	0.000696725	0.00161487	6.35527e-06	5.68796e-05	4.02829e-07	1.32575e-05
A_72_P246177	---	---	-1.96716	8.41924e-07	1.98543e-05	1.89654e-05	0.000110409	4.04055e-07	1.32724e-05
A_72_P035766	CHRM1	cholinergic receptor, muscarinic 1	10.3617	9.21299e-06	6.7094e-05	1.75035e-06	2.9524e-05	4.06604e-07	1.32926e-05
A_72_P115581	---	---	-2.03032	8.28361e-07	1.97788e-05	5.6804e-07	1.89672e-05	4.05074e-07	1.32931e-05
A_72_P151746	---	---	-7.33927	4.22619e-06	4.27837e-05	3.99665e-07	1.67057e-05	4.0648e-07	1.33012e-05
A_72_P165276	IL1A	interleukin 1, alpha	-5.6077	0.000717284	0.00165537	4.71706e-08	8.35431e-06	4.11748e-07	1.33088e-05
A_72_P388428	NUDT15	nudix (nucleoside diphosphate linked moiety X)-type motif 15	8.97102	0.00033166	0.000881392	2.45773e-07	1.44846e-05	4.0642e-07	1.33119e-05
A_72_P276309	---	---	14.258	0.0115297	0.0184042	1.55679e-06	2.84067e-05	4.06128e-07	1.3315e-05
A_72_P241007	---	---	-2.23438	1.51754e-06	2.53605e-05	2.53736e-07	1.46769e-05	4.11566e-07	1.33154e-05
A_72_P316563	LOC102159442	trinucleotide repeat-containing gene 6B protein-like	-0.563123	4.66999e-07	1.57156e-05	1.12192e-05	7.94967e-05	4.0777e-07	1.3318e-05
A_72_P283834	---	---	-9.1463	3.99332e-09	3.51812e-06	8.74483e-06	6.86931e-05	4.12506e-07	1.33208e-05
A_72_P117401	---	---	-4.80165	2.76405e-06	3.34519e-05	0.000136366	0.000446058	4.1022e-07	1.33221e-05
A_72_P135581	ZNF235	zinc finger protein 235	-4.9687	3.40774e-08	6.57789e-06	3.00101e-06	3.81612e-05	4.09471e-07	1.33229e-05
A_72_P412923	FAM198B	family with sequence similarity 198, member B	5.70689	1.77093e-05	0.000101803	0.000413676	0.00106724	4.09864e-07	1.33231e-05
A_72_P099616	---	---	7.5548	0.000342411	0.000904991	2.72698e-06	3.66287e-05	4.11504e-07	1.3326e-05
A_72_P428009	CLTA	clathrin, light chain A	-6.76361	6.74691e-06	5.57924e-05	0.000401741	0.00104216	4.09199e-07	1.33267e-05
A_72_P187166	---	---	-5.18342	2.91892e-06	3.45356e-05	3.35258e-06	4.02064e-05	4.11186e-07	1.33282e-05
A_72_P186941	DAD1	defender against cell death 1	-0.170388	4.34717e-07	1.52881e-05	2.05511e-05	0.000116291	4.11049e-07	1.33364e-05
A_72_P410898	LOC100153722	zinc finger protein 252-like	1.33998	9.12273e-07	2.06216e-05	0.0728965	0.0986083	4.09173e-07	1.33385e-05
A_72_P092156	FOXF2	forkhead box F2	3.72106	1.92004e-06	2.78357e-05	0.00379309	0.00696898	4.08934e-07	1.33434e-05
A_72_P075436	ATP6V1E2	ATPase, H+ transporting, lysosomal 31kDa, V1 subunit E2	0.412087	5.39316e-07	1.64861e-05	4.85163e-06	4.89997e-05	4.1409e-07	1.33594e-05
A_72_P262327	DUSP11	dual specificity phosphatase 11 (RNA/RNP complex 1-interacting)	-5.08915	2.15025e-06	2.97186e-05	2.5262e-05	0.000133269	4.1549e-07	1.33794e-05
A_72_P154676	FKBP10	FK506 binding protein 10, 65 kDa	1.7418	1.78847e-06	2.70943e-05	4.15339e-07	1.68684e-05	4.15229e-07	1.33835e-05
A_72_P248872	OLFML2B	olfactomedin-like 2B	17.1288	9.73254e-05	0.000340773	4.53377e-06	4.70906e-05	4.16694e-07	1.34056e-05
A_72_P077861	IRF7	interferon regulatory factor 7	22.2945	6.64629e-06	5.52796e-05	2.08735e-06	3.20461e-05	4.17443e-07	1.34172e-05
A_72_P117576	TMEM5	transmembrane protein 5	4.47095	9.89312e-05	0.000344639	3.62218e-05	0.000169487	4.20242e-07	1.34442e-05
A_72_P280914	CYP24A1	cytochrome P450, family 24, subfamily A, polypeptide 1	-1.06906	5.60684e-07	1.67372e-05	1.37104e-05	8.94389e-05	4.19901e-07	1.34458e-05
A_72_P032886	ST3GAL5	ST3 beta-galactoside alpha-2,3-sialyltransferase 5	3.96694	1.66694e-05	9.81232e-05	4.91948e-06	4.93658e-05	4.19219e-07	1.34491e-05
A_72_P325498	---	---	4.27956	1.96565e-05	0.000109267	2.73042e-05	0.00014021	4.18897e-07	1.34513e-05
A_72_P101566	SP100	SP100 nuclear antigen	10.7945	9.30854e-07	2.08496e-05	4.59196e-06	4.74369e-05	4.19822e-07	1.34558e-05
A_72_P198517	---	---	-5.05503	1.67082e-06	2.64307e-05	0.00064011	0.00152595	4.21587e-07	1.34622e-05
A_72_P155251	SUCO	SUN domain containing ossification factor	6.64894	0.00655165	0.0111346	4.52631e-06	4.70558e-05	4.21289e-07	1.34652e-05
A_72_P163411	CHD6	chromodomain helicase DNA binding protein 6	-6.24838	2.80081e-06	3.37542e-05	1.9928e-06	3.14229e-05	4.23976e-07	1.34758e-05
A_72_P264577	ABCC5	ATP-binding cassette, sub-family C (CFTR/MRP), member 5	0.669201	3.6291e-07	1.43489e-05	1.10236e-06	2.46267e-05	4.23824e-07	1.34835e-05
A_72_P058501	---	---	6.63356	2.40921e-05	0.000125364	1.29025e-06	2.63565e-05	4.23405e-07	1.34952e-05
A_72_P168716	---	---	7.85877	1.51502e-05	9.21647e-05	0.00375193	0.00690036	4.23813e-07	1.34956e-05
A_72_P071846	CREG1	cellular repressor of E1A-stimulated genes 1	27.5132	2.14678e-08	5.58798e-06	4.43121e-06	4.65459e-05	4.23071e-07	1.3497e-05
A_72_P424504	---	---	-2.4961	7.15581e-07	1.8584e-05	3.35876e-06	4.02383e-05	4.25175e-07	1.35015e-05
A_72_P289339	---	---	-4.95254	1.87083e-06	2.75407e-05	5.65803e-06	5.31014e-05	4.29113e-07	1.35017e-05
A_72_P033771	---	---	-10.0598	7.2399e-06	5.81749e-05	8.58907e-06	6.78262e-05	4.36681e-07	1.35049e-05
A_72_P260027	---	---	4.20195	5.38177e-06	4.8751e-05	2.69037e-07	1.48854e-05	4.25719e-07	1.35063e-05
A_72_P235517	---	---	-4.85379	3.16798e-06	3.61503e-05	2.07536e-06	3.19907e-05	4.26196e-07	1.35089e-05
A_72_P136926	---	---	28.8263	0.000205497	0.000603683	8.28901e-07	2.19079e-05	4.29073e-07	1.35128e-05
A_72_P106356	C4H1orf189	chromosome 4 open reading frame, human C1orf189	10.4655	3.3608e-05	0.000158465	0.00624614	0.0108247	4.33412e-07	1.35133e-05
A_72_P288984	---	---	-2.63065	8.30274e-07	1.97969e-05	7.19017e-06	6.07443e-05	4.26731e-07	1.35134e-05
A_72_P230752	LOC100518921	uncharacterized LOC100518921	-9.65641	5.22972e-06	4.79295e-05	1.41827e-05	9.13065e-05	4.33096e-07	1.35157e-05
A_72_P168181	---	---	6.17236	2.8723e-05	0.000141958	3.428e-06	4.07553e-05	4.27625e-07	1.35168e-05
A_72_P149331	RRP36	ribosomal RNA processing 36	-2.68058	3.73635e-06	3.97945e-05	0.000553718	0.00135565	4.36677e-07	1.35169e-05
A_72_P352928	TMEM106B	transmembrane protein 106B	2.60657	4.62104e-06	4.48642e-05	3.79654e-06	4.2797e-05	4.27287e-07	1.35186e-05
A_72_P349833	---	---	-2.13297	8.33973e-07	1.98027e-05	2.9076e-05	0.000146099	4.31274e-07	1.35202e-05
A_72_P064331	---	---	-13.6622	0.000342251	0.000904707	5.9005e-06	5.44841e-05	4.36411e-07	1.35209e-05
A_72_P344443	---	---	-2.10108	7.18569e-07	1.86335e-05	0.000165982	0.000517606	4.36024e-07	1.35211e-05
A_72_P360683	---	---	-2.1901	7.42569e-07	1.88573e-05	1.91868e-06	3.09066e-05	4.28165e-07	1.35214e-05
A_72_P139656	---	---	-3.50928	1.21715e-06	2.28775e-05	8.21958e-06	6.58928e-05	4.32892e-07	1.35216e-05
A_72_P305194	---	---	-8.02387	0.000190741	0.000569489	9.55732e-05	0.000340502	4.28976e-07	1.35222e-05
A_72_P165111	KIT	v-kit Hardy-Zuckerman 4 feline sarcoma viral oncogene homolog	-6.21974	4.78744e-08	7.31074e-06	5.70506e-08	9.03319e-06	4.30235e-07	1.35247e-05
A_72_P121991	---	---	0.916966	3.34774e-07	1.38085e-05	4.08852e-06	4.44408e-05	4.34626e-07	1.35266e-05
A_72_P356688	---	---	17.8562	2.18553e-05	0.000117497	1.57346e-07	1.2811e-05	4.34281e-07	1.35281e-05
A_72_P008576	---	---	-3.82667	2.17865e-06	2.98708e-05	1.1944e-05	8.28223e-05	4.28798e-07	1.3529e-05
A_72_P119236	MLX	MLX, MAX dimerization protein	3.09574	1.54171e-06	2.55531e-05	5.02489e-07	1.79844e-05	4.32015e-07	1.35311e-05
A_72_P335373	CANX	calnexin	-1.59556	7.133e-07	1.86092e-05	0.000630355	0.0015074	4.35956e-07	1.35312e-05
A_72_P084821	EREG	epiregulin	-8.63862	8.73583e-06	6.50671e-05	0.0100909	0.0166153	4.31273e-07	1.35325e-05
A_72_P012281	---	---	-6.77628	2.33273e-06	3.07324e-05	2.86652e-07	1.51992e-05	4.30886e-07	1.35327e-05
A_72_P286204	---	---	-4.40447	1.34605e-06	2.40255e-05	8.5078e-06	6.74947e-05	4.35628e-07	1.35332e-05
A_72_P185111	LOC100514848	microtubule-actin cross-linking factor 1-like	-3.98023	1.10315e-06	2.19982e-05	4.74666e-07	1.75178e-05	4.32884e-07	1.35336e-05
A_72_P250417	---	---	-2.27297	7.92685e-07	1.94126e-05	1.55143e-06	2.84144e-05	4.32661e-07	1.3539e-05
A_72_P436474	---	---	-0.925847	7.34709e-07	1.87826e-05	2.03885e-05	0.000115751	4.35535e-07	1.35426e-05
A_72_P165806	CCL21	chemokine (C-C motif) ligand 21	-3.12391	7.79719e-08	8.14297e-06	5.8159e-08	9.16645e-06	4.39716e-07	1.35621e-05
A_72_P012196	---	---	-10.1169	2.59929e-05	0.000132309	0.000106826	0.000370078	4.39336e-07	1.35626e-05
A_72_P267197	---	---	-3.87882	1.51623e-06	2.53755e-05	1.85742e-05	0.000108999	4.39112e-07	1.35679e-05
A_72_P143851	PHLDA1	pleckstrin homology-like domain, family A, member 1	11.2546	0.00038583	0.000995548	0.00466822	0.00836395	4.40703e-07	1.35682e-05
A_72_P032541	ZNF283	zinc finger protein 283	-2.1182	9.95817e-08	8.64022e-06	1.11678e-06	2.48199e-05	4.40591e-07	1.35769e-05
A_72_P025821	---	---	-0.336317	5.93796e-07	1.72026e-05	5.27803e-07	1.84672e-05	4.41732e-07	1.35877e-05
A_72_P011126	---	---	-4.17573	8.47214e-07	1.98699e-05	0.00275116	0.00525531	4.43689e-07	1.36235e-05
A_72_P294204	---	---	-3.18461	9.68179e-07	2.11076e-05	8.4657e-07	2.20525e-05	4.4357e-07	1.36321e-05
A_72_P029746	---	---	-4.84814	1.74825e-06	2.69002e-05	3.96493e-06	4.3776e-05	4.44371e-07	1.36323e-05
A_72_P087426	---	---	-6.06454	0.00020524	0.000603236	0.000182771	0.000559102	4.44891e-07	1.3636e-05
A_72_P144171	---	---	-45.9467	1.24876e-07	9.53467e-06	0.0171615	0.0267464	4.48343e-07	1.37052e-05
A_72_P189281	---	---	-4.13771	1.44917e-06	2.48587e-05	0.000468106	0.00118097	4.48773e-07	1.37061e-05
A_72_P037171	---	---	-13.3376	5.62904e-05	0.000228453	2.23834e-06	3.32212e-05	4.49236e-07	1.37081e-05
A_72_P339188	---	---	-4.25127	2.4135e-06	3.13044e-05	4.60239e-06	4.75018e-05	4.47667e-07	1.37089e-05
A_72_P350278	---	---	-5.16914	1.45831e-06	2.49284e-05	1.10874e-06	2.46732e-05	4.48109e-07	1.37102e-05
A_72_P367478	---	---	-4.46484	3.94436e-06	4.1068e-05	1.62697e-07	1.30002e-05	4.50328e-07	1.3717e-05
A_72_P008631	---	---	-3.35499	1.60564e-06	2.58277e-05	7.84638e-06	6.38545e-05	4.51939e-07	1.37175e-05
A_72_P300459	LOC100520439	HLA class II histocompatibility antigen, DO beta chain-like	19.2392	2.17477e-06	2.98414e-05	4.01281e-08	8.20691e-06	4.51565e-07	1.37182e-05
A_72_P087356	PFDN4	prefoldin subunit 4	4.52619	1.78589e-05	0.000102405	7.40788e-07	2.0966e-05	4.52455e-07	1.3721e-05
A_72_P173876	BRD4	bromodomain containing 4	-3.35441	8.37824e-07	1.98393e-05	1.33467e-05	8.81883e-05	4.51373e-07	1.37245e-05
A_72_P101586	---	---	0.442517	3.85784e-07	1.46304e-05	3.0445e-07	1.55432e-05	4.50188e-07	1.37249e-05
A_72_P288324	TEAD1	TEA domain family member 1 (SV40 transcriptional enhancer factor)	-2.16374	1.52953e-06	2.54125e-05	5.80122e-07	1.91107e-05	4.51148e-07	1.37299e-05
A_72_P404838	---	---	-13.0291	0.0197973	0.0299483	1.2745e-05	8.58468e-05	4.5366e-07	1.37454e-05
A_72_P121061	---	---	-6.99181	2.87563e-06	3.42237e-05	2.55035e-05	0.00013413	4.55892e-07	1.38009e-05
A_72_P131391	---	---	12.6354	5.39745e-05	0.000221831	3.37737e-05	0.00016135	4.57001e-07	1.38223e-05
A_72_P353688	---	---	9.87876	0.0016528	0.00335352	0.000197403	0.000593506	4.5966e-07	1.38661e-05
A_72_P178976	MARCKS	myristoylated alanine-rich protein kinase C substrate	-0.00754424	4.58493e-07	1.55974e-05	3.5866e-07	1.61298e-05	4.60269e-07	1.38723e-05
A_72_P433899	SLIRP	SRA stem-loop interacting RNA binding protein	6.60459	7.1515e-05	0.000271752	1.55535e-06	2.84257e-05	4.60791e-07	1.38758e-05
A_72_P436674	---	---	-1.64381	6.21298e-07	1.75697e-05	3.92094e-06	4.35281e-05	4.59652e-07	1.3878e-05
A_72_P214477	---	---	-2.00044	7.75753e-07	1.93146e-05	2.37017e-05	0.000127684	4.6141e-07	1.38823e-05
A_72_P303769	---	---	1.48514	2.92087e-07	1.30166e-05	5.40093e-05	0.000224281	4.59529e-07	1.38865e-05
A_72_P306608	TPRG1L	tumor protein p63 regulated 1-like	-3.65875	6.22754e-08	7.8378e-06	2.05259e-07	1.39377e-05	4.64701e-07	1.39325e-05
A_72_P097246	RBM8A	RNA binding motif protein 8A	6.55772	2.01137e-05	0.000110911	0.00823276	0.0138356	4.64568e-07	1.39407e-05
A_72_P298064	LOC102166266	uncharacterized LOC102166266	5.85929	0.000203062	0.000598475	3.741e-08	8.03355e-06	4.65402e-07	1.39414e-05
A_72_P311103	OXR1	oxidation resistance 1	-3.6647	6.27499e-08	7.81168e-06	1.12125e-08	5.75003e-06	4.63856e-07	1.39437e-05
A_72_P000996	CHST11	carbohydrate (chondroitin 4) sulfotransferase 11	1.61589	2.463e-06	3.16242e-05	0.000365753	0.000969071	4.6444e-07	1.3949e-05
A_72_P115846	UNC-6	netrin-1	-13.6248	3.39496e-05	0.000159442	0.0106371	0.0174138	4.66429e-07	1.396e-05
A_72_P202387	A2M	alpha-2-macroglobulin	-6.24794	7.49464e-06	5.94159e-05	3.90055e-06	4.33859e-05	4.71244e-07	1.40673e-05
A_72_P189011	CMPK2	cytidine monophosphate (UMP-CMP) kinase 2, mitochondrial	10.0756	0.30724	0.360559	9.71604e-06	7.33055e-05	4.70431e-07	1.40675e-05
A_72_P088691	IFIH1	interferon induced with helicase C domain 1	11.5796	1.34584e-08	4.67087e-06	1.70496e-07	1.31938e-05	4.71012e-07	1.40726e-05
A_72_P376993	EDARADD	EDAR-associated death domain	11.9748	0.154056	0.1936	0.622885	0.666264	4.72332e-07	1.40875e-05
A_72_P398428	---	---	-7.52842	8.99985e-05	0.000322177	0.000631624	0.00150981	4.7372e-07	1.41045e-05
A_72_P427319	IFIT1	interferon-induced protein with tetratricopeptide repeats 1	23.4554	2.92618e-07	1.29897e-05	7.93615e-06	6.43261e-05	4.74272e-07	1.41087e-05
A_72_P279884	---	---	54.0016	5.53002e-08	7.56996e-06	3.2563e-05	0.000157427	4.73563e-07	1.4112e-05
A_72_P087951	DAPL1	death associated protein-like 1	6.88295	5.06417e-05	0.000211936	7.41736e-08	9.76448e-06	4.75752e-07	1.4116e-05
A_72_P335583	---	---	-4.87212	2.63663e-05	0.000133715	1.7814e-06	2.98426e-05	4.7537e-07	1.41169e-05
A_72_P165616	SAA3	serum amyloid A-3 protein	27.1613	4.68024e-07	1.57193e-05	3.72649e-08	8.05274e-06	4.75024e-07	1.41188e-05
A_72_P046761	---	---	-7.02528	5.53675e-06	4.96314e-05	0.00431212	0.00780941	4.76807e-07	1.41351e-05
A_72_P215707	---	---	2.28533	1.24747e-06	2.31185e-05	6.63079e-05	0.000259248	4.77726e-07	1.41502e-05
A_72_P155906	---	---	2.30721	1.95202e-07	1.10676e-05	0.00876345	0.0146458	4.78683e-07	1.41663e-05
A_72_P083571	---	---	-1.03524	2.50088e-07	1.23106e-05	0.00863606	0.0144491	4.83241e-07	1.41791e-05
A_72_P180916	SERPINB11	serpin peptidase inhibitor, clade B (ovalbumin), member 11	47.857	5.50423e-07	1.6604e-05	1.40298e-06	2.73736e-05	4.8381e-07	1.41836e-05
A_72_P124411	---	---	4.79361	2.51439e-05	0.000129368	2.22772e-06	3.31783e-05	4.84435e-07	1.41898e-05
A_72_P102706	---	---	-1.02324	7.0764e-07	1.85743e-05	3.02075e-05	0.00014992	4.82796e-07	1.41902e-05
A_72_P362178	---	---	-4.5394	1.70377e-06	2.67061e-05	9.29066e-06	7.14293e-05	4.8322e-07	1.41906e-05
A_72_P216187	RAPGEF2	Rap guanine nucleotide exchange factor (GEF) 2	0.597484	3.92078e-07	1.46747e-05	4.76702e-06	4.8516e-05	4.8038e-07	1.41921e-05
A_72_P140381	---	---	1.41776	3.58118e-07	1.4225e-05	4.40332e-07	1.69802e-05	4.8251e-07	1.4194e-05
A_72_P387908	---	---	-5.07418	1.81493e-06	2.71599e-05	5.68781e-06	5.3221e-05	4.85067e-07	1.41963e-05
A_72_P333078	KNSTRN	kinetochore-localized astrin/SPAG5 binding protein	-5.56694	9.19145e-05	0.000327229	5.89272e-05	0.000238535	4.80955e-07	1.41968e-05
A_72_P128631	---	---	-1.35242	2.19838e-07	1.1585e-05	9.37737e-06	7.18068e-05	4.80197e-07	1.41989e-05
A_72_P119891	---	---	-12.458	0.0515389	0.0713093	3.07789e-05	0.000151748	4.86087e-07	1.42019e-05
A_72_P015441	CYP4B1	cytochrome P450 family 4 subfamily B member 1	0.0758829	4.98923e-07	1.59762e-05	2.03082e-07	1.38998e-05	4.82499e-07	1.42058e-05
A_72_P050672	CTSL	cathepsin L	18.8251	3.56606e-07	1.41813e-05	3.54426e-07	1.61723e-05	4.8581e-07	1.42059e-05
A_72_P311438	TBX5	T-box 5	-12.0421	1.07897e-05	7.43975e-05	3.59077e-05	0.0001685	4.81904e-07	1.42126e-05
A_72_P234782	RBM48	RNA binding motif protein 48	-0.940488	2.09936e-07	1.14314e-05	1.43146e-06	2.76002e-05	4.82389e-07	1.42148e-05
A_72_P383093	---	---	2.4883	3.22645e-07	1.35688e-05	1.80974e-06	3.00827e-05	4.87703e-07	1.4237e-05
A_72_P367728	---	---	-0.0650616	5.08161e-07	1.60921e-05	5.05992e-07	1.80533e-05	4.88132e-07	1.42375e-05
A_72_P242857	KLHL2	kelch-like family member 2	-2.56736	1.3016e-06	2.36873e-05	6.85665e-06	5.91037e-05	4.90525e-07	1.42468e-05
A_72_P052781	PRRX2	paired related homeobox 2	12.1676	0.0764866	0.102273	3.21411e-07	1.57537e-05	4.92657e-07	1.42485e-05
A_72_P258787	---	---	-5.06004	2.89076e-06	3.43324e-05	1.14973e-05	8.07184e-05	4.8936e-07	1.42491e-05
A_72_P323328	---	---	-8.16776	1.15454e-05	7.75688e-05	7.11278e-06	6.0313e-05	4.89808e-07	1.425e-05
A_72_P107951	NEK7	NIMA-related kinase 7	6.5672	1.04343e-07	8.68071e-06	1.27429e-06	2.62333e-05	4.90316e-07	1.42528e-05
A_72_P286379	---	---	1.54737	2.77546e-07	1.29042e-05	6.19841e-05	0.000247439	4.91718e-07	1.42573e-05
A_72_P121926	---	---	-13.997	1.79796e-05	0.000102891	6.63035e-05	0.00025929	4.92557e-07	1.42576e-05
A_72_P177186	---	---	-2.58883	9.92506e-07	2.11942e-05	3.26451e-06	3.97468e-05	4.92166e-07	1.42583e-05
A_72_P298579	---	---	-0.788247	5.98118e-07	1.72405e-05	1.29085e-05	8.64739e-05	4.91382e-07	1.42596e-05
A_72_P198297	LOC100523789	NKG2-A/NKG2-B type II integral membrane protein-like	8.98656	0.000302428	0.000819488	0.000634926	0.00151633	4.89308e-07	1.42596e-05
A_72_P431264	---	---	2.91372	3.51023e-05	0.000163116	0.0217789	0.0331414	5.00104e-07	1.42598e-05
A_72_P035431	PPBP	pro-platelet basic protein (chemokine (C-X-C motif) ligand 7)	-27.4715	8.44536e-07	1.98613e-05	1.23778e-05	8.45672e-05	4.99566e-07	1.42681e-05
A_72_P350070	GSN	gelsolin	-6.12482	7.16363e-05	0.000272003	1.14613e-06	2.50348e-05	4.99986e-07	1.42683e-05
A_72_P223727	IGFALS	insulin-like growth factor binding protein, acid labile subunit	-1.87268	1.93863e-07	1.10647e-05	1.71356e-05	0.000103473	4.9878e-07	1.42694e-05
A_72_P186501	---	---	25.6191	5.35816e-07	1.64523e-05	4.76281e-07	1.75209e-05	4.93939e-07	1.42735e-05
A_72_P406413	---	---	-1.43922	7.58412e-07	1.90903e-05	1.02757e-06	2.40178e-05	4.98564e-07	1.42751e-05
A_72_P316628	CTSB	cathepsin B	1.12746	3.48581e-07	1.40574e-05	3.51766e-05	0.000165907	4.99401e-07	1.42753e-05
A_72_P017826	---	---	-3.07186	2.19415e-06	2.99757e-05	3.26034e-05	0.000157534	4.94503e-07	1.42778e-05
A_72_P268209	---	---	-4.5806	2.57312e-06	3.22311e-05	8.31195e-07	2.19179e-05	4.98545e-07	1.42865e-05
A_72_P333083	---	---	-3.08406	1.07882e-06	2.18814e-05	0.0265757	0.039618	4.96929e-07	1.42878e-05
A_72_P428519	---	---	-9.44533	5.64251e-06	5.00959e-05	2.12408e-06	3.22784e-05	5.02482e-07	1.4292e-05
A_72_P170130	LOC396781	IgG heavy chain	37.2783	8.0315e-07	1.95435e-05	4.93065e-07	1.78141e-05	4.97538e-07	1.42934e-05
A_72_P424769	LOC100156782	uncharacterized LOC100156782	-0.185417	4.6403e-07	1.56617e-05	1.46641e-05	9.33214e-05	4.95496e-07	1.42945e-05
A_72_P308283	---	---	-8.82044	3.20591e-06	3.63178e-05	3.26777e-06	3.97723e-05	5.01765e-07	1.42953e-05
A_72_P214422	---	---	-3.42473	1.06502e-06	2.18726e-05	1.72348e-05	0.000103908	4.98049e-07	1.42961e-05
A_72_P203077	GMPR	guanosine monophosphate reductase	-18.2363	1.74585e-05	0.000100901	1.48143e-05	9.39987e-05	4.98488e-07	1.42968e-05
A_72_P140526	---	---	8.43886	2.53761e-05	0.00013025	2.89974e-06	3.75687e-05	4.96857e-07	1.42977e-05
A_72_P303134	SPARC	secreted protein, acidic, cysteine-rich (osteonectin)	24.8286	0.00116117	0.0024799	0.000253705	0.000724248	4.96627e-07	1.43031e-05
A_72_P195672	XKRX	XK, Kell blood group complex subunit-related, X-linked	13.4723	0.00070096	0.00162249	1.63034e-05	0.000100263	5.02456e-07	1.43031e-05
A_72_P002016	---	---	-13.1317	1.08871e-08	4.50685e-06	0.000517208	0.00128244	4.96269e-07	1.43048e-05
A_72_P295379	---	---	-4.92405	1.44747e-06	2.48544e-05	5.41949e-06	5.18686e-05	5.03524e-07	1.43098e-05
A_72_P391988	PTPN21	protein tyrosine phosphatase, non-receptor type 21	7.6884	1.29471e-07	9.48503e-06	7.23201e-07	2.08111e-05	5.03963e-07	1.43105e-05
A_72_P135906	---	---	-9.09889	0.00127701	0.00268853	7.0491e-06	6.00843e-05	5.0575e-07	1.43139e-05
A_72_P313018	---	---	-9.94948	6.10298e-06	5.26072e-05	3.87711e-05	0.000177665	5.05566e-07	1.43205e-05
A_72_P214347	DHX9	DEAH (Asp-Glu-Ala-His) box polypeptide 9	-5.38286	2.9086e-06	3.44609e-05	6.45317e-06	5.73822e-05	5.06922e-07	1.43235e-05
A_72_P120961	---	---	2.40623	2.41954e-07	1.21009e-05	1.4827e-06	2.78383e-05	5.0655e-07	1.43247e-05
A_72_P313213	---	---	0.923723	3.83503e-07	1.46246e-05	7.48461e-05	0.000283407	5.05466e-07	1.43294e-05
A_72_P047436	---	---	-7.47932	4.07262e-06	4.19333e-05	0.00429479	0.00778295	5.07986e-07	1.433e-05
A_72_P196482	ENDOG	endonuclease G	2.97684	2.46649e-06	3.16453e-05	1.09873e-07	1.14397e-05	5.05201e-07	1.43338e-05
A_72_P316678	LOC100623420	plasma membrane calcium-transporting ATPase 4-like	-4.23896	2.40087e-06	3.11996e-05	4.63174e-05	0.000201216	5.07931e-07	1.43402e-05
A_72_P155646	---	---	-7.4712	2.2634e-06	3.02718e-05	4.8873e-06	4.92154e-05	5.10617e-07	1.43688e-05
A_72_P119641	---	---	16.6966	2.24508e-06	3.02387e-05	6.8021e-06	5.89293e-05	5.10563e-07	1.4379e-05
A_72_P125736	THUMPD1	THUMP domain containing 1	1.83335	1.44397e-06	2.48315e-05	6.27434e-07	1.9616e-05	5.10193e-07	1.43804e-05
A_72_P061871	---	---	-5.36237	1.70988e-06	2.67288e-05	1.5223e-06	2.81511e-05	5.12129e-07	1.43878e-05
A_72_P096741	---	---	-5.48952	2.16015e-06	2.98074e-05	5.7391e-06	5.3555e-05	5.12084e-07	1.43983e-05
A_72_P419294	AAK1	AP2 associated kinase 1	-3.21037	1.75282e-06	2.69343e-05	7.03832e-06	6.00521e-05	5.15952e-07	1.44715e-05
A_72_P304244	FYN	FYN oncogene related to SRC, FGR, YES	-0.174861	5.44462e-07	1.65258e-05	0.000381479	0.00100063	5.15951e-07	1.44833e-05
A_72_P384443	---	---	-13.4968	0.0127025	0.0200748	1.95311e-06	3.12707e-05	5.17454e-07	1.449e-05
A_72_P306004	BHMT	betaine--homocysteine S-methyltransferase	8.1676	0.00737973	0.0123634	1.12062e-07	1.13915e-05	5.18527e-07	1.44964e-05
A_72_P296494	ID2	inhibitor of DNA binding 2, dominant negative helix-loop-helix protein	-13.8048	3.16137e-05	0.000151643	0.0293676	0.043299	5.1737e-07	1.44994e-05
A_72_P151696	---	---	0.063847	5.06078e-07	1.60705e-05	9.89248e-06	7.41159e-05	5.20512e-07	1.45047e-05
A_72_P372018	---	---	-7.69829	1.73091e-06	2.68255e-05	0.0010947	0.00238478	5.18463e-07	1.45064e-05
A_72_P128976	---	---	0.172238	4.98136e-07	1.59808e-05	4.02381e-06	4.41143e-05	5.2106e-07	1.45082e-05
A_72_P320703	CYP20A1	cytochrome P450, family 20, subfamily A, polypeptide 1	0.362431	6.65974e-07	1.82038e-05	9.99376e-06	7.4582e-05	5.20294e-07	1.45104e-05
A_72_P286524	---	---	-6.22531	2.75613e-06	3.34385e-05	0.00014181	0.000459362	5.19896e-07	1.45111e-05
A_72_P122911	ARL6	ADP-ribosylation factor-like 6	0.608582	4.18319e-07	1.50345e-05	2.282e-07	1.423e-05	5.19497e-07	1.45117e-05
A_72_P121641	---	---	-5.43171	1.74098e-06	2.68605e-05	1.6807e-06	2.91505e-05	5.23403e-07	1.45263e-05
A_72_P231927	EIF4G2	eukaryotic translation initiation factor 4 gamma, 2	-4.30856	2.8231e-06	3.38684e-05	2.43522e-05	0.000129865	5.23151e-07	1.45311e-05
A_72_P269459	---	---	6.45233	3.8991e-05	0.00017579	1.32863e-06	2.67901e-05	5.23094e-07	1.45413e-05
A_72_P211502	---	---	10.1947	0.370762	0.425272	1.24381e-05	8.47603e-05	5.24392e-07	1.4542e-05
A_72_P341148	---	---	7.40711	0.000225773	0.000650074	0.00736059	0.0125205	5.23049e-07	1.45518e-05
A_72_P026526	CYP7A1	cytochrome P450, family 7, subfamily A, polypeptide 1	-6.06047	3.08284e-06	3.55925e-05	1.10765e-06	2.46808e-05	5.25345e-07	1.45567e-05
A_72_P379393	---	---	0.0410884	5.16651e-07	1.61672e-05	5.34402e-07	1.8491e-05	5.26228e-07	1.45577e-05
A_72_P399123	---	---	-5.09115	3.60821e-06	3.90102e-05	3.70849e-06	4.2276e-05	5.26011e-07	1.45634e-05
A_72_P290854	GAL3ST4	galactose-3-O-sulfotransferase 4	-2.47027	1.71028e-07	1.05123e-05	7.2908e-07	2.0858e-05	5.27726e-07	1.45757e-05
A_72_P053406	EPM2A	epilepsy, progressive myoclonus type 2A, Lafora disease (laforin)	-6.27117	4.5158e-08	7.11736e-06	2.47239e-06	3.49153e-05	5.27364e-07	1.45774e-05
A_72_P296894	---	---	-0.259318	5.94599e-07	1.71823e-05	2.32736e-05	0.000126269	5.28392e-07	1.45823e-05
A_72_P007231	---	---	-2.89494	1.78907e-06	2.70795e-05	5.35463e-06	5.15782e-05	5.31691e-07	1.46499e-05
A_72_P281889	LOC102165633	uncharacterized LOC102165633	-1.02183	1.33452e-06	2.39316e-05	4.9605e-08	8.35479e-06	5.33187e-07	1.46558e-05
A_72_P307168	---	---	3.52264	5.11724e-06	4.73024e-05	4.14452e-05	0.00018617	5.32424e-07	1.46583e-05
A_72_P121231	SDC2	syndecan 2	-3.84954	2.22151e-06	3.01457e-05	0.000225272	0.000659745	5.31653e-07	1.46606e-05
A_72_P195637	---	---	-1.03809	1.37926e-06	2.42776e-05	4.28238e-08	8.08453e-06	5.32987e-07	1.46621e-05
A_72_P355468	---	---	7.08613	7.64179e-05	0.000286018	1.43628e-05	9.21036e-05	5.34283e-07	1.46742e-05
A_72_P434724	---	---	31.9599	1.68957e-07	1.0441e-05	5.24931e-07	1.84418e-05	5.36045e-07	1.46991e-05
A_72_P431384	PPP2R5A	protein phosphatase 2, regulatory subunit B', alpha	-3.46007	1.92396e-06	2.7869e-05	1.27847e-06	2.6225e-05	5.35801e-07	1.47042e-05
A_72_P189746	---	---	-9.49095	2.81915e-06	3.38445e-05	9.02576e-06	6.99247e-05	5.37077e-07	1.47156e-05
A_72_P140296	NME5	NME/NM23 family member 5	11.2824	0.00049954	0.00122914	0.000687206	0.00161813	5.38901e-07	1.47187e-05
A_72_P113771	---	---	-2.0077	9.66999e-07	2.10953e-05	8.67573e-06	6.83221e-05	5.37852e-07	1.47252e-05
A_72_P190336	RFX1	regulatory factor X, 1 (influences HLA class II expression)	-2.48991	1.07794e-06	2.18765e-05	1.3691e-05	8.93971e-05	5.38713e-07	1.47253e-05
A_72_P335578	---	---	-0.137996	5.58686e-07	1.67357e-05	1.19463e-07	1.17612e-05	5.38583e-07	1.47334e-05
A_72_P205132	---	---	-4.39216	1.28345e-06	2.35064e-05	3.26221e-06	3.97328e-05	5.39906e-07	1.47344e-05
A_72_P108671	TRIM55	tripartite motif containing 55	7.17399	1.76659e-05	0.000101706	0.00341358	0.00635186	5.41253e-07	1.47594e-05
A_72_P368738	---	---	-0.605497	3.69814e-07	1.44064e-05	0.0259939	0.0388332	5.43828e-07	1.48179e-05
A_72_P256167	---	---	-4.15308	4.40102e-06	4.35652e-05	5.16502e-06	5.07188e-05	5.45845e-07	1.48611e-05
A_72_P375308	---	---	3.97623	8.81619e-06	6.53963e-05	0.00036062	0.000958428	5.48069e-07	1.48627e-05
A_72_P248462	COL3A1	collagen, type III, alpha 1	14.2004	7.63469e-06	5.9959e-05	0.00041976	0.0010801	5.4806e-07	1.48743e-05
A_72_P246787	---	---	6.65308	0.00019033	0.000568409	3.41526e-06	4.06883e-05	5.4691e-07	1.48783e-05
A_72_P150436	KIAA1324	KIAA1324 ortholog	7.29471	0.0012564	0.00265326	1.26392e-05	8.54192e-05	5.47789e-07	1.48786e-05
A_72_P302444	BTG1	B-cell translocation gene 1, anti-proliferative	6.65766	0.000192847	0.000574677	0.000457723	0.00115929	5.47603e-07	1.48853e-05
A_72_P107941	---	---	0.676753	4.15907e-07	1.50581e-05	0.000106603	0.000369602	5.51802e-07	1.49522e-05
A_72_P407148	PBX1	pre-B-cell leukemia homeobox 1	-5.44182	2.42785e-06	3.13839e-05	4.73073e-06	4.82467e-05	5.52481e-07	1.49588e-05
A_72_P211707	CDC5L	cell division cycle 5-like	-0.695741	7.23341e-07	1.85888e-05	6.68718e-05	0.000260918	5.56623e-07	1.49882e-05
A_72_P186756	---	---	-3.24484	3.65006e-06	3.91913e-05	0.143545	0.182689	5.56558e-07	1.49983e-05
A_72_P274434	DHX57	DEAH (Asp-Glu-Ala-Asp/His) box polypeptide 57	-5.32886	2.34223e-05	0.000122903	0.000392174	0.00102236	5.56414e-07	1.50062e-05
A_72_P055591	---	---	-11.8135	0.000106909	0.00036463	5.8568e-07	1.92384e-05	5.54717e-07	1.50075e-05
A_72_P161906	TNNI3	troponin I type 3 (cardiac)	-6.53208	2.63148e-06	3.25819e-05	7.63067e-07	2.11267e-05	5.56288e-07	1.50145e-05
A_72_P089776	RAD51AP1	RAD51 associated protein 1	18.0114	7.76506e-07	1.92914e-05	3.22429e-05	0.000156473	5.55857e-07	1.50147e-05
A_72_P220747	---	---	-0.310085	5.91645e-07	1.71837e-05	3.89714e-06	4.33761e-05	5.55519e-07	1.50174e-05
A_72_P008251	---	---	-0.432911	6.65596e-07	1.8208e-05	3.10178e-06	3.88389e-05	5.58771e-07	1.50226e-05
A_72_P231847	---	---	-8.73	9.12799e-06	6.67437e-05	5.10993e-06	5.04373e-05	5.59237e-07	1.50233e-05
A_72_P298784	---	---	3.81119	9.05471e-06	6.64341e-05	0.000224374	0.000657281	5.58438e-07	1.50254e-05
A_72_P349023	C7H14orf118	uncharacterized protein C14orf118-like	-2.79048	1.36549e-05	8.61966e-05	1.39137e-07	1.23212e-05	5.6101e-07	1.50592e-05
A_72_P359438	---	---	-4.0663	2.01619e-06	2.86021e-05	8.05714e-07	2.15772e-05	5.61483e-07	1.50601e-05
A_72_P169016	---	---	0.344918	5.08406e-07	1.6085e-05	0.0238402	0.0359439	5.63392e-07	1.50643e-05
A_72_P188236	ANKRD12	ankyrin repeat domain 12	-3.32661	1.17821e-06	2.25779e-05	1.03944e-06	2.41637e-05	5.67364e-07	1.5065e-05
A_72_P226997	MLXIP	MLX interacting protein	-7.62182	2.25103e-06	3.02594e-05	5.94285e-06	5.48015e-05	5.63111e-07	1.50685e-05
A_72_P349593	---	---	-4.88932	2.30529e-06	3.07006e-05	2.08898e-06	3.20425e-05	5.67956e-07	1.5069e-05
A_72_P411403	QSER1	glutamine and serine rich 1	2.64189	7.63704e-06	5.995e-05	0.000149164	0.00047751	5.62398e-07	1.50729e-05
A_72_P116111	---	---	-3.36077	1.43252e-06	2.47211e-05	2.96319e-06	3.79754e-05	5.62867e-07	1.50737e-05
A_72_P372848	EIF4E	eukaryotic translation initiation factor 4E	10.3055	1.45649e-06	2.4922e-05	5.27742e-05	0.000220485	5.67272e-07	1.50742e-05
A_72_P040936	---	---	-9.18798	3.81858e-06	4.03205e-05	2.61722e-06	3.59125e-05	5.69662e-07	1.50794e-05
A_72_P341613	---	---	-2.69759	1.84607e-06	2.72814e-05	8.71764e-07	2.24535e-05	5.69336e-07	1.50823e-05
A_72_P286584	ZCCHC6	zinc finger, CCHC domain containing 6	-2.75487	2.32889e-06	3.07055e-05	0.000424975	0.00109082	5.67255e-07	1.50854e-05
A_72_P417639	---	---	-9.15376	1.8531e-05	0.000105085	7.82552e-06	6.38208e-05	5.69265e-07	1.50921e-05
A_72_P074776	---	---	-8.09975	1.02776e-05	7.20081e-05	0.0997688	0.131113	5.67226e-07	1.50963e-05
A_72_P169286	---	---	-8.19382	1.53841e-05	9.31424e-05	0.00983817	0.0162522	5.70844e-07	1.5099e-05
A_72_P281509	---	---	-5.57958	1.39841e-08	4.80479e-06	0.00065837	0.00156157	5.65224e-07	1.51015e-05
A_72_P089101	GTSF1	gametocyte specific factor 1	-4.1518	1.95018e-06	2.80832e-05	1.61679e-06	2.87384e-05	5.7231e-07	1.51029e-05
A_72_P240612	---	---	-0.765954	7.36168e-07	1.8792e-05	0.000164295	0.000513882	5.66209e-07	1.51043e-05
A_72_P182691	HLX	H2.0-like homeobox	3.8577	4.21416e-06	4.27122e-05	6.55744e-05	0.000257376	5.67139e-07	1.51057e-05
A_72_P321028	C1H9orf135	chromosome 1 open reading frame, human C9orf135	14.2012	9.50226e-05	0.000334757	0.0841737	0.112407	5.66741e-07	1.51068e-05
A_72_P083986	---	---	9.91029	0.000217946	0.0006322	1.95625e-06	3.12628e-05	5.74656e-07	1.51068e-05
A_72_P149841	---	---	-8.32624	0.0206446	0.0311055	0.0126923	0.0203725	5.71739e-07	1.51111e-05
A_72_P179376	MYOZ3	myozenin 3	-17.2107	5.67539e-09	3.9796e-06	3.3842e-08	8.07484e-06	5.72255e-07	1.51131e-05
A_72_P203022	SERTAD3	SERTA domain containing 3	-0.125622	5.24198e-07	1.63439e-05	6.39312e-06	5.70697e-05	5.74487e-07	1.51139e-05
A_72_P099221	---	---	-2.8755	1.33907e-06	2.39755e-05	1.91828e-05	0.000111241	5.75825e-07	1.51144e-05
A_72_P048626	---	---	2.23996	3.48584e-07	1.4041e-05	1.13939e-06	2.49511e-05	5.66202e-07	1.51159e-05
A_72_P273369	---	---	-3.55202	3.37102e-06	3.7399e-05	1.86745e-06	3.05687e-05	5.75464e-07	1.51165e-05
A_72_P061841	---	---	-11.4542	2.87334e-05	0.000141969	4.47519e-06	4.67649e-05	5.73269e-07	1.51166e-05
A_72_P125951	---	---	1.78958	2.79231e-07	1.28953e-05	2.95036e-07	1.53129e-05	5.73762e-07	1.5118e-05
A_72_P304724	---	---	-3.63297	2.553e-06	3.21078e-05	3.28047e-06	3.97719e-05	5.74234e-07	1.51189e-05
A_72_P126901	CYP2C91	cytochrome P450 2C21 pseudogene	3.1987	2.7918e-07	1.29103e-05	5.64091e-06	5.30422e-05	5.79244e-07	1.51233e-05
A_72_P056566	---	---	-6.77838	3.49656e-06	3.82728e-05	8.62619e-06	6.80255e-05	5.78913e-07	1.51261e-05
A_72_P404083	---	---	0.109424	5.61238e-07	1.67392e-05	3.31557e-05	0.000159172	5.78547e-07	1.51281e-05
A_72_P038751	---	---	80.1103	2.91461e-06	3.44964e-05	7.38533e-07	2.09713e-05	5.76828e-07	1.51292e-05
A_72_P387188	---	---	0.283273	5.11445e-07	1.61218e-05	0.00852412	0.0142757	5.80121e-07	1.51347e-05
A_72_P213112	---	---	-1.38733	7.7439e-07	1.92946e-05	8.37604e-06	6.67422e-05	5.7804e-07	1.51379e-05
A_72_P207967	---	---	-0.587958	6.99257e-07	1.85671e-05	5.64188e-07	1.88937e-05	5.77611e-07	1.51382e-05
A_72_P010326	MX1	myxovirus (influenza virus) resistance 1, interferon-inducible protein p78 (mouse)	34.6243	1.84005e-06	2.72392e-05	0.0056361	0.00987662	5.78539e-07	1.51394e-05
A_72_P177401	---	---	-4.85532	1.60157e-06	2.57866e-05	3.79165e-05	0.000175128	5.80743e-07	1.51394e-05
A_72_P172636	SLC22A5	solute carrier family 22 (organic cation/carnitine transporter), member 5	-3.69334	1.6384e-06	2.61345e-05	2.49308e-05	0.000131926	5.81217e-07	1.51403e-05
A_72_P269004	GNAS	GNAS complex locus	5.40216	1.48103e-07	9.91946e-06	2.56536e-06	3.55703e-05	5.8534e-07	1.52131e-05
A_72_P426119	CALD1	caldesmon 1	2.22584	2.44254e-06	3.14672e-05	6.75272e-05	0.000262938	5.8515e-07	1.52197e-05
A_72_P064866	---	---	25.4776	7.16571e-07	1.85957e-05	9.35667e-07	2.31451e-05	5.85134e-07	1.52308e-05
A_72_P237832	---	---	-8.50298	1.03457e-05	7.23227e-05	9.30174e-06	7.14826e-05	5.87212e-07	1.52387e-05
A_72_P079076	---	---	-10.0284	4.25986e-06	4.28593e-05	3.80839e-06	4.28463e-05	5.8681e-07	1.52398e-05
A_72_P066486	---	---	-13.8531	3.57687e-08	6.64313e-06	1.5771e-05	9.8024e-05	5.90325e-07	1.52964e-05
A_72_P408798	---	---	-3.08196	1.6466e-06	2.61803e-05	3.49364e-06	4.11512e-05	5.90094e-07	1.53019e-05
A_72_P023206	FARS2	phenylalanyl-tRNA synthetase 2, mitochondrial	-1.40301	2.16383e-07	1.15267e-05	5.82617e-08	9.1407e-06	5.91026e-07	1.5303e-05
A_72_P069281	---	---	-4.11029	2.39719e-06	3.11871e-05	2.88898e-06	3.75283e-05	5.91557e-07	1.53052e-05
A_72_P293929	EFNA4	ephrin-A4	9.46071	0.0453988	0.0636235	3.91525e-06	4.35072e-05	5.92755e-07	1.53131e-05
A_72_P012791	---	---	-2.25192	1.08706e-06	2.19192e-05	2.66096e-06	3.61948e-05	5.92697e-07	1.53232e-05
A_72_P300139	---	---	-3.87147	3.08553e-06	3.55996e-05	5.16617e-06	5.07011e-05	5.94653e-07	1.53276e-05
A_72_P046776	---	---	9.10183	1.06839e-07	8.78198e-06	4.49108e-05	0.000197074	5.94534e-07	1.5336e-05
A_72_P152226	---	---	-6.17147	5.19958e-06	4.78064e-05	3.78612e-06	4.27356e-05	5.9412e-07	1.53369e-05
A_72_P038331	---	---	-1.51391	1.12067e-06	2.21167e-05	0.0013481	0.0028443	5.96279e-07	1.5358e-05
A_72_P236912	---	---	0.452055	5.12876e-07	1.61373e-05	3.07123e-07	1.55183e-05	5.97049e-07	1.53663e-05
A_72_P049791	MCUR1	mitochondrial calcium uniporter regulator 1	1.69752	6.59861e-06	5.50563e-05	3.31194e-08	8.24601e-06	5.97694e-07	1.53714e-05
A_72_P169616	ARAP1	ArfGAP with RhoGAP domain, ankyrin repeat and PH domain 1	-16.265	0.00140023	0.00291067	1.80768e-05	0.000107049	5.98277e-07	1.53749e-05
A_72_P262087	---	---	-0.866639	7.23292e-07	1.86015e-05	7.54501e-07	2.0991e-05	6.02314e-07	1.5467e-05
A_72_P187031	---	---	0.302342	5.42963e-07	1.65241e-05	1.49457e-06	2.78783e-05	6.04821e-07	1.54967e-05
A_72_P319076	ID4	inhibitor of DNA binding 4, dominant negative helix-loop-helix protein	1.27944	1.60775e-06	2.58376e-05	2.69636e-06	3.64884e-05	6.04232e-07	1.55047e-05
A_72_P366628	FAM117B	family with sequence similarity 117, member B	3.66292	1.31753e-05	8.43157e-05	6.53888e-07	1.99352e-05	6.04692e-07	1.55049e-05
A_72_P415788	---	---	0.896261	9.0569e-07	2.05811e-05	7.11388e-06	6.03074e-05	6.11185e-07	1.56364e-05
A_72_P288384	FOSL2	FOS-like antigen 2	-3.03163	3.40901e-06	3.76624e-05	5.74603e-07	1.91306e-05	6.10809e-07	1.56384e-05
A_72_P022366	---	---	-3.41243	1.54174e-06	2.55412e-05	2.78319e-06	3.69362e-05	6.12953e-07	1.56583e-05
A_72_P022936	---	---	-3.65337	1.8078e-06	2.71479e-05	2.29199e-06	3.36829e-05	6.13699e-07	1.56657e-05
A_72_P087226	---	---	-4.3678	1.8163e-06	2.71449e-05	2.96047e-05	0.000148105	6.12933e-07	1.56695e-05
A_72_P396568	LOC100513124	uncharacterized LOC100513124	5.92263	5.38672e-06	4.87701e-05	7.69632e-05	0.000289351	6.15343e-07	1.5696e-05
A_72_P092771	KLF5	Kruppel-like factor 5 (intestinal)	1.44446	4.19982e-07	1.50628e-05	9.37202e-07	2.31664e-05	6.16622e-07	1.57054e-05
A_72_P338933	SLC35A1	solute carrier family 35 (CMP-sialic acid transporter), member A1	-1.33649	1.01283e-06	2.13758e-05	6.1399e-05	0.000245933	6.1634e-07	1.57098e-05
A_72_P035306	LAG3	lymphocyte-activation gene 3	23.7814	9.72943e-07	2.1038e-05	9.00128e-08	1.04839e-05	6.20683e-07	1.57156e-05
A_72_P143501	---	---	-9.06694	1.08351e-05	7.46057e-05	3.34238e-06	4.01681e-05	6.21277e-07	1.5719e-05
A_72_P295629	LOC100518661	natural killer cells antigen CD94-like	6.40487	8.84774e-09	4.47058e-06	2.63434e-08	7.29947e-06	6.20622e-07	1.57256e-05
A_72_P194857	---	---	-1.07251	8.45476e-07	1.98563e-05	6.16902e-07	1.96443e-05	6.20483e-07	1.57337e-05
A_72_P000991	---	---	-2.04776	1.25814e-06	2.3266e-05	0.0263808	0.0393667	6.1964e-07	1.57356e-05
A_72_P366978	---	---	-4.68506	2.35005e-06	3.0866e-05	0.844326	0.866545	6.20318e-07	1.57412e-05
A_72_P036476	PARL	presenilin associated, rhomboid-like	0.120039	7.09853e-07	1.85757e-05	1.08107e-06	2.45178e-05	6.23167e-07	1.57437e-05
A_72_P060661	---	---	-1.10431	8.60897e-07	2.00948e-05	1.03293e-05	7.58665e-05	6.19546e-07	1.57448e-05
A_72_P383818	---	---	-1.78688	1.00797e-06	2.13255e-05	3.70181e-06	4.2242e-05	6.23019e-07	1.57515e-05
A_72_P341568	---	---	-13.2731	0.333981	0.388451	1.74595e-06	2.95077e-05	6.19514e-07	1.57557e-05
A_72_P405398	---	---	0.755369	1.20099e-06	2.27982e-05	1.53628e-07	1.26583e-05	6.19489e-07	1.57667e-05
A_72_P051031	---	---	-6.69022	3.80304e-06	4.02305e-05	2.5577e-06	3.55215e-05	6.28563e-07	1.58102e-05
A_72_P109291	---	---	-10.9297	9.47863e-05	0.000334336	2.86487e-05	0.000144671	6.27519e-07	1.58187e-05
A_72_P038371	RWDD4	RWD domain containing 4	-2.16777	9.69611e-08	8.67575e-06	4.36865e-07	1.70184e-05	6.28539e-07	1.58212e-05
A_72_P377003	---	---	-11.7844	9.55192e-05	0.000336058	0.000290014	0.00080522	6.28091e-07	1.58215e-05
A_72_P042261	---	---	0.840702	4.86955e-07	1.58741e-05	2.3404e-06	3.39585e-05	6.26785e-07	1.58234e-05
A_72_P164731	RASGRP3	RAS guanyl releasing protein 3 (calcium and DAG-regulated)	1.63448	1.15413e-06	2.24292e-05	1.49191e-05	9.43503e-05	6.27486e-07	1.58295e-05
A_72_P214302	---	---	0.898304	4.26887e-07	1.51994e-05	2.52005e-06	3.52693e-05	6.32713e-07	1.58682e-05
A_72_P325483	BMP5	bone morphogenetic protein 5	5.558	1.9904e-05	0.000110285	0.00182649	0.00369504	6.31414e-07	1.58703e-05
A_72_P068091	---	---	15.0371	0.000726673	0.00167344	1.96635e-05	0.000112979	6.32462e-07	1.58735e-05
A_72_P051156	---	---	39.3298	5.56133e-06	4.97091e-05	1.16413e-06	2.51721e-05	6.32105e-07	1.58761e-05
A_72_P209352	---	---	7.12707	0.00193228	0.00383764	9.63618e-06	7.29112e-05	6.34193e-07	1.58821e-05
A_72_P323703	ACOT13	acyl-CoA thioesterase 13	4.06624	1.88875e-05	0.000106456	1.89526e-06	3.07893e-05	6.34074e-07	1.58907e-05
A_72_P313563	B3GAT3	beta-1,3-glucuronyltransferase 3	-1.75702	2.17145e-07	1.15494e-05	8.34132e-07	2.19113e-05	6.3624e-07	1.59102e-05
A_72_P411988	---	---	-3.93378	1.94765e-06	2.80702e-05	5.54161e-06	5.25253e-05	6.35866e-07	1.59124e-05
A_72_P010271	---	---	-1.89333	9.47258e-07	2.10115e-05	4.70294e-06	4.81635e-05	6.41011e-07	1.60178e-05
A_72_P179416	---	---	0.0198141	6.39888e-07	1.78457e-05	1.74936e-06	2.95218e-05	6.43392e-07	1.60307e-05
A_72_P017081	---	---	5.53738	0.000879195	0.00196068	0.0361878	0.0522735	6.42024e-07	1.60315e-05
A_72_P006411	---	---	6.97825	0.000181167	0.000546076	4.84313e-06	4.89571e-05	6.43019e-07	1.6033e-05
A_72_P316973	---	---	-1.88613	1.82141e-06	2.71387e-05	3.65122e-07	1.62925e-05	6.44175e-07	1.60386e-05
A_72_P420204	CTDSPL	CTD (carboxy-terminal domain, RNA polymerase II, polypeptide A) small phosphatase-like	0.289665	7.67935e-07	1.91894e-05	2.53961e-05	0.000133709	6.42848e-07	1.60404e-05
A_72_P430744	SERPINA3-2	alpha-1-antichymotrypsin 2	24.1289	3.96221e-07	1.47176e-05	3.72463e-06	4.23476e-05	6.47945e-07	1.61091e-05
A_72_P323378	---	---	-5.46702	3.72296e-06	3.96889e-05	7.08477e-06	6.02092e-05	6.49258e-07	1.61184e-05
A_72_P139816	ROBO2	roundabout, axon guidance receptor, homolog 2 (Drosophila)	5.47468	1.34665e-05	8.54625e-05	0.845915	0.867891	6.49794e-07	1.61201e-05
A_72_P171406	GRIP1	glutamate receptor interacting protein 1	8.77082	0.000290642	0.000793435	0.00345981	0.00642189	6.47926e-07	1.61203e-05
A_72_P402633	TNNI3	troponin I type 3 (cardiac)	-4.22436	2.59223e-06	3.23408e-05	9.13628e-07	2.29134e-05	6.48885e-07	1.61208e-05
A_72_P264882	PTEN	phosphatase and tensin homolog	-1.50264	1.76409e-07	1.05781e-05	0.000184763	0.00056389	6.5538e-07	1.61421e-05
A_72_P015946	---	---	16.0228	3.81097e-06	4.02896e-05	5.98536e-08	9.34777e-06	6.55026e-07	1.61449e-05
A_72_P340268	---	---	1.31028	4.6925e-07	1.57297e-05	3.72863e-05	0.000172844	6.5435e-07	1.61514e-05
A_72_P307473	---	---	-36.8927	8.97409e-08	8.42461e-06	0.653354	0.694551	6.54957e-07	1.61548e-05
A_72_P273159	---	---	-3.39021	2.31718e-06	3.07279e-05	0.000326213	0.000884498	6.54081e-07	1.61564e-05
A_72_P297419	---	---	-0.350274	7.19236e-07	1.86367e-05	6.98896e-07	2.0577e-05	6.53616e-07	1.61566e-05
A_72_P337608	TCP11L2	t-complex 11, testis-specific-like 2	-14.6487	2.47825e-07	1.22518e-05	1.46486e-08	5.99182e-06	6.5678e-07	1.6165e-05
A_72_P104431	---	---	-2.22543	1.31145e-06	2.37909e-05	1.73969e-06	2.94599e-05	6.53501e-07	1.61653e-05
A_72_P019706	---	---	-7.22077	9.10411e-06	6.664e-05	2.13539e-05	0.000119243	6.53212e-07	1.61698e-05
A_72_P147041	C7	complement component 7	8.76512	0.000113675	0.000381497	4.19741e-05	0.000187858	6.52411e-07	1.61733e-05
A_72_P171316	VPS53	vacuolar protein sorting 53 homolog (S. cerevisiae)	-2.59778	1.61e-06	2.58616e-05	2.96525e-06	3.79735e-05	6.52921e-07	1.61743e-05
A_72_P021706	---	---	-10.9489	6.32672e-05	0.000248094	4.30745e-07	1.69919e-05	6.58625e-07	1.61872e-05
A_72_P022696	---	---	-2.79508	1.56093e-07	9.96877e-06	0.0062262	0.0107945	6.62604e-07	1.61923e-05
A_72_P281579	---	---	-0.146914	7.13326e-07	1.85957e-05	1.66681e-05	0.000101759	6.60279e-07	1.61931e-05
A_72_P291169	SLX4	SLX4 structure-specific endonuclease subunit	4.21394	6.27599e-06	5.34416e-05	1.00124e-07	1.09909e-05	6.58468e-07	1.61949e-05
A_72_P305324	---	---	-5.14241	2.8899e-06	3.43341e-05	1.65426e-05	0.000101245	6.64316e-07	1.61996e-05
A_72_P099036	---	---	4.53503	0.00011838	0.000393557	8.15456e-07	2.17196e-05	6.61495e-07	1.61998e-05
A_72_P236787	---	---	39.4761	0.000189055	0.000565191	2.48554e-06	3.4986e-05	6.60146e-07	1.62014e-05
A_72_P340388	---	---	2.57058	9.09913e-06	6.66603e-05	3.01672e-08	7.97319e-06	6.62543e-07	1.62024e-05
A_72_P262862	---	---	-1.25969	1.12749e-06	2.21749e-05	3.37988e-07	1.59738e-05	6.63975e-07	1.62028e-05
A_72_P230822	---	---	0.662485	5.11339e-07	1.61332e-05	3.4608e-07	1.61562e-05	6.59768e-07	1.62037e-05
A_72_P330518	LRRN3	leucine rich repeat neuronal 3	10.48	0.105618	0.137106	4.98522e-06	4.97349e-05	6.63736e-07	1.62085e-05
A_72_P101491	---	---	-4.71697	5.89861e-05	0.00023635	1.44905e-07	1.23543e-05	6.62356e-07	1.62093e-05
A_72_P261982	PRKD3	protein kinase D3	-1.20157	9.87201e-07	2.11863e-05	6.41796e-06	5.71874e-05	6.6144e-07	1.621e-05
A_72_P345023	---	---	-15.6466	0.0136955	0.0214899	5.66992e-05	0.000232086	6.65238e-07	1.62106e-05
A_72_P248372	NCBP2	nuclear cap binding protein subunit 2, 20kDa	-3.01543	1.90668e-07	1.10104e-05	2.02377e-07	1.38792e-05	6.66265e-07	1.62126e-05
A_72_P437894	CDKL1	cyclin-dependent kinase-like 1 (CDC2-related kinase)	5.94421	0.000962894	0.00211454	9.92679e-07	2.37517e-05	6.65972e-07	1.62169e-05
A_72_P028321	---	---	5.83843	0.00377814	0.0068521	4.9102e-06	4.93447e-05	6.6746e-07	1.62302e-05
A_72_P075221	CREB5	cAMP responsive element binding protein 5	2.69199	3.77287e-05	0.000171949	4.75157e-07	1.75171e-05	6.73191e-07	1.63349e-05
A_72_P077756	ID2	inhibitor of DNA binding 2, dominant negative helix-loop-helix protein	4.1796	0.000216297	0.000628637	3.75718e-07	1.64659e-05	6.73782e-07	1.63377e-05
A_72_P197577	---	---	-8.37481	9.79054e-06	6.97622e-05	1.06139e-05	7.69862e-05	6.74287e-07	1.63384e-05
A_72_P209157	CALD1	caldesmon 1	-2.42023	1.09914e-06	2.1995e-05	2.33722e-06	3.39411e-05	6.72976e-07	1.63412e-05
A_72_P075456	OPA1	optic atrophy 1 (autosomal dominant)	-0.948408	9.59078e-07	2.10562e-05	0.000743683	0.00172767	6.7288e-07	1.63504e-05
A_72_P262907	LOC100511268	E3 ubiquitin-protein ligase ARIH1	-3.89902	0.000253846	0.000711353	1.45734e-07	1.23029e-05	6.75835e-07	1.63643e-05
A_72_P028071	---	---	-0.295671	7.44585e-07	1.88806e-05	2.22464e-05	0.000122416	6.79016e-07	1.63836e-05
A_72_P079791	TAGLN	transgelin	0.548509	1.4181e-06	2.46831e-05	1.24461e-08	6.02304e-06	6.77116e-07	1.63838e-05
A_72_P355613	---	---	-3.89289	5.10352e-06	4.72264e-05	1.89849e-05	0.000110447	6.78853e-07	1.63912e-05
A_72_P177351	---	---	-1.19117	9.58894e-07	2.10656e-05	3.33703e-05	0.000159934	6.78006e-07	1.63938e-05
A_72_P188481	ICA1	islet cell autoantigen 1, 69kDa	4.19197	0.000352123	0.00092504	2.86801e-07	1.51603e-05	6.78802e-07	1.64015e-05
A_72_P266917	---	---	-2.10703	1.60604e-06	2.58222e-05	0.000100146	0.000353097	6.80502e-07	1.6408e-05
A_72_P023846	---	---	0.75167	3.63444e-06	3.91582e-05	5.59769e-08	8.98743e-06	6.82637e-07	1.64479e-05
A_72_P399733	---	---	-4.02146	1.77535e-05	0.000101989	2.74922e-05	0.000140923	6.84242e-07	1.6452e-05
A_72_P166396	PAM	peptidylglycine alpha-amidating monooxygenase	-11.7007	0.000222187	0.000642063	2.00302e-05	0.000114455	6.85233e-07	1.64528e-05
A_72_P219387	---	---	-9.05291	3.6717e-05	0.000168568	4.44172e-05	0.000195607	6.84786e-07	1.64535e-05
A_72_P250327	---	---	0.641279	1.11444e-06	2.21335e-05	4.16366e-07	1.68702e-05	6.84165e-07	1.64616e-05
A_72_P309868	DLG1	discs, large homolog 1 (Drosophila)	-3.77913	6.96992e-06	5.6924e-05	0.00235036	0.00458867	6.83991e-07	1.6469e-05
A_72_P032671	---	---	-0.51556	7.59853e-07	1.90986e-05	1.57554e-05	9.79625e-05	6.90281e-07	1.64704e-05
A_72_P344573	VPREB3	pre-B lymphocyte 3	41.142	1.92897e-07	1.10462e-05	1.21166e-07	1.18271e-05	6.8989e-07	1.64725e-05
A_72_P391733	TXNIP	thioredoxin interacting protein	-5.1674	0.000922924	0.00204072	3.62576e-08	7.88464e-06	6.86662e-07	1.64756e-05
A_72_P347383	---	---	-0.840785	1.05461e-06	2.17891e-05	7.18442e-06	6.07107e-05	6.91018e-07	1.64765e-05
A_72_P194712	ASCC3	activating signal cointegrator 1 complex subunit 3	0.392394	5.82748e-07	1.69972e-05	0.000211044	0.000625755	6.9215e-07	1.64807e-05
A_72_P008276	---	---	-2.4067	1.75715e-06	2.69406e-05	0.000129197	0.00042836	6.89801e-07	1.64818e-05
A_72_P081881	---	---	0.0992347	6.73471e-07	1.8249e-05	7.5592e-06	6.23743e-05	6.88972e-07	1.64849e-05
A_72_P081756	---	---	1.1205	4.42946e-07	1.54353e-05	0.000150792	0.000481288	6.87534e-07	1.6485e-05
A_72_P026466	LOC100512173	alpha-N-acetylgalactosaminide alpha-2,6-sialyltransferase 3-like	-8.17159	3.21334e-05	0.000153642	2.16458e-06	3.26627e-05	6.91909e-07	1.64863e-05
A_72_P032876	---	---	-1.12478	1.0664e-06	2.18749e-05	4.98399e-05	0.000211858	6.88647e-07	1.64887e-05
A_72_P009031	---	---	3.65074	5.29774e-06	4.83081e-05	1.21116e-05	8.35459e-05	6.89707e-07	1.6491e-05
A_72_P426504	---	---	-6.7952	6.57791e-06	5.50171e-05	1.50193e-05	9.47748e-05	6.88605e-07	1.64992e-05
A_72_P108546	CYTIP	cytohesin 1 interacting protein	10.4109	0.000576359	0.00138319	0.260686	0.313211	6.94995e-07	1.65141e-05
A_72_P140881	ZNF574	zinc finger protein 574	3.32282	1.0508e-05	7.30713e-05	2.34812e-05	0.000127054	6.94187e-07	1.65177e-05
A_72_P099131	---	---	-6.09859	2.82092e-05	0.000140023	1.81915e-06	3.01371e-05	6.94761e-07	1.65199e-05
A_72_P099111	ABLIM1	actin binding LIM protein 1	-5.8411	2.68294e-06	3.29107e-05	8.54831e-06	6.76754e-05	7.00732e-07	1.66045e-05
A_72_P176651	---	---	-4.79572	2.36302e-06	3.09653e-05	8.97745e-06	6.97549e-05	7.00566e-07	1.6612e-05
A_72_P344563	PLCG2	phospholipase C, gamma 2 (phosphatidylinositol-specific)	-0.838365	8.62255e-07	2.00992e-05	8.12261e-05	0.000301388	7.01836e-07	1.66192e-05
A_72_P149551	---	---	1.68479	4.48954e-06	4.41236e-05	7.29547e-06	6.11527e-05	7.00546e-07	1.6623e-05
A_72_P436879	---	---	-6.34103	7.20665e-06	5.80027e-05	8.55528e-06	6.76994e-05	7.03502e-07	1.66242e-05
A_72_P201642	---	---	-2.17227	1.81004e-06	2.71578e-05	0.0037798	0.00694826	7.03279e-07	1.66304e-05
A_72_P416982	HSPA5	heat shock 70kDa protein 5 (glucose-regulated protein, 78kDa)	-5.62927	2.26387e-05	0.000120186	1.5781e-07	1.28184e-05	7.00424e-07	1.66316e-05
A_72_P037021	---	---	-3.80494	2.24065e-06	3.02145e-05	0.00365771	0.00674513	7.02972e-07	1.66346e-05
A_72_P126386	---	---	-4.58738	2.46423e-06	3.16281e-05	1.60382e-06	2.87009e-05	7.0449e-07	1.66361e-05
A_72_P136301	---	---	5.21513	0.00258292	0.00493118	0.757819	0.789817	7.05976e-07	1.66598e-05
A_72_P036541	---	---	6.34904	2.55625e-05	0.000130836	3.46368e-06	4.09668e-05	7.06672e-07	1.66647e-05
A_72_P231432	---	---	-7.64244	3.43537e-06	3.78199e-05	6.52687e-06	5.7694e-05	7.09185e-07	1.66782e-05
A_72_P089511	EIF4A2	eukaryotic translation initiation factor 4A2	-12.0622	0.00350715	0.00641856	6.71029e-07	2.0189e-05	7.08749e-07	1.66794e-05
A_72_P409293	---	---	-2.65485	2.4883e-06	3.18064e-05	2.58602e-05	0.000135509	7.08423e-07	1.66831e-05
A_72_P073176	GNAS	GNAS complex locus	3.17034	2.64118e-07	1.27277e-05	3.54324e-06	4.14371e-05	7.08101e-07	1.6687e-05
A_72_P308473	---	---	-11.2722	0.000200811	0.00059306	7.50012e-07	2.0951e-05	7.11304e-07	1.67166e-05
A_72_P420534	---	---	-6.99489	2.2292e-08	5.67357e-06	9.34978e-06	7.17394e-05	7.15493e-07	1.68036e-05
A_72_P087986	C8G	complement component 8, gamma polypeptide	4.63981	0.0245661	0.0363774	2.08839e-06	3.20479e-05	7.16819e-07	1.68117e-05
A_72_P378148	YBEY	ybeY metallopeptidase (putative)	-4.82792	3.25177e-08	6.42113e-06	6.98849e-09	5.00245e-06	7.1667e-07	1.68197e-05
A_72_P342118	---	---	4.36756	0.476671	0.526588	2.29727e-07	1.41964e-05	7.18025e-07	1.68285e-05
A_72_P189121	HCK	hemopoietic cell kinase	-6.80278	2.55415e-05	0.000130768	0.000117264	0.000397147	7.19214e-07	1.68334e-05
A_72_P000701	LOC100513943	sclerostin domain-containing protein 1	4.12935	2.20794e-06	3.00446e-05	1.47158e-05	9.35815e-05	7.2035e-07	1.68371e-05
A_72_P422374	---	---	13.135	0.0026797	0.00508966	1.06148e-06	2.4282e-05	7.18981e-07	1.68394e-05
A_72_P174531	ZNF582	zinc finger protein 582	1.33765	1.5195e-06	2.53808e-05	1.93319e-07	1.36672e-05	7.20149e-07	1.68438e-05
A_72_P096701	STX7	syntaxin 7	4.34047	3.00486e-07	1.32026e-05	4.38513e-06	4.63453e-05	7.21838e-07	1.68604e-05
A_72_P335588	AFF4	AF4/FMR2 family, member 4	8.41427	4.83576e-05	0.000204847	2.90084e-07	1.52634e-05	7.22648e-07	1.68678e-05
A_72_P098911	---	---	-4.23531	3.85626e-06	4.05438e-05	5.85469e-06	5.42799e-05	7.24495e-07	1.68766e-05
A_72_P174386	---	---	-7.66409	9.36435e-06	6.77939e-05	1.72621e-06	2.93909e-05	7.2376e-07	1.68823e-05
A_72_P106881	MAST4	microtubule associated serine/threonine kinase family member 4	-21.3923	4.37111e-05	0.000190496	0.00300147	0.00566822	7.24409e-07	1.6886e-05
A_72_P234132	RBM5	RNA binding motif protein 5	-5.25689	4.80538e-06	4.57617e-05	4.25841e-05	0.000189699	7.27042e-07	1.6913e-05
A_72_P021836	---	---	-3.61944	1.26912e-07	9.50012e-06	0.000154651	0.000490823	7.28072e-07	1.6914e-05
A_72_P395098	TMA16	translation machinery associated 16 homolog (S. cerevisiae)	1.61742	3.36727e-06	3.73695e-05	1.99364e-06	3.13929e-05	7.26639e-07	1.6915e-05
A_72_P210617	---	---	-1.036	1.03484e-06	2.16146e-05	0.000445802	0.0011347	7.28044e-07	1.69248e-05
A_72_P146841	F8	coagulation factor VIII, procoagulant component	6.6385	3.58823e-05	0.00016571	1.24226e-06	2.58998e-05	7.29564e-07	1.69258e-05
A_72_P196052	CLDN11	claudin 11	-6.87575	1.08125e-07	8.84537e-06	3.77872e-06	4.26801e-05	7.29517e-07	1.69361e-05
A_72_P072901	---	---	-9.73247	1.48032e-05	9.08418e-05	5.52231e-06	5.24726e-05	7.31501e-07	1.69593e-05
A_72_P034651	---	---	-7.22579	3.80446e-05	0.000172907	0.00703932	0.0120336	7.32546e-07	1.69721e-05
A_72_P377283	DOCK2	dedicator of cytokinesis 2	-0.218618	8.31358e-07	1.97953e-05	8.15649e-07	2.17079e-05	7.35741e-07	1.70002e-05
A_72_P008581	LOC100737863	dyslexia susceptibility 1 candidate gene 1 protein homolog	-6.14758	7.06225e-06	5.73509e-05	0.0094431	0.015678	7.34269e-07	1.70005e-05
A_72_P295674	EGLN3	egl-9 family hypoxia-inducible factor 3	19.7998	8.41592e-05	0.000306349	3.52864e-06	4.13932e-05	7.35589e-07	1.70082e-05
A_72_P331298	TMEM106A	transmembrane protein 106A	-2.2072	2.9211e-07	1.30008e-05	1.98541e-07	1.37811e-05	7.36908e-07	1.70157e-05
A_72_P406408	GC	group-specific component (vitamin D binding protein)	21.6064	3.96523e-09	3.5853e-06	5.23035e-07	1.84696e-05	7.35528e-07	1.70182e-05
A_72_P055596	ITGAE	integrin subunit alpha E	11.1829	5.61351e-05	0.00022793	1.29896e-06	2.64558e-05	7.40772e-07	1.70705e-05
A_72_P126821	---	---	-5.02199	2.6256e-06	3.25796e-05	1.22299e-05	8.40415e-05	7.39797e-07	1.7071e-05
A_72_P142091	---	---	-1.37643	1.08347e-06	2.1924e-05	0.00392681	0.00718814	7.40404e-07	1.70735e-05
A_72_P121336	---	---	-1.5576	1.38119e-06	2.42992e-05	7.31283e-05	0.000278653	7.42397e-07	1.70965e-05
A_72_P213377	---	---	6.10318	0.00014029	0.000447976	0.00062616	0.00149915	7.43649e-07	1.71139e-05
A_72_P081691	---	---	2.71441	1.28723e-05	8.32288e-05	3.60103e-08	7.88074e-06	7.45155e-07	1.71371e-05
A_72_P039926	ENPP1	ectonucleotide pyrophosphatase/phosphodiesterase 1	-15.0084	5.71533e-06	5.04686e-05	4.06654e-07	1.67332e-05	7.48586e-07	1.7193e-05
A_72_P418804	---	---	-10.9	9.00778e-06	6.61746e-05	6.35647e-05	0.000251615	7.49689e-07	1.71953e-05
A_72_P404413	---	---	4.82733	3.11704e-07	1.33539e-05	1.7232e-06	2.94125e-05	7.49398e-07	1.72001e-05
A_72_P392473	---	---	13.0721	0.116939	0.150517	1.87873e-06	3.06511e-05	7.48508e-07	1.72027e-05
A_72_P176196	NPL	N-acetylneuraminate pyruvate lyase (dihydrodipicolinate synthase)	-16.0027	3.63486e-07	1.43552e-05	2.7853e-05	0.000142136	7.5298e-07	1.72593e-05
A_72_P335128	---	---	-17.1561	8.03326e-07	1.9534e-05	2.54754e-06	3.54664e-05	7.54433e-07	1.72811e-05
A_72_P180901	SCD	stearoyl-CoA desaturase (delta-9-desaturase)	14.0027	3.24145e-07	1.35655e-05	3.94718e-08	8.21946e-06	7.54957e-07	1.72815e-05
A_72_P223632	MYL1	myosin, light chain 1, alkali; skeletal, fast	10.9906	9.08048e-08	8.45519e-06	7.12605e-07	2.07319e-05	7.58479e-07	1.7339e-05
A_72_P101851	---	---	-5.36845	2.1907e-06	2.99642e-05	3.99502e-05	0.000181471	7.58366e-07	1.7348e-05
A_72_P092736	---	---	-1.21096	1.04549e-06	2.17314e-05	3.46806e-06	4.09904e-05	7.60298e-07	1.73691e-05
A_72_P250532	---	---	-4.34945	3.54637e-06	3.85844e-05	2.69611e-05	0.000139176	7.61689e-07	1.73777e-05
A_72_P212177	---	---	7.74663	1.61594e-05	9.60256e-05	9.95706e-07	2.37745e-05	7.62244e-07	1.73789e-05
A_72_P218472	C2H11orf98	chromosome 2 open reading frame, human C11orf98	-1.0687	4.6e-07	1.55869e-05	1.07665e-07	1.13475e-05	7.61322e-07	1.73809e-05
A_72_P382618	---	---	1.481	2.03726e-06	2.88058e-05	4.79513e-06	4.873e-05	7.65027e-07	1.74307e-05
A_72_P274029	---	---	6.7848	0.000599138	0.00142758	2.98711e-05	0.000148896	7.65686e-07	1.74342e-05
A_72_P326438	---	---	4.80415	2.51343e-05	0.000129338	1.32348e-05	8.77869e-05	7.66521e-07	1.74416e-05
A_72_P130466	---	---	11.0523	0.110674	0.143037	3.72394e-06	4.23538e-05	7.67563e-07	1.74423e-05
A_72_P102401	CCNA1	cyclin A1	13.0875	2.55439e-05	0.00013076	3.75464e-05	0.000173792	7.67078e-07	1.74428e-05
A_72_P412258	---	---	-5.90099	2.34124e-06	3.08327e-05	4.34117e-06	4.60365e-05	7.69397e-07	1.74724e-05
A_72_P105451	MAP2K4	mitogen-activated protein kinase kinase 4	-3.02947	2.1553e-06	2.97645e-05	6.99512e-06	5.9832e-05	7.71864e-07	1.75053e-05
A_72_P383088	KBTBD4	kelch repeat and BTB (POZ) domain containing 4	2.12943	5.88536e-06	5.14411e-05	6.75475e-08	9.63015e-06	7.72541e-07	1.75091e-05
A_72_P009826	DYNC1H1	dynein, cytoplasmic 1, heavy chain 1	-10.1209	0.000856899	0.00191831	3.06514e-05	0.000151358	7.71551e-07	1.75097e-05
A_72_P177406	MX2	myxovirus (influenza virus) resistance 2 (mouse)	8.02625	2.71519e-08	5.98021e-06	3.36872e-07	1.5965e-05	7.73319e-07	1.75151e-05
A_72_P362683	---	---	7.2431	0.0335619	0.0483462	0.565502	0.61253	7.75895e-07	1.75504e-05
A_72_P188166	---	---	-1.64166	1.14892e-06	2.23786e-05	3.42291e-06	4.0723e-05	7.75398e-07	1.75506e-05
A_72_P103916	---	---	9.14453	0.00468322	0.00826668	0.000343831	0.000922511	7.77321e-07	1.7571e-05
A_72_P023461	---	---	-3.77465	2.49014e-06	3.17826e-05	2.78967e-05	0.000142232	7.86632e-07	1.76422e-05
A_72_P300044	---	---	-0.944518	1.02897e-06	2.15443e-05	3.11732e-07	1.55229e-05	7.87145e-07	1.76422e-05
A_72_P091866	LOC100037924	immunoglobulin VDJ region	44.8929	0.000109635	0.000371421	4.82753e-06	4.89145e-05	7.8778e-07	1.76449e-05
A_72_P092186	---	---	-2.10202	1.52796e-06	2.5411e-05	1.23624e-06	2.59158e-05	7.81221e-07	1.76476e-05
A_72_P107981	MED19	mediator complex subunit 19	-0.0839689	7.31963e-07	1.87403e-05	7.10737e-08	9.69055e-06	7.83426e-07	1.7651e-05
A_72_P378183	MSC	musculin	17.2628	0.000185918	0.000557803	3.97753e-07	1.6748e-05	7.86514e-07	1.76511e-05
A_72_P127531	RPS16	ribosomal protein S16	-3.57025	3.36381e-06	3.73552e-05	0.000792017	0.00181819	7.84817e-07	1.76591e-05
A_72_P319348	UTP18	UTP18 small subunit (SSU) processome component homolog (yeast)	1.96211	3.30415e-06	3.70037e-05	1.04563e-06	2.4177e-05	7.86451e-07	1.76612e-05
A_72_P266392	---	---	23.3134	8.5672e-07	2.00245e-05	7.55022e-07	2.09885e-05	7.83399e-07	1.76619e-05
A_72_P007286	---	---	-3.3182	3.19387e-06	3.62651e-05	0.144622	0.18393	7.94802e-07	1.7664e-05
A_72_P360118	---	---	-12.4346	1.94265e-05	0.000108444	4.01379e-05	0.000182035	7.9226e-07	1.76647e-05
A_72_P228677	DYRK1A	dual-specificity tyrosine-(Y)-phosphorylation regulated kinase 1A	-5.71967	4.10009e-06	4.21403e-05	0.000100392	0.000353673	7.94345e-07	1.76653e-05
A_72_P244967	WDR54	WD repeat domain 54	7.73267	0.00415208	0.00743919	1.15812e-05	8.10756e-05	7.91313e-07	1.76665e-05
A_72_P180271	---	---	5.99814	1.42177e-05	8.85455e-05	0.273331	0.326328	7.82576e-07	1.76666e-05
A_72_P399963	---	---	-8.8935	0.649104	0.688415	0.831556	0.85515	7.83237e-07	1.76699e-05
A_72_P110096	LEF1	lymphoid enhancer-binding factor 1	1.19549	1.54865e-06	2.55449e-05	8.71692e-06	6.85836e-05	7.9198e-07	1.76699e-05
A_72_P046886	FLI1	Fli-1 proto-oncogene, ETS transcription factor	-5.97194	2.63554e-06	3.26088e-05	6.36951e-05	0.000251986	7.84812e-07	1.76706e-05
A_72_P250072	---	---	2.51898	3.09779e-07	1.33213e-05	1.52287e-06	2.81464e-05	7.86445e-07	1.76726e-05
A_72_P340623	---	---	-7.78478	0.0133803	0.0210357	2.64239e-06	3.60563e-05	7.93677e-07	1.76733e-05
A_72_P334003	---	---	2.66765	6.21444e-06	5.31413e-05	1.03036e-05	7.58237e-05	7.91189e-07	1.76752e-05
A_72_P120156	---	---	-6.68031	3.0545e-05	0.000147941	1.67897e-05	0.000102156	7.94323e-07	1.76763e-05
A_72_P099856	---	---	-5.07922	3.85404e-06	4.05577e-05	1.98164e-06	3.13621e-05	7.89726e-07	1.7677e-05
A_72_P231162	---	---	-1.69429	1.31593e-06	2.37968e-05	1.46307e-05	9.31952e-05	7.90306e-07	1.76785e-05
A_72_P277549	SOX17	SRY (sex determining region Y)-box 17	1.22177	1.45804e-06	2.49362e-05	5.60137e-06	5.28149e-05	7.86205e-07	1.76788e-05
A_72_P220322	C14H10orf118	chromosome 14 open reading frame, human C10orf118	3.65331	2.45146e-05	0.000126909	3.2309e-05	0.00015664	7.90843e-07	1.7679e-05
A_72_P146261	---	---	23.9422	1.08467e-06	2.19354e-05	6.59186e-07	1.99903e-05	7.9349e-07	1.76806e-05
A_72_P035651	KLHDC3	kelch domain containing 3	-0.301745	7.03035e-07	1.85527e-05	2.36152e-07	1.43103e-05	7.98836e-07	1.76965e-05
A_72_P363243	---	---	-3.39394	2.23738e-06	3.02179e-05	6.1255e-06	5.58266e-05	7.9695e-07	1.77003e-05
A_72_P177001	AP1S3	adaptor-related protein complex 1, sigma 3 subunit	3.70698	2.71195e-07	1.28524e-05	0.00310667	0.00584056	7.98688e-07	1.77046e-05
A_72_P150061	GVIN1	GTPase, very large interferon inducible 1	11.5957	0.000143635	0.000455987	1.09859e-05	7.84588e-05	7.98536e-07	1.77126e-05
A_72_P307533	PICALM	phosphatidylinositol binding clathrin assembly protein	-1.06768	1.32581e-06	2.38624e-05	2.41889e-06	3.45861e-05	7.98261e-07	1.7718e-05
A_72_P407868	---	---	-7.21476	5.9043e-06	5.15411e-05	5.78958e-05	0.000235441	8.00786e-07	1.77282e-05
A_72_P195532	---	---	-4.75068	5.30199e-06	4.83084e-05	1.24013e-06	2.59182e-05	8.01653e-07	1.7736e-05
A_72_P106691	ANXA13	annexin A13	-3.13492	1.31955e-07	9.56505e-06	2.58084e-06	3.56697e-05	8.0237e-07	1.77404e-05
A_72_P065236	IRF7	interferon regulatory factor 7	25.5441	1.42682e-06	2.47471e-05	1.27729e-05	8.59e-05	8.09259e-07	1.78239e-05
A_72_P320343	CRY2	cryptochrome 2 (photolyase-like)	-2.63695	1.52317e-06	2.54052e-05	1.6403e-05	0.000100713	8.07261e-07	1.78256e-05
A_72_P381073	SH3D19	SH3 domain containing 19	-5.37134	2.08816e-05	0.000113848	1.09832e-06	2.46487e-05	8.08529e-07	1.78307e-05
A_72_P072301	---	---	0.143238	7.64243e-07	1.91669e-05	9.28647e-05	0.000333271	8.09088e-07	1.78316e-05
A_72_P151421	---	---	-2.74143	1.77639e-06	2.70425e-05	2.41269e-06	3.45263e-05	8.08214e-07	1.78352e-05
A_72_P312418	---	---	0.0307905	7.87753e-07	1.93886e-05	7.79813e-07	2.13325e-05	8.07238e-07	1.78366e-05
A_72_P151136	IRF2	interferon regulatory factor 2	-2.1573	3.40569e-06	3.76621e-05	0.000430292	0.00110208	8.12951e-07	1.78366e-05
A_72_P030226	---	---	-3.8617	3.48797e-06	3.82031e-05	2.13378e-06	3.23398e-05	8.12652e-07	1.78415e-05
A_72_P163691	CPSF6	cleavage and polyadenylation specific factor 6, 68kDa	-7.77902	1.39599e-05	8.75113e-05	1.62962e-07	1.29611e-05	8.10748e-07	1.78453e-05
A_72_P433474	TSTD2	thiosulfate sulfurtransferase (rhodanese)-like domain containing 2	0.234508	1.01537e-06	2.14031e-05	1.92217e-06	3.09338e-05	8.12607e-07	1.78519e-05
A_72_P157951	---	---	-2.73601	2.61537e-06	3.25113e-05	0.0204642	0.0313351	8.12239e-07	1.78552e-05
A_72_P044216	---	---	15.8296	3.44404e-05	0.000160955	7.96351e-07	2.14099e-05	8.1199e-07	1.78612e-05
A_72_P011236	EFEMP1	EGF containing fibulin-like extracellular matrix protein 1	0.494417	5.29224e-07	1.63522e-05	1.96445e-08	6.74966e-06	8.18813e-07	1.78967e-05
A_72_P097156	ZMAT3	zinc finger, matrin-type 3	14.3067	0.897692	0.913025	0.00150769	0.00313025	8.18782e-07	1.79074e-05
A_72_P308768	FLI1	Fli-1 proto-oncogene, ETS transcription factor	-11.0146	8.18993e-06	6.26442e-05	0.000126759	0.000422557	8.1857e-07	1.79142e-05
A_72_P183981	---	---	5.10011	3.28017e-07	1.36445e-05	4.31607e-07	1.69675e-05	8.18054e-07	1.79143e-05
A_72_P121256	LOC100514506	uncharacterized LOC100514506	6.42002	0.00203571	0.00401545	0.192962	0.238988	8.1796e-07	1.79237e-05
A_72_P079971	---	---	-6.10428	8.2263e-06	6.27966e-05	3.52136e-05	0.000165945	8.21791e-07	1.79276e-05
A_72_P022346	---	---	-10.5287	3.44859e-05	0.000161102	7.19927e-06	6.07913e-05	8.20916e-07	1.79313e-05
A_72_P390223	---	---	-1.22838	1.17768e-06	2.25802e-05	3.457e-05	0.000164014	8.22486e-07	1.79313e-05
A_72_P277459	LOC100516649	uncharacterized LOC100516649	3.7887	7.60493e-06	5.98346e-05	2.78999e-06	3.69549e-05	8.17936e-07	1.79346e-05
A_72_P002866	APP	amyloid beta (A4) precursor protein	-19.3638	6.20838e-06	5.3116e-05	4.17697e-05	0.000187212	8.23171e-07	1.79349e-05
A_72_P396223	---	---	-1.08375	1.11221e-06	2.21021e-05	3.86799e-06	4.32477e-05	8.21679e-07	1.79365e-05
A_72_P314133	PRRX2	paired related homeobox 2	11.6379	0.085935	0.113734	7.74448e-07	2.12704e-05	8.2442e-07	1.79507e-05
A_72_P354513	CD3G	CD3g molecule, gamma (CD3-TCR complex)	6.64421	2.34778e-05	0.000123156	8.19198e-07	2.17518e-05	8.25357e-07	1.79598e-05
A_72_P275419	---	---	0.544869	6.95653e-07	1.85143e-05	0.00037448	0.000985959	8.2771e-07	1.79995e-05
A_72_P109321	---	---	-7.77047	2.11934e-06	2.95289e-05	3.83371e-07	1.65897e-05	8.30939e-07	1.80583e-05
A_72_P371833	PSAT1	phosphoserine aminotransferase 1	32.4553	1.81554e-06	2.71454e-05	1.18528e-06	2.53896e-05	8.32001e-07	1.80586e-05
A_72_P000586	LOC100512129	ubiquitin carboxyl-terminal hydrolase 32	-1.98149	1.3106e-06	2.37882e-05	1.34169e-05	8.838e-05	8.31567e-07	1.80606e-05
A_72_P032136	---	---	-6.21367	3.50331e-06	3.82857e-05	0.00220132	0.00433414	8.3513e-07	1.80694e-05
A_72_P280709	---	---	-4.12186	5.63157e-06	5.00376e-05	0.0183318	0.0283607	8.33225e-07	1.80737e-05
A_72_P370743	LOC100621509	chromosome unknown open reading frame, human C10orf35	0.667473	1.0661e-06	2.18818e-05	0.00556793	0.00977011	8.36087e-07	1.80787e-05
A_72_P134271	---	---	6.95163	7.72432e-08	8.11621e-06	1.3664e-07	1.23874e-05	8.35113e-07	1.80804e-05
A_72_P340818	SLC6A4	solute carrier family 6 (neurotransmitter transporter), member 4	-4.51665	2.22263e-07	1.16414e-05	1.00125e-05	7.46247e-05	8.34819e-07	1.80855e-05
A_72_P403193	---	---	1.94319	1.52767e-06	2.54185e-05	4.635e-06	4.7738e-05	8.3702e-07	1.80875e-05
A_72_P234897	ANK3	ankyrin 3, node of Ranvier (ankyrin G)	-0.984366	1.12897e-06	2.21913e-05	1.52014e-05	9.54852e-05	8.34468e-07	1.80893e-05
A_72_P061251	---	---	-2.35971	1.81538e-06	2.71548e-05	5.35032e-06	5.15512e-05	8.39087e-07	1.81208e-05
A_72_P207617	---	---	-10.2652	1.33047e-05	8.48433e-05	2.62551e-05	0.000136848	8.39626e-07	1.8121e-05
A_72_P120496	KCNIP1	Kv channel interacting protein 1	4.02442	9.1822e-06	6.69548e-05	6.69782e-08	9.62888e-06	8.42358e-07	1.81458e-05
A_72_P056846	GDI2	GDP dissociation inhibitor 2	5.43959	0.000548889	0.00132859	9.48201e-08	1.06817e-05	8.4197e-07	1.81488e-05
A_72_P079041	---	---	-8.60818	1.25935e-05	8.19975e-05	2.70318e-05	0.000139395	8.41923e-07	1.81592e-05
A_72_P312738	SPATA6L	spermatogenesis associated 6-like	12.5903	1.98021e-06	2.83491e-05	0.00524902	0.00927207	8.47191e-07	1.82385e-05
A_72_P165911	SIRT2	sirtuin 2	-2.47177	3.73902e-07	1.4451e-05	2.01908e-07	1.39025e-05	8.48436e-07	1.82539e-05
A_72_P391633	---	---	13.0599	2.17713e-08	5.62436e-06	0.00845191	0.0141665	8.49448e-07	1.82642e-05
A_72_P409093	CASP10	caspase 10, apoptosis-related cysteine peptidase	-7.45458	6.46249e-06	5.44494e-05	0.0255879	0.0382966	8.50653e-07	1.82787e-05
A_72_P060521	MTHFR	methylenetetrahydrofolate reductase (NAD(P)H)	-0.935068	3.98066e-07	1.47224e-05	2.13584e-05	0.000119229	8.52102e-07	1.82984e-05
A_72_P191081	MTRF1	mitochondrial translational release factor 1	1.10072	1.30432e-06	2.37117e-05	9.03413e-07	2.27235e-05	8.566e-07	1.83835e-05
A_72_P363358	---	---	3.08906	2.39192e-06	3.1154e-05	2.64012e-05	0.000137505	8.60768e-07	1.83925e-05
A_72_P006381	TNFRSF21	tumor necrosis factor receptor superfamily, member 21	-11.1922	5.90132e-05	0.000236376	1.33538e-05	8.82014e-05	8.58092e-07	1.83925e-05
A_72_P228192	CREB5	cAMP responsive element binding protein 5	-6.59226	1.53617e-05	9.30557e-05	3.55986e-06	4.15607e-05	8.57893e-07	1.83997e-05
A_72_P420479	---	---	0.0992211	8.33779e-07	1.98118e-05	2.5694e-05	0.000134844	8.6006e-07	1.84003e-05
A_72_P076976	---	---	-1.35064	1.15053e-06	2.23973e-05	4.54046e-06	4.71316e-05	8.60631e-07	1.8401e-05
A_72_P095231	---	---	-1.36046	4.90597e-07	1.59173e-05	5.77594e-07	1.9119e-05	8.59834e-07	1.84069e-05
A_72_P265247	TTLL5		-1.71948	2.22472e-07	1.16169e-05	0.00454589	0.0081759	8.59394e-07	1.84089e-05
A_72_P115266	---	---	-1.30168	1.33151e-06	2.39026e-05	1.44802e-06	2.75179e-05	8.62955e-07	1.84278e-05
A_72_P180846	---	---	-1.71201	3.43677e-07	1.39744e-05	1.51436e-05	9.52619e-05	8.63625e-07	1.84306e-05
A_72_P003746	UHRF1	ubiquitin-like with PHD and ring finger domains 1	-0.753703	5.0007e-07	1.59832e-05	1.86457e-08	6.74365e-06	8.66619e-07	1.8483e-05
A_72_P223927	TIMP1	TIMP metallopeptidase inhibitor 1	5.74126	0.000751111	0.00172015	4.18896e-07	1.69328e-05	8.68267e-07	1.84952e-05
A_72_P166536	CXCL16	chemokine (C-X-C motif) ligand 16	-5.45758	9.2383e-06	6.72355e-05	1.05383e-05	7.67294e-05	8.69937e-07	1.84964e-05
A_72_P028056	---	---	-4.93628	8.07396e-06	6.2075e-05	1.0192e-05	7.52603e-05	8.70486e-07	1.84966e-05
A_72_P089471	---	---	-8.98359	8.60735e-06	6.44876e-05	3.45856e-06	4.09204e-05	8.67806e-07	1.84969e-05
A_72_P212692	---	---	-10.8051	8.57925e-06	6.43894e-05	5.34852e-06	5.15628e-05	8.69876e-07	1.85066e-05
A_72_P110186	---	---	-2.40595	3.07941e-07	1.33089e-05	0.00413771	0.00753126	8.71714e-07	1.85113e-05
A_72_P413118	---	---	0.0582938	9.01168e-07	2.05326e-05	2.66351e-06	3.6215e-05	8.69724e-07	1.85148e-05
A_72_P366313	---	---	25.1116	4.13718e-08	7.00244e-06	2.30681e-07	1.42042e-05	8.73e-07	1.85271e-05
A_72_P258707	---	---	-5.82159	0.00015222	0.000476549	3.93708e-05	0.000179742	8.7439e-07	1.85452e-05
A_72_P232347	CCK	cholecystokinin	7.95716	0.00211434	0.00414911	2.31743e-06	3.37822e-05	8.76653e-07	1.85817e-05
A_72_P253807	LOC102166266	uncharacterized LOC102166266	5.6402	0.000149265	0.000469608	6.32803e-08	9.53618e-06	8.78088e-07	1.85892e-05
A_72_P103526	---	---	-8.87217	1.60246e-05	9.55385e-05	1.33397e-06	2.68191e-05	8.77988e-07	1.85985e-05
A_72_P196527	RHEB	Ras homolog enriched in brain	-0.364274	9.71686e-07	2.10373e-05	2.33959e-06	3.39611e-05	8.79317e-07	1.86037e-05
A_72_P282494	SMAD4	SMAD family member 4	-6.68856	0.000975869	0.00213798	7.69515e-05	0.000289339	8.81104e-07	1.86301e-05
A_72_P186161	---	---	15.8268	0.0360375	0.0515664	1.68112e-07	1.30979e-05	8.82406e-07	1.86347e-05
A_72_P400998	LOC100522245	phosphomannomutase 2	-4.6413	3.50292e-06	3.82936e-05	6.33549e-06	5.67617e-05	8.83137e-07	1.86386e-05
A_72_P101431	COIL	coilin	39.9971	3.64657e-06	3.92029e-05	1.15865e-06	2.51643e-05	8.8224e-07	1.86426e-05
A_72_P179656	CDC40	cell division cycle 40	0.0716184	9.59957e-07	2.10218e-05	1.11865e-07	1.14734e-05	8.85989e-07	1.86644e-05
A_72_P093581	PTAR1	protein prenyltransferase alpha subunit repeat containing 1	-3.16685	4.66961e-06	4.5043e-05	1.47531e-05	9.37668e-05	8.85085e-07	1.86683e-05
A_72_P191186	AHDC1	AT hook, DNA binding motif, containing 1	2.92346	3.11096e-07	1.33445e-05	0.000321249	0.00087352	8.8571e-07	1.867e-05
A_72_P329703	---	---	0.796655	1.75143e-06	2.69251e-05	3.36809e-08	8.20738e-06	8.873e-07	1.86806e-05
A_72_P256432	---	---	-0.683385	1.09459e-06	2.19551e-05	1.08027e-06	2.45322e-05	8.87871e-07	1.86812e-05
A_72_P227161	PRELP	proline/arginine-rich end leucine-rich repeat protein	10.519	0.449832	0.500332	6.17373e-05	0.000246856	8.88478e-07	1.86825e-05
A_72_P404793	TMSB15A	thymosin beta 15a	7.67654	8.81255e-08	8.43427e-06	1.94556e-05	0.000112292	8.90299e-07	1.86979e-05
A_72_P120901	---	---	-3.54421	1.12468e-05	7.64146e-05	2.59853e-06	3.5756e-05	8.89828e-07	1.86994e-05
A_72_P322493	TOX	thymocyte selection-associated high mobility group box	18.6607	4.14707e-05	0.000183454	2.61122e-06	3.58732e-05	8.92907e-07	1.87412e-05
A_72_P280034	---	---	-2.83795	2.18939e-06	2.99583e-05	7.28528e-06	6.10971e-05	8.96182e-07	1.87985e-05
A_72_P337588	CRLS1	cardiolipin synthase 1	3.26666	0.000129239	0.000420506	6.30819e-06	5.66205e-05	8.98673e-07	1.88163e-05
A_72_P055291	DNAJC1	DnaJ (Hsp40) homolog, subfamily C, member 1	-3.71284	2.54208e-06	3.20526e-05	2.71467e-06	3.65921e-05	8.98131e-07	1.88164e-05
A_72_P162536	TAF9B	TAF9B RNA polymerase II, TATA box binding protein (TBP)-associated factor, 31kDa	-2.18607	9.39701e-08	8.51905e-06	0.000109491	0.000376728	8.97635e-07	1.88175e-05
A_72_P360498	---	---	-1.20078	1.62139e-06	2.59596e-05	1.88614e-05	0.000110083	8.99467e-07	1.88214e-05
A_72_P206997	NNMT	nicotinamide N-methyltransferase	25.4937	1.99311e-05	0.000110329	9.66866e-07	2.35941e-05	9.01055e-07	1.88317e-05
A_72_P181596	TPD52	tumor protein D52	15.2865	1.54895e-07	9.98505e-06	0.000313331	0.0008566	9.00593e-07	1.88335e-05
A_72_P281404	ARID1B	AT rich interactive domain 1B (SWI1-like)	-3.18855	2.21566e-06	3.00901e-05	1.32539e-05	8.78965e-05	9.03361e-07	1.88455e-05
A_72_P284744	LOC100153094	glutathione S-transferase theta-1	-5.02816	1.14265e-07	9.10914e-06	4.28115e-07	1.70447e-05	9.03182e-07	1.88532e-05
A_72_P070456	---	---	-0.00488472	9.02941e-07	2.05458e-05	6.14453e-07	1.9694e-05	9.04847e-07	1.88536e-05
A_72_P369353	---	---	8.05249	0.0774647	0.10344	2.52121e-05	0.000133087	9.03082e-07	1.88626e-05
A_72_P437484	SLC2A5	solute carrier family 2 (facilitated glucose/fructose transporter), member 5	4.31507	4.13708e-05	0.000183131	1.84513e-07	1.36044e-05	9.06966e-07	1.88635e-05
A_72_P344933	DENND4C	DENN/MADD domain containing 4C	-1.96705	1.67244e-06	2.642e-05	2.36693e-06	3.41559e-05	9.04823e-07	1.88646e-05
A_72_P188311	---	---	-0.353691	9.90503e-07	2.1191e-05	1.39086e-06	2.72765e-05	9.06877e-07	1.8873e-05
A_72_P097196	---	---	-7.18813	0.000834026	0.00187713	3.28241e-06	3.97674e-05	9.06876e-07	1.88845e-05
A_72_P309043	SETX	senataxin	0.0992302	8.90848e-07	2.03786e-05	1.78506e-05	0.000106186	9.09878e-07	1.89011e-05
A_72_P397313	---	---	-9.26776	1.67726e-05	9.85279e-05	6.35938e-06	5.68868e-05	9.10464e-07	1.89019e-05
A_72_P084056	PKD2	polycystic kidney disease 2 (autosomal dominant)	-2.15937	2.50785e-06	3.18901e-05	0.0104098	0.0170782	9.112e-07	1.89057e-05
A_72_P297499	---	---	-4.04495	2.42418e-06	3.13955e-05	5.69434e-06	5.32241e-05	9.09568e-07	1.89061e-05
A_72_P378973	---	---	-13.0744	4.18964e-05	0.000184838	9.98438e-05	0.000352392	9.1804e-07	1.89675e-05
A_72_P258797	---	---	5.06903	0.000127271	0.000416032	3.28888e-05	0.000158333	9.14973e-07	1.89726e-05
A_72_P105121	PDGFD	platelet derived growth factor D	8.35171	0.000908046	0.00201417	0.0162881	0.0255114	9.17996e-07	1.8978e-05
A_72_P084961	---	---	-1.64493	1.77816e-06	2.70574e-05	2.0499e-05	0.000116168	9.1594e-07	1.89812e-05
A_72_P207182	---	---	-1.35816	1.22994e-06	2.29546e-05	2.76569e-06	3.68748e-05	9.16612e-07	1.89836e-05
A_72_P222997	TMSB15A	thymosin beta 15a	6.73304	1.05335e-07	8.72099e-06	2.13784e-05	0.000119263	9.17982e-07	1.89891e-05
A_72_P016016	ADIPOR2	adiponectin receptor 2	1.12659	2.24513e-06	3.02274e-05	2.59481e-07	1.47608e-05	9.17455e-07	1.89897e-05
A_72_P050891	---	---	-11.6996	0.000348172	0.000916693	0.000112466	0.000384424	9.21119e-07	1.90197e-05
A_72_P105331	ZNF79	zinc finger protein 79	-1.65519	1.17896e-07	9.2063e-06	1.31239e-06	2.66189e-05	9.24073e-07	1.90578e-05
A_72_P027806	LOC100520903	zinc finger protein 300-like	-12.1093	1.91059e-05	0.000107335	0.0068473	0.0117398	9.23574e-07	1.90589e-05
A_72_P048176	---	---	-4.75477	2.21477e-07	1.16179e-05	1.06128e-05	7.6994e-05	9.26039e-07	1.90868e-05
A_72_P327858	L3MBTL3	l(3)mbt-like 3 (Drosophila)	7.0324	1.91145e-05	0.000107331	4.15709e-06	4.4888e-05	9.26891e-07	1.9093e-05
A_72_P155296	---	---	-1.8552	1.80875e-06	2.71501e-05	1.44398e-06	2.75939e-05	9.29418e-07	1.91106e-05
A_72_P009096	---	---	-3.51976	1.37709e-07	9.67593e-06	2.53862e-07	1.46596e-05	9.29401e-07	1.91217e-05
A_72_P039156	SF3B6	splicing factor 3b, subunit 6, 14kDa	7.0084	2.96727e-05	0.000145273	1.4759e-05	9.37868e-05	9.30611e-07	1.91237e-05
A_72_P303464	---	---	-1.69598	1.46652e-06	2.4957e-05	1.60692e-06	2.87114e-05	9.29024e-07	1.91254e-05
A_72_P423429	---	---	-10.0686	6.5864e-06	5.50747e-05	1.64588e-05	0.000100911	9.36891e-07	1.91954e-05
A_72_P238257	---	---	-7.92193	7.61847e-05	0.000285363	6.47497e-05	0.000255042	9.39789e-07	1.91975e-05
A_72_P308068	---	---	4.00811	0.000110299	0.000373081	2.09248e-05	0.000117688	9.40541e-07	1.92014e-05
A_72_P389863	LOC100154792	choline/ethanolaminephosphotransferase 1	5.47367	2.1209e-05	0.000115158	0.00499802	0.00888717	9.36686e-07	1.92026e-05
A_72_P304949	---	---	-2.61773	2.25742e-06	3.02507e-05	7.62163e-06	6.26937e-05	9.38995e-07	1.92041e-05
A_72_P087631	---	---	-1.27281	2.47055e-06	3.1662e-05	4.37075e-07	1.70073e-05	9.35129e-07	1.92051e-05
A_72_P297604	KLF9	Kruppel-like factor 9	-9.90744	0.189769	0.234071	0.00269768	0.00516866	9.41407e-07	1.92077e-05
A_72_P007581	GNAQ	guanine nucleotide binding protein (G protein), q polypeptide	-10.8093	1.16453e-05	7.79352e-05	1.12909e-05	7.98401e-05	9.38639e-07	1.92083e-05
A_72_P043401	METTL23	methyltransferase like 23	3.70035	3.9603e-05	0.000177732	4.45768e-07	1.6999e-05	9.39758e-07	1.92083e-05
A_72_P310348	CYP2C91	cytochrome P450 2C21 pseudogene	1.63792	6.09617e-07	1.73536e-05	1.13083e-05	7.98973e-05	9.38087e-07	1.92084e-05
A_72_P170396	PDK4	pyruvate dehydrogenase kinase, isozyme 4	-16.7486	1.46813e-07	9.94941e-06	2.19091e-07	1.40706e-05	9.3654e-07	1.92111e-05
A_72_P436704	LOC100521344	vasculin-like	6.43101	6.3784e-05	0.000249693	4.16837e-06	4.49815e-05	9.36175e-07	1.92151e-05
A_72_P003256	LOC100520680	platelet factor 4	-8.36869	6.62552e-05	0.000257111	1.09663e-06	2.46429e-05	9.45472e-07	1.92792e-05
A_72_P307413	---	---	-6.96531	4.78798e-06	4.56719e-05	3.82207e-05	0.000175918	9.49451e-07	1.92917e-05
A_72_P361723	SCRN3	secernin 3	2.0426	5.11502e-06	4.73074e-05	0.000373476	0.000984145	9.49054e-07	1.9295e-05
A_72_P148636	---	---	-11.5278	4.08926e-05	0.000181575	6.73631e-05	0.000262478	9.48899e-07	1.93033e-05
A_72_P050291	---	---	17.6172	2.3912e-06	3.11563e-05	3.39513e-07	1.59799e-05	9.4782e-07	1.93042e-05
A_72_P149371	CXCL14	chemokine (C-X-C motif) ligand 14	6.34696	4.75613e-06	4.55832e-05	5.42555e-05	0.000225113	9.48799e-07	1.93127e-05
A_72_P272809	KIF13A	kinesin family member 13A	-8.65545	0.116207	0.149654	5.49098e-07	1.87726e-05	9.47745e-07	1.93141e-05
A_72_P303004	MDM2	MDM2 proto-oncogene, E3 ubiquitin protein ligase	6.63246	5.31047e-06	4.83601e-05	2.08602e-07	1.39443e-05	9.51279e-07	1.93174e-05
A_72_P160666	---	---	-7.99527	2.57574e-05	0.000131462	3.12751e-05	0.000153292	9.51918e-07	1.93189e-05
A_72_P123521	---	---	-7.69469	7.58986e-05	0.000284539	3.2324e-05	0.00015669	9.56364e-07	1.93748e-05
A_72_P398458	---	---	-0.971942	2.10565e-06	2.94218e-05	0.000417122	0.00107468	9.57067e-07	1.93776e-05
A_72_P345088	---	---	-12.498	0.000177335	0.000536455	5.80677e-06	5.39813e-05	9.5539e-07	1.9378e-05
A_72_P310003	---	---	-0.715517	1.15589e-06	2.24253e-05	9.22248e-06	7.10801e-05	9.55996e-07	1.93788e-05
A_72_P185991	---	---	28.3343	4.13711e-05	0.000183108	1.94358e-06	3.11762e-05	9.58874e-07	1.94028e-05
A_72_P386003	---	---	-10.044	2.76829e-05	0.000138149	5.33448e-05	0.000222301	9.60711e-07	1.94057e-05
A_72_P340133	---	---	-0.24991	1.05005e-06	2.17735e-05	0.000291748	0.000808989	9.60178e-07	1.94063e-05
A_72_P007111	---	---	-4.50734	1.15083e-07	9.13195e-06	0.000157161	0.000496726	9.60065e-07	1.94155e-05
A_72_P363193	---	---	-1.24751	1.71164e-06	2.67198e-05	1.67674e-05	0.000102057	9.62075e-07	1.94218e-05
A_72_P298514	POLM	polymerase (DNA directed), mu	0.473893	8.17289e-07	1.96647e-05	0.000548931	0.00134633	9.63168e-07	1.94325e-05
A_72_P005491	ALKBH2	alkB homolog 2, alpha-ketoglutarate-dependent dioxygenase	-2.48006	2.89182e-07	1.30052e-05	2.56668e-07	1.46981e-05	9.64572e-07	1.94494e-05
A_72_P299609	---	---	-2.58927	4.3911e-06	4.35422e-05	2.48703e-07	1.45574e-05	9.65904e-07	1.94648e-05
A_72_P304169	---	---	-0.585657	6.00479e-07	1.72652e-05	1.13779e-05	8.01916e-05	9.66748e-07	1.94704e-05
A_72_P187296	---	---	-4.20607	5.51406e-06	4.95055e-05	0.000132518	0.00043659	9.68821e-07	1.94893e-05
A_72_P262452	KIAA1644	KIAA1644 ortholog	-3.13024	2.2306e-07	1.16123e-05	9.6688e-07	2.35777e-05	9.6856e-07	1.94955e-05
A_72_P343078	SRSF5	serine/arginine-rich splicing factor 5	1.86658	6.07809e-07	1.73453e-05	6.50467e-07	1.99015e-05	9.71098e-07	1.95008e-05
A_72_P119666	---	---	-5.50431	2.61702e-05	0.000132956	0.00024299	0.000700236	9.70429e-07	1.95102e-05
A_72_P025766	OTUD5	OTU domain containing 5	-3.54354	1.84386e-05	0.000104699	0.000766018	0.00176903	9.71061e-07	1.95115e-05
A_72_P035561	SFTPA1	surfactant protein A1	-6.73648	0.346093	0.400938	0.0111118	0.0180961	9.73129e-07	1.95302e-05
A_72_P437664	---	---	2.38698	5.68962e-06	5.0345e-05	0.000150138	0.000479869	9.74387e-07	1.95327e-05
A_72_P072731	B4GALNT2	beta-1,4-N-acetyl-galactosaminyl transferase 2	5.95428	0.0221529	0.0331527	5.02323e-05	0.00021292	9.7396e-07	1.95355e-05
A_72_P192327	---	---	-7.10996	0.000127403	0.000416264	3.86364e-06	4.32131e-05	9.76406e-07	1.95617e-05
A_72_P234892	---	---	-0.646602	1.23474e-06	2.30067e-05	8.7607e-06	6.87706e-05	9.78423e-07	1.95907e-05
A_72_P305719	FGF7	fibroblast growth factor 7	20.4434	4.50495e-07	1.55096e-05	1.22639e-06	2.58196e-05	9.82431e-07	1.96024e-05
A_72_P422424	LOC102157799	uncharacterized LOC102157799	6.35564	1.6368e-05	9.68802e-05	3.36648e-05	0.000161031	9.79989e-07	1.96106e-05
A_72_P265747	---	---	-6.8821	0.000682855	0.00158764	9.42401e-05	0.000337081	9.8236e-07	1.96124e-05
A_72_P162086	PPP2R5A	protein phosphatase 2, regulatory subunit B', alpha	0.0595471	9.682e-07	2.10947e-05	9.79811e-07	2.37247e-05	9.81452e-07	1.9617e-05
A_72_P162601	---	---	66.5227	9.56598e-07	2.10556e-05	7.16444e-07	2.07208e-05	9.81011e-07	1.96197e-05
A_72_P411813	RHOQ	ras homolog family member Q	-1.16031	1.35314e-06	2.40645e-05	1.12915e-05	7.98114e-05	9.85696e-07	1.9622e-05
A_72_P124676	BRD3	bromodomain containing 3	-1.55303	2.67355e-07	1.27584e-05	3.83475e-05	0.000176265	9.82302e-07	1.96226e-05
A_72_P027441	---	---	-0.893069	6.77978e-07	1.8256e-05	1.13251e-05	7.99669e-05	9.85184e-07	1.96232e-05
A_72_P030876	---	---	-10.2343	2.27122e-05	0.000120483	0.00083671	0.00190262	9.8479e-07	1.96267e-05
A_72_P028206	KIF5B	kinesin family member 5B	-1.47272	1.84345e-06	2.72661e-05	0.000254896	0.000726863	9.84566e-07	1.96336e-05
A_72_P280239	FOXN3	forkhead box N3	-7.34514	4.25447e-06	4.28552e-05	0.000263956	0.000747057	9.88185e-07	1.96374e-05
A_72_P305504	GPR180	G protein-coupled receptor 180	5.33862	0.000631777	0.00149221	1.36481e-05	8.92698e-05	9.90149e-07	1.96423e-05
A_72_P108441	PGM1	phosphoglucomutase 1	2.96984	7.45343e-06	5.91984e-05	1.56238e-07	1.27814e-05	9.89698e-07	1.96447e-05
A_72_P067968	---	---	9.46571	2.72908e-05	0.000136789	0.000451464	0.00114606	9.8915e-07	1.96452e-05
A_72_P342968	---	---	-9.11573	1.6693e-07	1.03717e-05	6.04497e-08	9.35581e-06	9.88124e-07	1.96475e-05
A_72_P005241	---	---	-5.52507	1.38865e-05	8.71624e-05	5.25585e-06	5.1114e-05	9.88097e-07	1.96584e-05
A_72_P361883	---	---	-9.42982	0.000396289	0.0010178	3.78653e-06	4.27262e-05	9.91663e-07	1.9661e-05
A_72_P056676	JMJD1C	jumonji domain containing 1C	3.32028	4.7632e-07	1.57668e-05	5.60953e-07	1.88774e-05	9.92237e-07	1.96611e-05
A_72_P424269	---	---	-3.07882	5.0697e-06	4.71038e-05	4.33131e-07	1.69306e-05	9.93368e-07	1.96721e-05
A_72_P396448	PROX1	prospero homeobox 1	9.06659	0.000645992	0.00151848	0.00211993	0.00419625	9.94096e-07	1.96752e-05
A_72_P365088	---	---	3.30166	0.00018049	0.000544465	7.73085e-05	0.0002903	9.94831e-07	1.96784e-05
A_72_P012606	---	---	31.714	0.000647638	0.00152089	4.75368e-05	0.000204651	9.96135e-07	1.96815e-05
A_72_P169886	CDKN2B	cyclin-dependent kinase inhibitor 2B (p15, inhibits CDK4)	-0.180754	9.068e-07	2.05791e-05	0.000411923	0.00106335	9.95736e-07	1.9685e-05
A_72_P008286	---	---	-3.78223	2.85499e-06	3.40843e-05	1.48685e-06	2.7825e-05	9.97352e-07	1.96943e-05
A_72_P280359	---	---	11.9279	0.000244028	0.000690541	0.0124446	0.0200161	1.00614e-06	1.97317e-05
A_72_P150911	---	---	11.627	0.605711	0.648519	8.20386e-06	6.58436e-05	1.00178e-06	1.97363e-05
A_72_P247587	ORM1	orosomucoid 1	33.8935	3.44095e-07	1.39749e-05	1.59219e-06	2.8642e-05	1.00022e-06	1.97396e-05
A_72_P127941	---	---	10.5675	9.82057e-05	0.000342946	2.72331e-05	0.000140117	1.00614e-06	1.97429e-05
A_72_P272904	PTPRK	protein tyrosine phosphatase, receptor type, K	-5.37984	9.68131e-06	6.91703e-05	4.09506e-05	0.000184721	1.00101e-06	1.97438e-05
A_72_P365918	---	---	-6.79596	1.19067e-05	7.89317e-05	1.36248e-06	2.71068e-05	1.00168e-06	1.97456e-05
A_72_P145686	---	---	-10.3407	0.000137334	0.000441201	1.06696e-05	7.70971e-05	1.00758e-06	1.97487e-05
A_72_P283404	---	---	-1.0364	1.52472e-06	2.53939e-05	1.6607e-06	2.90826e-05	1.00305e-06	1.97501e-05
A_72_P060221	---	---	-1.38538	2.73818e-06	3.32794e-05	0.000109096	0.000375707	1.00365e-06	1.97505e-05
A_72_P374133	---	---	3.00155	5.11313e-06	4.73027e-05	1.08333e-06	2.45529e-05	1.00611e-06	1.97536e-05
A_72_P171536	---	---	-9.17538	5.06143e-05	0.000211873	4.56497e-05	0.000199273	1.00588e-06	1.97605e-05
A_72_P250842	---	---	1.96386	5.97792e-07	1.72456e-05	1.66459e-06	2.90914e-05	1.00563e-06	1.97669e-05
A_72_P063581	HAPLN3	hyaluronan and proteoglycan link protein 3	8.88066	0.00260875	0.00497193	0.00104228	0.00228698	1.00515e-06	1.97686e-05
A_72_P005646	---	---	-0.424052	1.123e-06	2.21373e-05	3.20167e-06	3.94712e-05	1.01181e-06	1.97751e-05
A_72_P003616	NDEL1	nudE nuclear distribution E homolog (A. nidulans)-like 1	-10.4179	4.35864e-07	1.53127e-05	0.037415	0.0538627	1.0101e-06	1.97756e-05
A_72_P131731	---	---	-4.76398	3.25897e-06	3.6701e-05	1.03044e-05	7.58138e-05	1.00996e-06	1.9784e-05
A_72_P066911	---	---	42.4152	1.73557e-05	0.000100612	1.07915e-06	2.45229e-05	1.01176e-06	1.97855e-05
A_72_P143966	---	---	-1.31013	1.44639e-06	2.48483e-05	1.42833e-06	2.75554e-05	1.0115e-06	1.97916e-05
A_72_P352913	---	---	-10.6414	0.000417823	0.00106105	7.52934e-06	6.22625e-05	1.01385e-06	1.97925e-05
A_72_P198573	---	---	1.59286	1.97684e-06	2.83364e-05	1.00094e-07	1.10229e-05	1.01685e-06	1.97948e-05
A_72_P408928	---	---	-7.28491	9.8255e-05	0.000343049	1.38924e-06	2.72915e-05	1.01348e-06	1.97966e-05
A_72_P177851	TNFSF10	tumor necrosis factor (ligand) superfamily, member 10	8.76219	0.000402194	0.00102935	4.90701e-06	4.93271e-05	1.01469e-06	1.97977e-05
A_72_P174921	---	---	-3.54935	4.17186e-06	4.2484e-05	4.84439e-05	0.000207567	1.01656e-06	1.98004e-05
A_72_P190626	THAP5	THAP domain containing 5	6.26917	0.00244804	0.00470532	0.00676318	0.0116107	1.01565e-06	1.98051e-05
A_72_P178651	---	---	-5.98913	1.35063e-05	8.56521e-05	0.000591114	0.00143039	1.01797e-06	1.98054e-05
A_72_P317888	---	---	-0.865898	6.13995e-07	1.74205e-05	1.22707e-06	2.58022e-05	1.01636e-06	1.98078e-05
A_72_P340858	CUL5	cullin 5	0.097721	1.10968e-06	2.20646e-05	5.83084e-06	5.41464e-05	1.0245e-06	1.9865e-05
A_72_P080731	---	---	1.49519	5.03943e-06	4.69623e-05	3.32519e-07	1.58901e-05	1.02245e-06	1.987e-05
A_72_P292104	RCAN3	RCAN family member 3	-2.28326	3.4549e-07	1.4015e-05	8.1149e-07	2.16643e-05	1.02197e-06	1.98721e-05
A_72_P332058	---	---	4.17103	2.3064e-05	0.000121561	3.18901e-05	0.000155486	1.02317e-06	1.98729e-05
A_72_P337393	---	---	-10.8025	2.33818e-05	0.000122765	3.62307e-05	0.000169437	1.02442e-06	1.98747e-05
A_72_P397163	---	---	-12.9884	3.41497e-05	0.000159966	0.000209444	0.000622085	1.02563e-06	1.98758e-05
A_72_P397248	---	---	-10.1024	3.22915e-05	0.000154162	0.000366963	0.000971377	1.02421e-06	1.98819e-05
A_72_P088541	HPS4	Hermansky-Pudlak syndrome 4	0.502129	1.71267e-06	2.66995e-05	2.12059e-05	0.000118783	1.0304e-06	1.99569e-05
A_72_P119111	COPA	coatomer protein complex, subunit alpha	0.455061	1.56004e-06	2.56098e-05	1.13303e-07	1.14499e-05	1.03177e-06	1.99721e-05
A_72_P416378	PRDM6	PR domain containing 6	-5.63776	8.55918e-06	6.43231e-05	2.74125e-05	0.000140598	1.03448e-06	1.99796e-05
A_72_P152446	---	---	-6.39362	3.13674e-05	0.000150798	1.48331e-06	2.78041e-05	1.03534e-06	1.99849e-05
A_72_P175151	---	---	-1.03327	1.54931e-06	2.55436e-05	3.60552e-05	0.000168915	1.0343e-06	1.99874e-05
A_72_P388203	---	---	-2.48714	3.99801e-06	4.14757e-05	1.21792e-06	2.57516e-05	1.03419e-06	1.99965e-05
A_72_P167831	---	---	-5.10585	1.34985e-05	8.56186e-05	3.30208e-05	0.000158747	1.03362e-06	1.99967e-05
A_72_P360368	NRAP	nebulin-related anchoring protein	0.566161	1.33916e-06	2.39647e-05	0.000304166	0.000836604	1.03992e-06	2.00621e-05
A_72_P120636	LOC403161	nicotinate phosphoribosyltransferase-like protein	-1.36878	4.4217e-07	1.54395e-05	3.90585e-07	1.67542e-05	1.04282e-06	2.0073e-05
A_72_P165556	IFNE	interferon, epsilon	2.21959	5.03422e-07	1.6001e-05	7.51498e-06	6.22636e-05	1.04886e-06	2.00768e-05
A_72_P217612	---	---	-0.18982	1.25419e-06	2.32181e-05	1.12707e-06	2.48556e-05	1.04271e-06	2.0082e-05
A_72_P241432	---	---	3.88958	9.67471e-06	6.91807e-05	5.07186e-06	5.02057e-05	1.04684e-06	2.00829e-05
A_72_P072831	AOAH	acyloxyacyl hydrolase (neutrophil)	-3.98593	5.74847e-06	5.06051e-05	0.000966163	0.00214655	1.04864e-06	2.00838e-05
A_72_P028156	ABCC9	ATP binding cassette subfamily C member 9	12.0227	0.000879264	0.00196071	2.19985e-05	0.000121441	1.04478e-06	2.00882e-05
A_72_P410373	IL6ST	interleukin 6 signal transducer (gp130, oncostatin M receptor)	-1.11261	1.72031e-06	2.67821e-05	4.41112e-06	4.64913e-05	1.04596e-06	2.00884e-05
A_72_P410153	---	---	3.43558	3.54108e-07	1.41639e-05	1.01376e-05	7.50683e-05	1.04539e-06	2.00887e-05
A_72_P371018	---	---	1.58755	3.00816e-06	3.51675e-05	1.71665e-05	0.000103587	1.04247e-06	2.00887e-05
A_72_P084856	---	---	5.54772	1.71073e-05	9.97096e-05	0.00161647	0.00332118	1.04835e-06	2.00894e-05
A_72_P334628	CLTC	clathrin, heavy chain (Hc)	6.14448	0.0501089	0.0695352	3.6213e-06	4.18655e-05	1.04662e-06	2.00899e-05
A_72_P085976	---	---	-6.27912	7.15571e-06	5.78093e-05	3.19323e-06	3.94096e-05	1.04781e-06	2.00902e-05
A_72_P022806	LOC100517798	tRNA (uracil(54)-C(5))-methyltransferase homolog	4.61667	0.0001615	0.000498874	2.14615e-05	0.000119591	1.04221e-06	2.0095e-05
A_72_P350353	ABCC5	ATP-binding cassette, sub-family C (CFTR/MRP), member 5	-2.70096	1.93091e-06	2.79109e-05	5.55188e-06	5.25502e-05	1.04457e-06	2.00953e-05
A_72_P285749	LOC100519853	zinc finger protein 320-like	-0.927522	5.30243e-07	1.63689e-05	6.16844e-06	5.59951e-05	1.05136e-06	2.01133e-05
A_72_P198482	LOC100738546	uncharacterized LOC100738546	-1.09951	6.07735e-07	1.73576e-05	6.05629e-06	5.55198e-05	1.05287e-06	2.01312e-05
A_72_P081966	---	---	2.14005	4.62375e-07	1.56212e-05	2.86996e-05	0.0001448	1.0583e-06	2.01788e-05
A_72_P294964	TMEM47	transmembrane protein 47	2.92181	9.85277e-06	6.99589e-05	4.10733e-06	4.46029e-05	1.05798e-06	2.01838e-05
A_72_P352843	SMAD5	Uncharacterized protein	11.9904	0.0323253	0.0467235	3.62255e-05	0.000169458	1.05639e-06	2.01872e-05
A_72_P145131	---	---	-7.88097	0.0519816	0.0718813	0.00827588	0.0139033	1.05786e-06	2.01927e-05
A_72_P399853	---	---	-4.78653	9.67113e-06	6.91695e-05	0.0035133	0.00651098	1.06083e-06	2.01933e-05
A_72_P124466	NIP7	nuclear import 7 homolog (S. cerevisiae)	-0.323234	1.1876e-06	2.26441e-05	1.54279e-06	2.83167e-05	1.06149e-06	2.01947e-05
A_72_P252202	RHBDL2	rhomboid, veinlet-like 2 (Drosophila)	-1.17805	5.12203e-07	1.61309e-05	6.03314e-08	9.37976e-06	1.05751e-06	2.01973e-05
A_72_P349758	---	---	-7.12684	1.79408e-05	0.000102721	2.29153e-05	0.000124837	1.06069e-06	2.02018e-05
A_72_P310553	---	---	-0.279492	1.20366e-06	2.27986e-05	0.000888438	0.00200064	1.06036e-06	2.02067e-05
A_72_P317248	RFK	riboflavin kinase	6.15218	0.00113581	0.00243195	1.53955e-05	9.62997e-05	1.06315e-06	2.02152e-05
A_72_P431039	FOXRED2	FAD-dependent oxidoreductase domain containing 2	-0.838841	7.51544e-07	1.8973e-05	0.00463088	0.00830657	1.06837e-06	2.03032e-05
A_72_P161211	STT3A	STT3, subunit of the oligosaccharyltransferase complex, homolog A (S. cerevisiae)	0.526959	8.83446e-07	2.03175e-05	0.000291338	0.000808046	1.06982e-06	2.03195e-05
A_72_P020696	MAGI3	membrane associated guanylate kinase, WW and PDZ domain containing 3	-14.3824	0.00131656	0.00276113	1.43284e-05	9.19862e-05	1.07211e-06	2.03404e-05
A_72_P273094	---	---	-23.4737	0.000750453	0.00171876	0.000851679	0.00193078	1.07165e-06	2.0343e-05
A_72_P432774	---	---	-2.56103	2.76486e-06	3.345e-05	2.84006e-06	3.71598e-05	1.07293e-06	2.03447e-05
A_72_P107616	CFI	complement factor I	-10.2944	0.0004211	0.00106842	0.00668022	0.0114832	1.0737e-06	2.03481e-05
A_72_P316623	---	---	-15.4648	5.16694e-05	0.000214876	1.53136e-06	2.82579e-05	1.07476e-06	2.0357e-05
A_72_P226682	ATP10A	ATPase, class V, type 10A	-10.2476	4.9581e-07	1.59658e-05	4.01688e-07	1.66686e-05	1.07629e-06	2.03749e-05
A_72_P244592	ATP1A1	ATPase, Na+/K+ transporting, alpha 1 polypeptide	1.57123	7.69126e-07	1.92052e-05	0.000101211	0.000355575	1.07955e-06	2.03915e-05
A_72_P288029	LOC100738246	ubiquitin carboxyl-terminal hydrolase 3-like	-7.04009	4.68526e-05	0.000200424	0.000130168	0.000430829	1.07823e-06	2.04003e-05
A_72_P014826	---	---	-0.0444978	1.1392e-06	2.22777e-05	1.09306e-06	2.46595e-05	1.07952e-06	2.04022e-05
A_72_P294959	---	---	-3.59506	3.43017e-06	3.77989e-05	1.27361e-05	8.58378e-05	1.07947e-06	2.04125e-05
A_72_P341238	---	---	-6.47458	1.47243e-05	9.04705e-05	1.35151e-06	2.6998e-05	1.08268e-06	2.04395e-05
A_72_P052736	EMG1	EMG1 N1-specific pseudouridine methyltransferase	3.44202	9.10772e-06	6.66522e-05	2.63471e-07	1.48891e-05	1.08416e-06	2.04449e-05
A_72_P308228	---	---	0.0792437	1.06218e-06	2.18404e-05	8.82796e-06	6.90619e-05	1.08358e-06	2.04452e-05
A_72_P032266	---	---	0.833142	7.03915e-07	1.85616e-05	4.19619e-06	4.52391e-05	1.08513e-06	2.04519e-05
A_72_P384448	LOC102164624	pseudouridine-5'-monophosphatase-like	3.44548	2.84786e-05	0.000141055	3.84337e-07	1.66106e-05	1.08692e-06	2.04746e-05
A_72_P046566	---	---	0.937785	8.15753e-07	1.96691e-05	0.00013403	0.000440347	1.091e-06	2.04951e-05
A_72_P344798	NFKB1	nuclear factor of kappa light polypeptide gene enhancer in B-cells 1	-5.12045	4.32025e-06	4.3239e-05	4.34578e-06	4.60569e-05	1.08967e-06	2.05038e-05
A_72_P405213	---	---	-1.47589	2.83241e-06	3.39208e-05	0.000146832	0.000471672	1.09097e-06	2.05058e-05
A_72_P437169	CENPM	centromere protein M	7.52077	0.0020809	0.00409143	3.32307e-08	8.2142e-06	1.08942e-06	2.05104e-05
A_72_P339553	CTSC	cathepsin C	0.622076	9.35283e-07	2.09079e-05	7.63939e-06	6.27797e-05	1.09064e-06	2.05109e-05
A_72_P128296	EXTL2	exostoses (multiple)-like 2	-3.03567	1.21798e-07	9.34122e-06	0.0344095	0.0499589	1.09293e-06	2.05202e-05
A_72_P415723	CRABP1	cellular retinoic acid binding protein 1	4.77326	2.17488e-07	1.15497e-05	1.97502e-07	1.37926e-05	1.09545e-06	2.05564e-05
A_72_P405183	---	---	-4.75046	9.16105e-06	6.68858e-05	6.33993e-06	5.67719e-05	1.09828e-06	2.05869e-05
A_72_P380038	FOXN3	forkhead box N3	-4.82128	0.000117235	0.00039081	1.26978e-06	2.61876e-05	1.09786e-06	2.05903e-05
A_72_P408613	ATPAF1	ATP synthase mitochondrial F1 complex assembly factor 1	0.706302	1.80723e-06	2.71512e-05	4.21537e-07	1.69995e-05	1.09955e-06	2.05994e-05
A_72_P255912	PHF11	PHD finger protein 11	-2.24359	5.67958e-06	5.02691e-05	0.0012699	0.0027032	1.10149e-06	2.06245e-05
A_72_P005071	RASSF8	Ras association (RalGDS/AF-6) domain family (N-terminal) member 8	-4.34882	9.24532e-06	6.72439e-05	3.12467e-06	3.89693e-05	1.10836e-06	2.07082e-05
A_72_P119761	SLC52A2	solute carrier family 52 (riboflavin transporter), member 2	-3.32997	8.11334e-08	8.1273e-06	2.94813e-07	1.53245e-05	1.10679e-06	2.07124e-05
A_72_P343138	ELMO1	engulfment and cell motility 1	0.170278	1.01577e-06	2.13985e-05	8.0082e-06	6.47268e-05	1.10818e-06	2.07159e-05
A_72_P408763	---	---	12.979	0.408883	0.461086	0.000459306	0.0011627	1.10775e-06	2.07192e-05
A_72_P213092	---	---	-0.360021	1.24118e-06	2.30642e-05	3.04625e-06	3.8466e-05	1.11033e-06	2.07223e-05
A_72_P051201	---	---	5.80107	4.27189e-05	0.000187408	1.66524e-06	2.9088e-05	1.1098e-06	2.07237e-05
A_72_P004461	CD72	CD72 molecule	6.85548	0.000109357	0.00037081	6.08371e-05	0.000244166	1.11234e-06	2.07373e-05
A_72_P410258	PBXIP1	pre-B-cell leukemia homeobox interacting protein 1	-23.7531	1.50608e-07	9.93234e-06	4.26464e-05	0.000189878	1.11189e-06	2.07401e-05
A_72_P128051	PRDM1	PR domain containing 1, with ZNF domain	16.9923	9.83334e-06	6.98788e-05	1.72147e-06	2.94123e-05	1.11626e-06	2.07878e-05
A_72_P321268	---	---	0.309521	1.03146e-06	2.15702e-05	5.63474e-06	5.30422e-05	1.12422e-06	2.07896e-05
A_72_P016381	MAML2	mastermind-like 2 (Drosophila)	3.89378	4.18352e-07	1.502e-05	7.60207e-06	6.26078e-05	1.12364e-06	2.079e-05
A_72_P369463	---	---	-1.45033	1.87247e-06	2.75411e-05	3.38307e-06	4.04168e-05	1.1182e-06	2.07903e-05
A_72_P040826	---	---	14.5283	3.83773e-06	4.04233e-05	4.80515e-06	4.87741e-05	1.11784e-06	2.07948e-05
A_72_P170186	LOC100624487	solute carrier family 2, facilitated glucose transporter member 10-like	6.88165	3.19845e-05	0.000153122	5.39977e-06	5.17519e-05	1.1161e-06	2.07961e-05
A_72_P042621	TIMD4	T-cell immunoglobulin and mucin domain containing 4	-3.40281	8.8461e-05	0.000317832	1.03277e-05	7.58709e-05	1.12358e-06	2.08001e-05
A_72_P124056	GATA-6	transcription factor GATA-6	-3.66248	3.60958e-06	3.90128e-05	4.40953e-06	4.64888e-05	1.11756e-06	2.08008e-05
A_72_P402523	CSNK2A1	casein kinase 2, alpha 1 polypeptide	-1.597	1.73988e-06	2.68556e-05	3.51233e-06	4.12581e-05	1.13041e-06	2.08033e-05
A_72_P191886	RPL11	ribosomal protein L11	4.45038	1.74118e-07	1.05698e-05	1.38351e-06	2.72568e-05	1.12568e-06	2.08053e-05
A_72_P114136	EXT1	exostosin glycosyltransferase 1	-0.0431332	1.1387e-06	2.23059e-05	3.0439e-06	3.84505e-05	1.12091e-06	2.08067e-05
A_72_P113491	LPHN2	latrophilin 2	-7.98851	9.86543e-05	0.000343988	6.75141e-06	5.86973e-05	1.12822e-06	2.08075e-05
A_72_P266642	CLIC5	chloride intracellular channel 5	0.553588	9.94366e-07	2.12076e-05	7.53555e-06	6.22689e-05	1.12046e-06	2.08097e-05
A_72_P021986	---	---	1.25179	1.73492e-06	2.68756e-05	0.000241063	0.000696551	1.1235e-06	2.08098e-05
A_72_P304469	---	---	-0.108054	1.20353e-06	2.28086e-05	1.17629e-06	2.52442e-05	1.12716e-06	2.08104e-05
A_72_P018886	LOC100518322	centrosomal protein of 57 kDa-like	5.78685	0.0120485	0.0191433	1.80112e-05	0.000106753	1.12659e-06	2.08109e-05
A_72_P200202	---	---	3.54312	0.00108589	0.00234081	6.32256e-07	1.96417e-05	1.12781e-06	2.08112e-05
A_72_P176661	ZBTB32	zinc finger and BTB domain containing 32	11.8928	0.000219405	0.00063552	7.48344e-07	2.09897e-05	1.13026e-06	2.08117e-05
A_72_P083691	LOC100519726	uncharacterized LOC100519726	-3.99047	6.01735e-06	5.21438e-05	1.08625e-05	7.79662e-05	1.13208e-06	2.08118e-05
A_72_P248892	CHMP4C	charged multivesicular body protein 4C	-3.69947	1.35827e-07	9.62242e-06	0.264069	0.316667	1.1231e-06	2.08137e-05
A_72_P007026	---	---	-1.50158	1.57775e-06	2.56919e-05	2.0705e-05	0.000116854	1.13182e-06	2.0818e-05
A_72_P360493	---	---	5.63115	2.96134e-05	0.000145065	5.83815e-06	5.41558e-05	1.12033e-06	2.08186e-05
A_72_P019491	---	---	9.24278	0.0110411	0.017704	7.69755e-06	6.31519e-05	1.12943e-06	2.08187e-05
A_72_P360973	TRMT11	tRNA methyltransferase 11 homolog (S. cerevisiae)	-1.70577	2.34899e-06	3.08756e-05	5.23672e-06	5.10436e-05	1.13015e-06	2.08209e-05
A_72_P333903	---	---	-6.8576	2.53525e-05	0.000130149	1.87422e-06	3.06358e-05	1.12297e-06	2.08225e-05
A_72_P243672	---	---	6.69717	7.84661e-06	6.08719e-05	7.93328e-07	2.14292e-05	1.12248e-06	2.08246e-05
A_72_P228022	---	---	-0.167181	1.28023e-06	2.34975e-05	1.15478e-06	2.5128e-05	1.13471e-06	2.0849e-05
A_72_P208192	---	---	-6.69997	7.00368e-06	5.70777e-05	7.26916e-05	0.000277327	1.13632e-06	2.08674e-05
A_72_P023511	LOC102166266	uncharacterized LOC102166266	5.02546	9.73625e-05	0.000340833	6.88261e-08	9.57408e-06	1.1386e-06	2.08758e-05
A_72_P436454	MYCBP	MYC binding protein	0.546466	1.55722e-06	2.56125e-05	0.000478238	0.00120186	1.13854e-06	2.08857e-05
A_72_P064031	---	---	-1.1663	1.71198e-06	2.67129e-05	2.72372e-05	0.000140117	1.13801e-06	2.08873e-05
A_72_P340543	SF3B1	splicing factor 3b, subunit 1, 155kDa	3.25407	2.89162e-07	1.30214e-05	2.63938e-07	1.48666e-05	1.15026e-06	2.08999e-05
A_72_P209832	CALCRL	calcitonin receptor-like	-7.36911	1.60413e-05	9.55885e-05	2.8795e-06	3.74619e-05	1.1409e-06	2.09068e-05
A_72_P071866	OSBPL1A	oxysterol binding protein-like 1A	-7.29052	0.000191958	0.000572524	6.61682e-07	2.0013e-05	1.14644e-06	2.09078e-05
A_72_P036086	---	---	-1.95697	1.93453e-06	2.79514e-05	5.82891e-06	5.41432e-05	1.15017e-06	2.09094e-05
A_72_P273014	LOC100515763	cell cycle checkpoint protein RAD17	4.04254	3.37084e-05	0.000158699	0.00102087	0.00224617	1.15209e-06	2.09111e-05
A_72_P056201	---	---	9.39442	0.000153306	0.000478903	2.31327e-06	3.37646e-05	1.14435e-06	2.09141e-05
A_72_P357058	C14H10orf128	chromosome 14 open reading frame, human C10orf128	5.2833	2.12215e-05	0.00011519	2.07304e-06	3.19837e-05	1.14266e-06	2.09167e-05
A_72_P167056	---	---	-1.20764	1.87552e-06	2.75389e-05	0.000415656	0.00107138	1.15e-06	2.09173e-05
A_72_P071296	CD70	CD70 molecule	10.8252	0.0239193	0.0355085	1.12334e-07	1.13855e-05	1.14635e-06	2.09174e-05
A_72_P429259	---	---	1.82208	3.38532e-06	3.75214e-05	7.72268e-05	0.000290151	1.14396e-06	2.09182e-05
A_72_P415518	MBIP	MAP3K12 binding inhibitory protein 1	-0.501776	1.51525e-06	2.53717e-05	0.00770559	0.0130499	1.14835e-06	2.09205e-05
A_72_P403563	---	---	1.57691	7.00052e-07	1.85452e-05	1.68255e-05	0.000102229	1.14775e-06	2.09207e-05
A_72_P334903	---	---	-4.22507	4.85631e-06	4.60425e-05	4.4757e-06	4.67419e-05	1.15202e-06	2.09209e-05
A_72_P017486	PIK3R2	phosphoinositide-3-kinase, regulatory subunit 2 (beta)	4.27012	0.000202338	0.000596903	0.00028415	0.00079291	1.14596e-06	2.09214e-05
A_72_P299679	CLK1	CDC-like kinase 1	-0.12268	1.1766e-06	2.25722e-05	4.75454e-06	4.84177e-05	1.14236e-06	2.09223e-05
A_72_P383228	---	---	-2.31075	2.43518e-07	1.21261e-05	7.68332e-06	6.30652e-05	1.14974e-06	2.09236e-05
A_72_P176771	SYNE1	spectrin repeat containing, nuclear envelope 1	-2.90055	2.94054e-06	3.46838e-05	1.36955e-05	8.93928e-05	1.14366e-06	2.09239e-05
A_72_P379993	PHF23	PHD finger protein 23	5.81602	0.533809	0.581317	1.14389e-05	8.04566e-05	1.15364e-06	2.09281e-05
A_72_P118076	---	---	-4.6177	6.74449e-06	5.57858e-05	0.0156658	0.0246209	1.14946e-06	2.09296e-05
A_72_P055121	---	---	-6.53629	8.20443e-05	0.000301074	1.11416e-05	7.91756e-05	1.14592e-06	2.09318e-05
A_72_P038896	---	---	-4.50003	4.15173e-06	4.23669e-05	0.000145292	0.000467861	1.15514e-06	2.09444e-05
A_72_P009476	---	---	-3.1819	3.59596e-06	3.89759e-05	2.6969e-06	3.64814e-05	1.15691e-06	2.09542e-05
A_72_P304844	---	---	-3.59363	4.00758e-06	4.15248e-05	1.17123e-05	8.17438e-05	1.15676e-06	2.09626e-05
A_72_P350153	ENPP1	ectonucleotide pyrophosphatase/phosphodiesterase 1	-10.1689	1.30058e-05	8.36515e-05	2.81299e-06	3.69887e-05	1.15861e-06	2.0963e-05
A_72_P177096	---	---	-11.6129	0.568561	0.614083	3.68341e-06	4.21721e-05	1.15842e-06	2.09706e-05
A_72_P265892	---	---	-9.8049	6.39976e-05	0.000250273	4.17169e-05	0.000187146	1.1611e-06	2.09749e-05
A_72_P368418	---	---	4.343	0.000360548	0.000941916	0.229329	0.279356	1.16083e-06	2.09811e-05
A_72_P083221	TCHP	trichoplein, keratin filament binding	1.40441	4.01509e-06	4.15526e-05	1.7189e-05	0.000103686	1.16055e-06	2.09869e-05
A_72_P360133	SORBS1	sorbin and SH3 domain containing 1	-4.6029	3.45521e-06	3.79532e-05	8.44644e-07	2.20693e-05	1.16349e-06	2.1007e-05
A_72_P416208	LOC100514456	E3 ubiquitin-protein ligase RNF144A-like	-11.8308	0.0399688	0.0566515	0.00066437	0.00157298	1.16461e-06	2.10162e-05
A_72_P135536	CSNK2A2	casein kinase 2, alpha prime polypeptide	-1.96829	3.90922e-06	4.0801e-05	0.000210836	0.00062541	1.16911e-06	2.10863e-05
A_72_P208537	---	---	1.83808	3.75079e-06	3.98866e-05	1.36537e-05	8.92557e-05	1.1707e-06	2.10928e-05
A_72_P055156	FBXO30	F-box protein 30	1.94355	4.89352e-05	0.000206759	6.26481e-06	5.63636e-05	1.17016e-06	2.10941e-05
A_72_P418739	HK1	hexokinase 1	0.00892258	1.16747e-06	2.24598e-05	0.000298515	0.000824161	1.17298e-06	2.11228e-05
A_72_P125576	---	---	-7.65608	2.6913e-05	0.000135408	0.00160484	0.00330005	1.17437e-06	2.11369e-05
A_72_P207177	---	---	-2.82065	2.12627e-06	2.95537e-05	2.81116e-06	3.69788e-05	1.17513e-06	2.11393e-05
A_72_P011611	---	---	-4.89738	5.08308e-06	4.71771e-05	0.00124085	0.00265139	1.17956e-06	2.11858e-05
A_72_P143796	GNAS	GNAS complex locus	-5.20428	3.89924e-06	4.07464e-05	2.97729e-06	3.80003e-05	1.17861e-06	2.11908e-05
A_72_P385593	TPD52L1	tumor protein D52-like 1	-5.51659	0.000849176	0.00190449	9.92953e-05	0.00035078	1.17938e-06	2.11936e-05
A_72_P418444	---	---	-7.37531	0.0136002	0.021353	5.87637e-07	1.92659e-05	1.18102e-06	2.1201e-05
A_72_P167246	---	---	1.37909	4.72164e-06	4.53412e-05	0.0113363	0.0184232	1.1824e-06	2.12036e-05
A_72_P429979	TEX9	testis expressed 9	11.7228	1.19783e-05	7.92684e-05	0.000904297	0.00202944	1.18197e-06	2.12069e-05
A_72_P017076	CERCAM	cerebral endothelial cell adhesion molecule	10.1773	0.00420558	0.00751976	7.45181e-07	2.09694e-05	1.18463e-06	2.12324e-05
A_72_P260487	---	---	6.11557	3.97251e-05	0.000177978	2.97225e-06	3.80065e-05	1.1863e-06	2.12403e-05
A_72_P165811	TNNC2	troponin C type 2 (fast)	4.63021	0.0842262	0.111666	1.22227e-05	8.40087e-05	1.18579e-06	2.12422e-05
A_72_P105596	LOC100738863	basement membrane-specific heparan sulfate proteoglycan core protein-like	-1.05216	1.81485e-06	2.71705e-05	1.5029e-06	2.79125e-05	1.18767e-06	2.12538e-05
A_72_P304414	---	---	-6.63355	3.13989e-05	0.000150907	0.0005262	0.00130079	1.1886e-06	2.12593e-05
A_72_P087046	PAIP1	poly(A) binding protein interacting protein 1	0.96409	8.89937e-07	2.03849e-05	3.64397e-05	0.000169928	1.19046e-06	2.12816e-05
A_72_P099106	---	---	-9.33142	1.5437e-05	9.33636e-05	0.000998167	0.00220426	1.19193e-06	2.12966e-05
A_72_P142891	---	---	1.21483	2.57944e-06	3.22514e-05	3.14234e-06	3.90621e-05	1.19329e-06	2.13099e-05
A_72_P384343	---	---	-2.76532	5.37844e-06	4.87336e-05	9.41082e-07	2.32122e-05	1.19663e-06	2.13363e-05
A_72_P171551	---	---	1.69725	3.34968e-06	3.72465e-05	0.90197	0.917511	1.19651e-06	2.13453e-05
A_72_P305994	CRISP2	cysteine-rich secretory protein 2	18.5494	2.23952e-05	0.000119317	6.66478e-06	5.83279e-05	1.19622e-06	2.13511e-05
A_72_P223617	ST6GALNAC4	ST6 (alpha-N-acetyl-neuraminyl-2,3-beta-galactosyl-1,3)-N-acetylgalactosaminide alpha-2,6-sialyltransferase 4	2.3467	3.11264e-06	3.57922e-05	4.01074e-07	1.66632e-05	1.19958e-06	2.13779e-05
A_72_P272404	---	---	4.81048	7.52446e-06	5.95286e-05	1.12028e-05	7.94302e-05	1.20054e-06	2.13837e-05
A_72_P012726	---	---	-2.42191	2.1106e-06	2.9455e-05	4.07195e-06	4.43309e-05	1.20207e-06	2.13999e-05
A_72_P355413	---	---	-5.23865	4.8804e-06	4.61816e-05	4.67482e-05	0.000202473	1.20356e-06	2.14042e-05
A_72_P034826	PEX14	peroxisomal biogenesis factor 14	-2.00655	2.30899e-06	3.07141e-05	4.75185e-05	0.000204598	1.20306e-06	2.14065e-05
A_72_P059506	UBXN10	UBX domain protein 10	14.6529	0.000177779	0.000537372	0.346235	0.401902	1.20511e-06	2.14208e-05
A_72_P075651	---	---	2.68808	3.4127e-07	1.39095e-05	1.04371e-05	7.63484e-05	1.20951e-06	2.14215e-05
A_72_P196422	---	---	-10.4674	0.104998	0.136399	1.57721e-05	9.80131e-05	1.21044e-06	2.14268e-05
A_72_P124136	---	---	0.33119	1.56465e-06	2.55878e-05	1.28685e-05	8.63738e-05	1.20922e-06	2.14272e-05
A_72_P114861	CAT	catalase	-7.19192	1.47369e-05	9.04997e-05	5.21478e-06	5.09163e-05	1.20617e-06	2.14285e-05
A_72_P183616	---	---	-3.37678	2.86605e-06	3.41451e-05	0.00128902	0.00273847	1.2087e-06	2.14291e-05
A_72_P289989	SFRP4	secreted frizzled-related protein 4	14.13	3.29249e-06	3.69212e-05	2.09805e-07	1.39433e-05	1.2085e-06	2.14367e-05
A_72_P366583	---	---	10.7294	5.46449e-05	0.000223597	0.00630741	0.0109199	1.20804e-06	2.14397e-05
A_72_P005926	---	---	0.180092	1.15159e-06	2.23924e-05	2.072e-05	0.000116919	1.2075e-06	2.14411e-05
A_72_P206602	HOXD9	homeobox D9	7.15896	0.000130118	0.000422763	8.40405e-07	2.1992e-05	1.21188e-06	2.14413e-05
A_72_P036186	---	---	-11.3223	6.57024e-05	0.000255254	7.39922e-06	6.17212e-05	1.21326e-06	2.14547e-05
A_72_P109936	FAM181A	family with sequence similarity 181, member A	2.53546	4.34461e-06	4.33691e-05	1.2623e-05	8.54101e-05	1.21637e-06	2.14654e-05
A_72_P283004	---	---	-2.89611	4.82818e-06	4.58898e-05	0.0001016	0.000356503	1.21591e-06	2.14683e-05
A_72_P150916	AEN	apoptosis enhancing nuclease	5.9142	0.167685	0.209083	7.51212e-08	9.81403e-06	1.21547e-06	2.14717e-05
A_72_P393258	---	---	-4.97147	5.42507e-06	4.90268e-05	7.47806e-06	6.20925e-05	1.21501e-06	2.14746e-05
A_72_P408038	LOC100522139	uncharacterized LOC100522139	17.8744	2.66767e-05	0.000134733	2.15067e-07	1.39688e-05	1.21771e-06	2.1478e-05
A_72_P307588	SRSF1	serine/arginine-rich splicing factor 1	3.751	8.11045e-05	0.000298551	0.0026718	0.00512451	1.22119e-06	2.14953e-05
A_72_P409138	---	---	-16.0016	0.000126426	0.00041374	2.59192e-05	0.000135735	1.2196e-06	2.15004e-05
A_72_P383968	---	---	2.50989	7.39187e-07	1.88271e-05	6.1114e-06	5.5772e-05	1.22226e-06	2.15032e-05
A_72_P117906	---	---	-7.09748	3.42847e-05	0.000160358	1.7214e-06	2.94257e-05	1.22105e-06	2.15039e-05
A_72_P040711	FAM213B	family with sequence similarity 213, member B	0.766733	1.90728e-06	2.78151e-05	1.37758e-07	1.23261e-05	1.22043e-06	2.1504e-05
A_72_P233742	---	---	-0.980887	1.76644e-06	2.69508e-05	2.35208e-06	3.39987e-05	1.22651e-06	2.15338e-05
A_72_P031826	PRDX4	peroxiredoxin 4	18.23	9.37962e-07	2.09405e-05	6.97072e-07	2.05585e-05	1.22622e-06	2.15398e-05
A_72_P173771	AP5Z1	adaptor-related protein complex 5, zeta 1 subunit	4.39445	2.79351e-07	1.28835e-05	0.000301743	0.000830937	1.22591e-06	2.15452e-05
A_72_P323783	---	---	-1.12113	1.73584e-06	2.68778e-05	3.64344e-06	4.19943e-05	1.22545e-06	2.15482e-05
A_72_P118086	INPP4B	inositol polyphosphate-4-phosphatase type II B	4.87837	3.87049e-07	1.46299e-05	0.000194731	0.000587579	1.22845e-06	2.15569e-05
A_72_P007236	CD2BP2	CD2 (cytoplasmic tail) binding protein 2	5.74797	2.18755e-05	0.000117569	9.82345e-07	2.37526e-05	1.23314e-06	2.1595e-05
A_72_P344838	---	---	-0.0559878	1.26965e-06	2.33658e-05	3.89952e-05	0.000178478	1.23407e-06	2.16004e-05
A_72_P380853	---	---	0.974658	8.09976e-07	1.95848e-05	3.34857e-05	0.000160331	1.23172e-06	2.16031e-05
A_72_P020886	---	---	1.8903	6.45417e-07	1.79272e-05	2.66479e-05	0.000138224	1.23303e-06	2.16041e-05
A_72_P326318	---	---	-1.39391	1.86449e-06	2.74708e-05	3.53402e-05	0.00016645	1.23285e-06	2.1612e-05
A_72_P421809	---	---	-0.26427	1.34853e-06	2.40322e-05	4.88668e-06	4.9238e-05	1.24002e-06	2.16383e-05
A_72_P131451	TTNLOC100620261	titin	-0.184795	1.61055e-06	2.58583e-05	1.33855e-06	2.68954e-05	1.23979e-06	2.16454e-05
A_72_P309833	---	---	0.958624	1.00315e-06	2.12892e-05	4.14452e-07	1.68722e-05	1.23732e-06	2.16462e-05
A_72_P348863	C16orf70	chromosome 16 open reading frame 70	-0.6017	8.99948e-07	2.05185e-05	2.6654e-07	1.48911e-05	1.23843e-06	2.16545e-05
A_72_P065881	PRPF4B	PRP4 pre-mRNA processing factor 4 homolog B (yeast)	0.760074	9.70724e-07	2.11096e-05	2.01262e-06	3.15042e-05	1.2397e-06	2.16548e-05
A_72_P115496	---	---	-1.39543	1.78145e-06	2.70835e-05	5.6791e-06	5.31829e-05	1.23961e-06	2.16642e-05
A_72_P122901	---	---	10.8994	0.000119455	0.00039648	1.34267e-05	8.84111e-05	1.24351e-06	2.16882e-05
A_72_P115416	LOC100154648	lipid phosphate phosphatase-related protein type 1-like	-3.02595	4.70386e-07	1.57065e-05	0.0367991	0.0530807	1.24488e-06	2.1701e-05
A_72_P378528	LOC102158335	uncharacterized LOC102158335	21.4802	9.18278e-07	2.06893e-05	6.39559e-06	5.70769e-05	1.24571e-06	2.17045e-05
A_72_P032741	---	---	-0.188157	1.3474e-06	2.40246e-05	0.299468	0.353954	1.24785e-06	2.17308e-05
A_72_P289639	---	---	-1.07235	1.56035e-06	2.55905e-05	0.000212208	0.00062861	1.25237e-06	2.17543e-05
A_72_P094431	CNOT6L	CCR4-NOT transcription complex, subunit 6-like	-5.87243	1.24885e-05	8.14678e-05	1.98102e-06	3.13813e-05	1.25202e-06	2.17593e-05
A_72_P161496	---	---	5.57155	0.00021637	0.000628796	0.786821	0.815837	1.25161e-06	2.17631e-05
A_72_P339863	---	---	-1.01428	8.30699e-07	1.97933e-05	6.88246e-07	2.0474e-05	1.25107e-06	2.17648e-05
A_72_P240647	---	---	-1.38201	1.99958e-06	2.85196e-05	0.00140624	0.00294994	1.25047e-06	2.17653e-05
A_72_P162051	---	---	18.9822	0.254444	0.304763	2.03403e-06	3.17092e-05	1.25543e-06	2.17856e-05
A_72_P292489	PRSS12	protease, serine, 12 (neurotrypsin, motopsin)	9.14803	0.0571654	0.0783997	3.14172e-06	3.90685e-05	1.25622e-06	2.17882e-05
A_72_P208882	RNF2	ring finger protein 2	4.04959	0.936531	0.945753	0.000589172	0.0014269	1.2551e-06	2.17909e-05
A_72_P237612	UGT2B31	UDP-glucuronosyltransferase 2B31	-20.6999	4.56413e-06	4.45129e-05	1.08981e-06	2.46185e-05	1.25939e-06	2.18323e-05
A_72_P089246	COMMD3	COMM domain containing 3	0.0487325	1.20727e-06	2.28166e-05	6.57759e-06	5.79635e-05	1.26065e-06	2.1843e-05
A_72_P264592	TIGAR	TP53 induced glycolysis regulatory phosphatase	-6.06597	1.64626e-07	1.03219e-05	3.78488e-07	1.65241e-05	1.264e-06	2.18901e-05
A_72_P070441	---	---	-13.7468	0.000125959	0.000412528	0.242862	0.293934	1.26473e-06	2.18916e-05
A_72_P355518	---	---	5.45114	8.3416e-05	0.000304579	9.55256e-06	7.2518e-05	1.26838e-06	2.19437e-05
A_72_P211057	---	---	-10.674	0.00101806	0.00221615	0.000275814	0.00077424	1.27206e-06	2.19742e-05
A_72_P134201	LOC106509469	uncharacterized LOC106509469	0.206637	1.19984e-06	2.28016e-05	0.177833	0.221922	1.27278e-06	2.19757e-05
A_72_P271379	---	---	8.70539	8.61407e-05	0.000311286	5.54656e-05	0.000228671	1.27201e-06	2.19844e-05
A_72_P230817	---	---	-0.325818	1.55803e-06	2.56013e-05	9.98304e-07	2.38034e-05	1.27411e-06	2.19875e-05
A_72_P222017	COIL	coilin	2.04996	3.68819e-07	1.44167e-05	8.08095e-06	6.51616e-05	1.27476e-06	2.19876e-05
A_72_P021636	CA8	carbonic anhydrase VIII	0.521404	1.15747e-06	2.2418e-05	2.13214e-06	3.23294e-05	1.27177e-06	2.19914e-05
A_72_P197107	---	---	-6.9061	8.38843e-06	6.35542e-05	9.91499e-06	7.42199e-05	1.27573e-06	2.19934e-05
A_72_P264907	---	---	11.0965	0.425588	0.476934	0.0690497	0.0938295	1.2773e-06	2.19984e-05
A_72_P088921	IFI44L	interferon-induced protein 44-like	13.7804	3.24058e-08	6.47343e-06	1.49828e-07	1.2495e-05	1.27672e-06	2.19994e-05
A_72_P005251	---	---	12.0734	3.66885e-06	3.92948e-05	0.000315923	0.000861833	1.28279e-06	2.20267e-05
A_72_P224482	LAMB1	laminin, beta 1	-1.85613	2.62696e-06	3.2573e-05	9.96908e-06	7.44302e-05	1.28184e-06	2.20325e-05
[truncated: 32,362 more rows]
