# Supplementary material for: Gene Co-Expression Network Analysis Unraveling Transcriptional Regulation of High-Altitude Adaptation of Tibetan Pig
Source: PLoS One. 2016 Dec 9;11(12):e0168161. doi: 10.1371/journal.pone.0168161 (PMC5148111; doi:10.1371/journal.pone.0168161)
Supplement: S4 Table — (XLSX) [file pone.0168161.s004.xlsx]

## Sheet: Sheet1
Differential expression (DE) genes and differential PIF (FDR<0.0001)
probe ID	Gene_Symbol	Gene_Description	Category
A_72_P005196	PHF20L1	PHD finger protein 20-like 1	DE
A_72_P136806	SEPT5	septin 5	DE
A_72_P363953	SEPT1	septin 1	DE
A_72_P006601	CHD2	chromodomain helicase DNA binding protein 2	DE
A_72_P008396	UROS	uroporphyrinogen III synthase	DE
A_72_P013081	ZNF526	zinc finger protein 526	DE
A_72_P016161	---	---	DE
A_72_P017796	BLNK	B-cell linker	DE
A_72_P019756	SLC25A6	solute carrier family 25 (mitochondrial carrier; adenine nucleotide translocator), member 6	DE
A_72_P025651	---	---	DE
A_72_P028481	ADH1C	alcohol dehydrogenase 1C (class I), gamma polypeptide	DE
A_72_P029631	SMG8	SMG8 nonsense mediated mRNA decay factor	DE
A_72_P035351	PLTP	phospholipid transfer protein	DE
A_72_P047341	---	---	DE
A_72_P058501	---	---	DE
A_72_P065781	---	---	DE
A_72_P065816	---	---	DE
A_72_P066166	---	---	DE
A_72_P066701	---	---	DE
A_72_P072451	---	---	DE
A_72_P076811	MTX1	metaxin 1	DE
A_72_P077351	SERPINE1	serpin peptidase inhibitor, clade E (nexin, plasminogen activator inhibitor type 1), member 1	DE
A_72_P077871	EDN1	endothelin 1	DE
A_72_P078426	---	---	DE
A_72_P079516	WNT5B	wingless-type MMTV integration site family, member 5B	DE
A_72_P087356	PFDN4	prefoldin subunit 4	DE
A_72_P088146	TYR	tyrosinase	DE
A_72_P092896	---	---	DE
A_72_P101116	---	---	DE
A_72_P101491	---	---	DE
A_72_P108671	TRIM55	tripartite motif containing 55	DE
A_72_P121166	ALG5	ALG5, dolichyl-phosphate beta-glucosyltransferase	DE
A_72_P127851	AAR2	AAR2 splicing factor homolog	DE
A_72_P135891	LOC396634	receptor-type tyrosine-protein phosphatase C-like	DE
A_72_P144496	---	---	DE
A_72_P147296	---	---	DE
A_72_P149476	---	---	DE
A_72_P155951	---	---	DE
A_72_P156906	HNF4A	hepatocyte nuclear factor 4, alpha	DE
A_72_P157856	---	---	DE
A_72_P168481	NANP	N-acetylneuraminic acid phosphatase	DE
A_72_P171156	---	---	DE
A_72_P181871	---	---	DE
A_72_P185011	---	---	DE
A_72_P185201	NUDT2	nudix (nucleoside diphosphate linked moiety X)-type motif 2	DE
A_72_P190571	---	---	DE
A_72_P191216	GTF2A1	general transcription factor IIA, 1, 19/37kDa	DE
A_72_P193547	---	---	DE
A_72_P195242	---	---	DE
A_72_P196342	---	---	DE
A_72_P203077	GMPR	guanosine monophosphate reductase	DE
A_72_P204367	AGPAT3	1-acylglycerol-3-phosphate O-acyltransferase 3	DE
A_72_P207707	GALNTL1	UDP-N-acetyl-alpha-D-galactosamine:polypeptide N-acetylgalactosaminyltransferase-like 1	DE
A_72_P209562	---	---	DE
A_72_P212732	---	---	DE
A_72_P218902	PMFBP1	polyamine modulated factor 1 binding protein 1	DE
A_72_P232247	HYAL3	hyaluronoglucosaminidase 3	DE
A_72_P233947	---	---	DE
A_72_P236227	LOC102159543	uncharacterized LOC102159543	DE
A_72_P257752	---	---	DE
A_72_P259092	---	---	DE
A_72_P261932	---	---	DE
A_72_P272329	---	---	DE
A_72_P276364	STX2	syntaxin 2	DE
A_72_P283924	---	---	DE
A_72_P286684	---	---	DE
A_72_P311848	---	---	DE
A_72_P316483	LOC100156940	glycogen debranching enzyme	DE
A_72_P318953	---	---	DE
A_72_P323703	ACOT13	acyl-CoA thioesterase 13	DE
A_72_P327858	L3MBTL3	l(3)mbt-like 3 (Drosophila)	DE
A_72_P328348	HACD4	3-hydroxyacyl-CoA dehydratase 4	DE
A_72_P328798	DMAP1	DNA methyltransferase 1 associated protein 1	DE
A_72_P332058	---	---	DE
A_72_P332533	IGSF5	immunoglobulin superfamily, member 5	DE
A_72_P337263	---	---	DE
A_72_P338893	---	---	DE
A_72_P339768	RFXAP	regulatory factor X associated protein	DE
A_72_P342033	FBXO28	F-box protein 28	DE
A_72_P345578	---	---	DE
A_72_P349663	IRF9	interferon regulatory factor 9	DE
A_72_P354513	CD3G	CD3g molecule, gamma (CD3-TCR complex)	DE
A_72_P363388	---	---	DE
A_72_P368813	---	---	DE
A_72_P374628	SLCO3A1	solute carrier organic anion transporter family, member 3A1	DE
A_72_P380383	NARF	nuclear prelamin A recognition factor	DE
A_72_P384433	FAM219B	family with sequence similarity 219, member B	DE
A_72_P391328	PSMA3	proteasome (prosome, macropain) subunit, alpha type, 3	DE
A_72_P406283	---	---	DE
A_72_P407938	SEPT11	septin 11	DE
A_72_P410463	MTMR3	myotubularin related protein 3	DE
A_72_P411143	PHF20L1	PHD finger protein 20-like 1	DE
A_72_P412503	MIB1	mindbomb E3 ubiquitin protein ligase 1	DE
A_72_P426054	---	---	DE
A_72_P435009	---	---	DE
A_72_P000461	---	---	DE+PIF
A_72_P000501	---	---	DE+PIF
A_72_P000521	ZNF397	zinc finger protein 397	DE+PIF
A_72_P000586	LOC100512129	ubiquitin carboxyl-terminal hydrolase 32	DE+PIF
A_72_P000701	LOC100513943	sclerostin domain-containing protein 1	DE+PIF
A_72_P000746	NRP1	neuropilin 1	DE+PIF
A_72_P000991	---	---	DE+PIF
A_72_P000996	CHST11	carbohydrate (chondroitin 4) sulfotransferase 11	DE+PIF
A_72_P001016	SLC25A37	solute carrier family 25 (mitochondrial iron transporter), member 37	DE+PIF
A_72_P001121	---	---	DE+PIF
A_72_P001131	---	---	DE+PIF
A_72_P001261	---	---	DE+PIF
A_72_P001276	MX2	myxovirus (influenza virus) resistance 2 (mouse)	DE+PIF
A_72_P001306	AAGAB	alpha- and gamma-adaptin binding protein	DE+PIF
A_72_P001376	LOC100512873	antileukoproteinase	DE+PIF
A_72_P001441	---	---	DE+PIF
A_72_P001531	---	---	DE+PIF
A_72_P001591	---	---	DE+PIF
A_72_P001671	---	---	DE+PIF
A_72_P001681	---	---	DE+PIF
A_72_P001711	JMJD1C	jumonji domain containing 1C	DE+PIF
A_72_P001901	---	---	DE+PIF
A_72_P002016	---	---	DE+PIF
A_72_P002026	MRPL17	mitochondrial ribosomal protein L17	DE+PIF
A_72_P002031	---	---	DE+PIF
A_72_P002146	CYP7B1	cytochrome P450, family 7, subfamily B, polypeptide 1	DE+PIF
A_72_P002291	---	---	DE+PIF
A_72_P002441	---	---	DE+PIF
A_72_P002476	KATNBL1	katanin p80 subunit B-like 1	DE+PIF
A_72_P002531	LOC100515575	septin-4	DE+PIF
A_72_P002741	---	---	DE+PIF
A_72_P002756	NPEPL1	aminopeptidase-like 1	DE+PIF
A_72_P002831	---	---	DE+PIF
A_72_P002866	APP	amyloid beta (A4) precursor protein	DE+PIF
A_72_P002891	NES	nestin	DE+PIF
A_72_P003051	SESN3	sestrin 3	DE+PIF
A_72_P003616	NDEL1	nudE nuclear distribution E homolog (A. nidulans)-like 1	DE+PIF
A_72_P003731	---	---	DE+PIF
A_72_P003746	UHRF1	ubiquitin-like with PHD and ring finger domains 1	DE+PIF
A_72_P003816	PVRL3	poliovirus receptor-related 3	DE+PIF
A_72_P004066	IL1R2	interleukin 1 receptor, type II	DE+PIF
A_72_P004156	FAM107A	family with sequence similarity 107, member A	DE+PIF
A_72_P004186	---	---	DE+PIF
A_72_P004516	STMN2	stathmin 2	DE+PIF
A_72_P004621	ATP2C2	ATPase, Ca++ transporting, type 2C, member 2	DE+PIF
A_72_P005181	---	---	DE+PIF
A_72_P005251	---	---	DE+PIF
A_72_P005341	---	---	DE+PIF
A_72_P005386	---	---	DE+PIF
A_72_P005491	ALKBH2	alkB homolog 2, alpha-ketoglutarate-dependent dioxygenase	DE+PIF
A_72_P005641	---	---	DE+PIF
A_72_P005646	---	---	DE+PIF
A_72_P005751	CA1	carbonic anhydrase I	DE+PIF
A_72_P005786	LOC100512960	tribbles homolog 1	DE+PIF
A_72_P005856	---	---	DE+PIF
A_72_P005926	---	---	DE+PIF
A_72_P006121	TRIM63	tripartite motif containing 63, E3 ubiquitin protein ligase	DE+PIF
A_72_P006376	MRAP2	melanocortin 2 receptor accessory protein 2	DE+PIF
A_72_P006436	---	---	DE+PIF
A_72_P006451	HNRNPH1	heterogeneous nuclear ribonucleoprotein H1 (H)	DE+PIF
A_72_P006561	---	---	DE+PIF
A_72_P006916	SF3B1	splicing factor 3b, subunit 1, 155kDa	DE+PIF
A_72_P007026	---	---	DE+PIF
A_72_P007111	---	---	DE+PIF
A_72_P007151	TATDN3	TatD DNase domain containing 3	DE+PIF
A_72_P007231	---	---	DE+PIF
A_72_P007286	---	---	DE+PIF
A_72_P007366	TBC1D22A	TBC1 domain family, member 22A	DE+PIF
A_72_P007396	VMP1	vacuole membrane protein 1	DE+PIF
A_72_P007471	---	---	DE+PIF
A_72_P007496	---	---	DE+PIF
A_72_P007581	GNAQ	guanine nucleotide binding protein (G protein), q polypeptide	DE+PIF
A_72_P007686	EMR4	EGF-like module containing, mucin-like, hormone receptor-like sequence 4	DE+PIF
A_72_P007716	---	---	DE+PIF
A_72_P007786	MTCP1	mature T-cell proliferation 1	DE+PIF
A_72_P007906	---	---	DE+PIF
A_72_P008196	---	---	DE+PIF
A_72_P008216	---	---	DE+PIF
A_72_P008251	---	---	DE+PIF
A_72_P008276	---	---	DE+PIF
A_72_P008286	---	---	DE+PIF
A_72_P008346	---	---	DE+PIF
A_72_P008351	DCAF4	DDB1 and CUL4 associated factor 4	DE+PIF
A_72_P008576	---	---	DE+PIF
A_72_P008581	LOC100737863	dyslexia susceptibility 1 candidate gene 1 protein homolog	DE+PIF
A_72_P008631	---	---	DE+PIF
A_72_P008776	---	---	DE+PIF
A_72_P008841	CD83	CD83 molecule	DE+PIF
A_72_P008961	---	---	DE+PIF
A_72_P008976	HRH1	histamine receptor H1	DE+PIF
A_72_P009016	---	---	DE+PIF
A_72_P009031	---	---	DE+PIF
A_72_P009096	---	---	DE+PIF
A_72_P009141	---	---	DE+PIF
A_72_P009196	---	---	DE+PIF
A_72_P009286	---	---	DE+PIF
A_72_P009331	TATDN3	TatD DNase domain containing 3	DE+PIF
A_72_P009476	---	---	DE+PIF
A_72_P009561	LOC102163702	uncharacterized LOC102163702	DE+PIF
A_72_P009776	---	---	DE+PIF
A_72_P009831	---	---	DE+PIF
A_72_P009841	---	---	DE+PIF
A_72_P009951	---	---	DE+PIF
A_72_P009961	---	---	DE+PIF
A_72_P010126	---	---	DE+PIF
A_72_P010176	---	---	DE+PIF
A_72_P010211	CARHSP1	calcium regulated heat stable protein 1, 24kDa	DE+PIF
A_72_P010271	---	---	DE+PIF
A_72_P010326	MX1	myxovirus (influenza virus) resistance 1, interferon-inducible protein p78 (mouse)	DE+PIF
A_72_P010406	POP4	processing of precursor 4, ribonuclease P/MRP subunit (S. cerevisiae)	DE+PIF
A_72_P010456	---	---	DE+PIF
A_72_P010641	TRAFD1	TRAF-type zinc finger domain containing 1	DE+PIF
A_72_P010666	ANKRD17	ankyrin repeat domain 17	DE+PIF
A_72_P010731	---	---	DE+PIF
A_72_P010751	RBFA	ribosome binding factor A (putative)	DE+PIF
A_72_P011126	---	---	DE+PIF
A_72_P011236	EFEMP1	EGF containing fibulin-like extracellular matrix protein 1	DE+PIF
A_72_P011361	NFX1	nuclear transcription factor, X-box binding 1	DE+PIF
A_72_P011611	---	---	DE+PIF
A_72_P011701	---	---	DE+PIF
A_72_P011746	---	---	DE+PIF
A_72_P011886	---	---	DE+PIF
A_72_P011946	CNOT2	CCR4-NOT transcription complex, subunit 2	DE+PIF
A_72_P011971	---	---	DE+PIF
A_72_P012186	---	---	DE+PIF
A_72_P012281	---	---	DE+PIF
A_72_P012726	---	---	DE+PIF
A_72_P012791	---	---	DE+PIF
A_72_P013141	---	---	DE+PIF
A_72_P013246	---	---	DE+PIF
A_72_P013326	---	---	DE+PIF
A_72_P013446	IRF2	interferon regulatory factor 2	DE+PIF
A_72_P013506	---	---	DE+PIF
A_72_P013621	---	---	DE+PIF
A_72_P013686	TRPV2	transient receptor potential cation channel, subfamily V, member 2	DE+PIF
A_72_P013706	RAP1A	RAP1A, member of RAS oncogene family	DE+PIF
A_72_P013926	GUSB	glucuronidase, beta	DE+PIF
A_72_P014106	---	---	DE+PIF
A_72_P014791	---	---	DE+PIF
A_72_P014816	ADCK5	aarF domain containing kinase 5	DE+PIF
A_72_P014826	---	---	DE+PIF
A_72_P015081	---	---	DE+PIF
A_72_P015201	---	---	DE+PIF
A_72_P015261	PRPF39	PRP39 pre-mRNA processing factor 39 homolog (S. cerevisiae)	DE+PIF
A_72_P015301	---	---	DE+PIF
A_72_P015441	CYP4B1	cytochrome P450 family 4 subfamily B member 1	DE+PIF
A_72_P015536	ARHGAP35	Rho GTPase activating protein 35	DE+PIF
A_72_P015666	---	---	DE+PIF
A_72_P015686	HSPA1B	Heat shock 70 kDa protein 1B	DE+PIF
A_72_P015731	---	---	DE+PIF
A_72_P015946	---	---	DE+PIF
A_72_P016016	ADIPOR2	adiponectin receptor 2	DE+PIF
A_72_P016206	DAAM2	dishevelled associated activator of morphogenesis 2	DE+PIF
A_72_P016381	MAML2	mastermind-like 2 (Drosophila)	DE+PIF
A_72_P016611	---	---	DE+PIF
A_72_P016716	PELI2	pellino E3 ubiquitin protein ligase family member 2	DE+PIF
A_72_P016961	AGMAT	agmatine ureohydrolase (agmatinase)	DE+PIF
A_72_P016971	---	---	DE+PIF
A_72_P017041	---	---	DE+PIF
A_72_P017341	---	---	DE+PIF
A_72_P017541	---	---	DE+PIF
A_72_P017716	---	---	DE+PIF
A_72_P017826	---	---	DE+PIF
A_72_P018016	CENPF	centromere protein F, 350/400kDa	DE+PIF
A_72_P018776	---	---	DE+PIF
A_72_P018846	---	---	DE+PIF
A_72_P018866	---	---	DE+PIF
A_72_P019186	---	---	DE+PIF
A_72_P019241	TXNDC15	thioredoxin domain containing 15	DE+PIF
A_72_P019706	---	---	DE+PIF
A_72_P019881	LOC100152503	ATP-binding cassette sub-family D member 4	DE+PIF
A_72_P020061	---	---	DE+PIF
A_72_P020106	---	---	DE+PIF
A_72_P020186	PDHA1	pyruvate dehydrogenase (lipoamide) alpha 1	DE+PIF
A_72_P020221	PLEKHA3	pleckstrin homology domain containing, family A (phosphoinositide binding specific) member 3	DE+PIF
A_72_P020476	---	---	DE+PIF
A_72_P020791	NPHP1	nephronophthisis 1 (juvenile)	DE+PIF
A_72_P020831	LOC100513059	E3 ubiquitin-protein ligase NEDD4-like	DE+PIF
A_72_P020846	---	---	DE+PIF
A_72_P020886	---	---	DE+PIF
A_72_P021151	---	---	DE+PIF
A_72_P021241	AP3D1	adaptor-related protein complex 3, delta 1 subunit	DE+PIF
A_72_P021366	---	---	DE+PIF
A_72_P021466	RASGEF1B	RasGEF domain family, member 1B	DE+PIF
A_72_P021606	TRIM4	tripartite motif containing 4	DE+PIF
A_72_P021636	CA8	carbonic anhydrase VIII	DE+PIF
A_72_P021796	---	---	DE+PIF
A_72_P021836	---	---	DE+PIF
A_72_P021911	TSHZ2	teashirt zinc finger homeobox 2	DE+PIF
A_72_P021986	---	---	DE+PIF
A_72_P022036	OSBPL10	oxysterol binding protein like 10	DE+PIF
A_72_P022366	---	---	DE+PIF
A_72_P022421	---	---	DE+PIF
A_72_P022426	---	---	DE+PIF
A_72_P022431	SLC15A2	solute carrier family 15 (oligopeptide transporter), member 2	DE+PIF
A_72_P022581	---	---	DE+PIF
A_72_P022696	---	---	DE+PIF
A_72_P022726	ZCCHC11	zinc finger, CCHC domain containing 11	DE+PIF
A_72_P022776	ADAMTS1	ADAM metallopeptidase with thrombospondin type 1 motif, 1	DE+PIF
A_72_P022936	---	---	DE+PIF
A_72_P022951	---	---	DE+PIF
A_72_P022961	---	---	DE+PIF
A_72_P023196	DOLK	dolichol kinase	DE+PIF
A_72_P023206	FARS2	phenylalanyl-tRNA synthetase 2, mitochondrial	DE+PIF
A_72_P023231	KAL1	Kallmann syndrome 1 sequence	DE+PIF
A_72_P023461	---	---	DE+PIF
A_72_P023486	---	---	DE+PIF
A_72_P023616	LOC100622402	chromosome unknown open reading frame, human C16orf45	DE+PIF
A_72_P023751	---	---	DE+PIF
A_72_P023801	---	---	DE+PIF
A_72_P023846	---	---	DE+PIF
A_72_P024131	---	---	DE+PIF
A_72_P024241	MLF1	myeloid leukemia factor 1	DE+PIF
A_72_P024306	MEF2C	myocyte enhancer factor 2C	DE+PIF
A_72_P024711	---	---	DE+PIF
A_72_P024731	TPRA1	transmembrane protein, adipocyte asscociated 1	DE+PIF
A_72_P024811	---	---	DE+PIF
A_72_P024896	---	---	DE+PIF
A_72_P025376	SCD	stearoyl-CoA desaturase (delta-9-desaturase)	DE+PIF
A_72_P025556	---	---	DE+PIF
A_72_P025571	---	---	DE+PIF
A_72_P025576	NPL	N-acetylneuraminate pyruvate lyase (dihydrodipicolinate synthase)	DE+PIF
A_72_P025686	---	---	DE+PIF
A_72_P025821	---	---	DE+PIF
A_72_P025841	---	---	DE+PIF
A_72_P025871	---	---	DE+PIF
A_72_P026016	---	---	DE+PIF
A_72_P026026	FAM193A	family with sequence similarity 193, member A	DE+PIF
A_72_P026106	RPS6KB1	ribosomal protein S6 kinase, 70kDa, polypeptide 1	DE+PIF
A_72_P026166	NKTR	natural killer cell triggering receptor	DE+PIF
A_72_P026401	HLCS	holocarboxylase synthetase (biotin-(proprionyl-CoA-carboxylase (ATP-hydrolysing)) ligase)	DE+PIF
A_72_P026451	---	---	DE+PIF
A_72_P026516	---	---	DE+PIF
A_72_P026526	CYP7A1	cytochrome P450, family 7, subfamily A, polypeptide 1	DE+PIF
A_72_P026751	PIK3CG	phosphatidylinositol-4,5-bisphosphate 3-kinase, catalytic subunit gamma	DE+PIF
A_72_P026766	TFB2M	transcription factor B2, mitochondrial	DE+PIF
A_72_P026866	---	---	DE+PIF
A_72_P026961	SLC44A4	solute carrier family 44, member 4	DE+PIF
A_72_P027201	---	---	DE+PIF
A_72_P027231	MX2	myxovirus (influenza virus) resistance 2 (mouse)	DE+PIF
A_72_P027441	---	---	DE+PIF
A_72_P027611	PAM	peptidylglycine alpha-amidating monooxygenase	DE+PIF
A_72_P028056	---	---	DE+PIF
A_72_P028071	---	---	DE+PIF
A_72_P028196	---	---	DE+PIF
A_72_P028206	KIF5B	kinesin family member 5B	DE+PIF
A_72_P028221	---	---	DE+PIF
A_72_P028336	---	---	DE+PIF
A_72_P028666	---	---	DE+PIF
A_72_P028701	---	---	DE+PIF
A_72_P029066	ADAMTS19	ADAM metallopeptidase with thrombospondin type 1 motif, 19	DE+PIF
A_72_P029196	---	---	DE+PIF
A_72_P029376	---	---	DE+PIF
A_72_P029431	---	---	DE+PIF
A_72_P029746	---	---	DE+PIF
A_72_P030051	---	---	DE+PIF
A_72_P030226	---	---	DE+PIF
A_72_P030246	EFS	embryonal Fyn-associated substrate	DE+PIF
A_72_P030466	---	---	DE+PIF
A_72_P030686	---	---	DE+PIF
A_72_P030736	LOC396781	IgG heavy chain	DE+PIF
A_72_P030761	---	---	DE+PIF
A_72_P030766	---	---	DE+PIF
A_72_P030781	TTL	tubulin tyrosine ligase	DE+PIF
A_72_P030836	PIAS1	protein inhibitor of activated STAT, 1	DE+PIF
A_72_P030926	---	---	DE+PIF
A_72_P031031	---	Uncharacterized protein	DE+PIF
A_72_P031116	MYO1F	myosin IF	DE+PIF
A_72_P031141	LOC100624113	uncharacterized LOC100624113	DE+PIF
A_72_P031221	FAM81B	family with sequence similarity 81, member B	DE+PIF
A_72_P031241	---	---	DE+PIF
A_72_P031331	MECR	mitochondrial trans-2-enoyl-CoA reductase	DE+PIF
A_72_P031341	---	---	DE+PIF
A_72_P031421	---	---	DE+PIF
A_72_P031826	PRDX4	peroxiredoxin 4	DE+PIF
A_72_P032006	RASSF4	Ras association (RalGDS/AF-6) domain family member 4	DE+PIF
A_72_P032026	---	---	DE+PIF
A_72_P032136	---	---	DE+PIF
A_72_P032141	---	---	DE+PIF
A_72_P032266	---	---	DE+PIF
A_72_P032426	---	---	DE+PIF
A_72_P032541	ZNF283	zinc finger protein 283	DE+PIF
A_72_P032611	---	---	DE+PIF
A_72_P032651	---	---	DE+PIF
A_72_P032666	SETX	senataxin	DE+PIF
A_72_P032671	---	---	DE+PIF
A_72_P032741	---	---	DE+PIF
A_72_P032756	TBXA2R	thromboxane A2 receptor	DE+PIF
A_72_P032876	---	---	DE+PIF
A_72_P032886	ST3GAL5	ST3 beta-galactoside alpha-2,3-sialyltransferase 5	DE+PIF
A_72_P032906	ATE1	arginyltransferase 1	DE+PIF
A_72_P033021	SPP1	secreted phosphoprotein 1	DE+PIF
A_72_P033236	OST4	oligosaccharyltransferase 4 homolog (S. cerevisiae)	DE+PIF
A_72_P033331	LOC733585	filamin-A	DE+PIF
A_72_P033446	AARD	alanine and arginine rich domain containing protein	DE+PIF
A_72_P033666	---	---	DE+PIF
A_72_P033751	---	---	DE+PIF
A_72_P033771	---	---	DE+PIF
A_72_P033851	---	---	DE+PIF
A_72_P033861	---	---	DE+PIF
A_72_P034046	---	---	DE+PIF
A_72_P034176	---	---	DE+PIF
A_72_P034331	---	---	DE+PIF
A_72_P034401	KLHDC3	kelch domain containing 3	DE+PIF
A_72_P034686	---	---	DE+PIF
A_72_P034781	---	---	DE+PIF
A_72_P034806	---	---	DE+PIF
A_72_P034826	PEX14	peroxisomal biogenesis factor 14	DE+PIF
A_72_P034996	CUL3	cullin 3	DE+PIF
A_72_P035011	---	---	DE+PIF
A_72_P035016	LCP2	lymphocyte cytosolic protein 2 (SH2 domain containing leukocyte protein of 76kDa)	DE+PIF
A_72_P035021	---	---	DE+PIF
A_72_P035221	XDH	xanthine dehydrogenase	DE+PIF
A_72_P035306	LAG3	lymphocyte-activation gene 3	DE+PIF
A_72_P035338	AMCF-II	alveolar macrophage-derived chemotactic factor-II	DE+PIF
A_72_P035361	SLC52A2	solute carrier family 52 (riboflavin transporter), member 2	DE+PIF
A_72_P035366	SPEF2	sperm flagellar 2	DE+PIF
A_72_P035431	PPBP	pro-platelet basic protein (chemokine (C-X-C motif) ligand 7)	DE+PIF
A_72_P035451	CLEC5A	C-type lectin domain family 5, member A	DE+PIF
A_72_P035486	SGMS1	sphingomyelin synthase 1	DE+PIF
A_72_P035546	ICA	porcine inhibitor of carbonic anhydrase	DE+PIF
A_72_P035551	PSMB9	proteasome subunit beta 9	DE+PIF
A_72_P035611	HSPH1	heat shock 105kDa/110kDa protein 1	DE+PIF
A_72_P035651	KLHDC3	kelch domain containing 3	DE+PIF
A_72_P035701	HTT	huntingtin	DE+PIF
A_72_P035866	PEMT	phosphatidylethanolamine N-methyltransferase	DE+PIF
A_72_P035941	SLC27A1	solute carrier family 27 (fatty acid transporter), member 1	DE+PIF
A_72_P035981	CYP2A19	cytochrome P450 2A19	DE+PIF
A_72_P036051	GPX3	glutathione peroxidase 3	DE+PIF
A_72_P036086	---	---	DE+PIF
A_72_P036401	---	---	DE+PIF
A_72_P036436	DCAF7	DDB1 and CUL4 associated factor 7	DE+PIF
A_72_P036476	PARL	presenilin associated, rhomboid-like	DE+PIF
A_72_P036496	---	---	DE+PIF
A_72_P036501	---	---	DE+PIF
A_72_P036516	ALMS1	Alstrom syndrome 1	DE+PIF
A_72_P036521	USP30	ubiquitin specific peptidase 30	DE+PIF
A_72_P036636	---	---	DE+PIF
A_72_P036651	---	---	DE+PIF
A_72_P036711	TIPARP	TCDD-inducible poly(ADP-ribose) polymerase	DE+PIF
A_72_P036716	---	---	DE+PIF
A_72_P036731	---	---	DE+PIF
A_72_P036791	---	---	DE+PIF
A_72_P036871	---	---	DE+PIF
A_72_P036901	LOC733579	tripartite motif protein TRIM5	DE+PIF
A_72_P036946	---	---	DE+PIF
A_72_P037001	LOC100520849	rho GTPase-activating protein 5-like	DE+PIF
A_72_P037021	---	---	DE+PIF
A_72_P037041	---	---	DE+PIF
A_72_P037121	CLK1	CDC-like kinase 1	DE+PIF
A_72_P037131	---	---	DE+PIF
A_72_P037176	MSRB1	methionine sulfoxide reductase B1	DE+PIF
A_72_P037191	LOC102158440	uncharacterized LOC102158440	DE+PIF
A_72_P037291	NME9	NME/NM23 family member 9	DE+PIF
A_72_P037356	LOC100517000	monocarboxylate transporter 13	DE+PIF
A_72_P037376	EPHA4	EPH receptor A4	DE+PIF
A_72_P037686	---	---	DE+PIF
A_72_P037956	LOC100624113	uncharacterized LOC100624113	DE+PIF
A_72_P038331	---	---	DE+PIF
A_72_P038351	---	---	DE+PIF
A_72_P038371	RWDD4	RWD domain containing 4	DE+PIF
A_72_P038751	---	---	DE+PIF
A_72_P038896	---	---	DE+PIF
A_72_P039086	SDS	serine dehydratase	DE+PIF
A_72_P039451	NPEPL1	aminopeptidase-like 1	DE+PIF
A_72_P039521	ZNF34	zinc finger protein 34	DE+PIF
A_72_P039806	ZNF786	zinc finger protein 786	DE+PIF
A_72_P039881	---	---	DE+PIF
A_72_P039896	BTBD9	BTB (POZ) domain containing 9	DE+PIF
A_72_P039926	ENPP1	ectonucleotide pyrophosphatase/phosphodiesterase 1	DE+PIF
A_72_P040016	---	---	DE+PIF
A_72_P040661	LOC100516974	uncharacterized LOC100516974	DE+PIF
A_72_P040711	FAM213B	family with sequence similarity 213, member B	DE+PIF
A_72_P040716	A1BG	alpha-1-B glycoprotein	DE+PIF
A_72_P040826	---	---	DE+PIF
A_72_P040936	---	---	DE+PIF
A_72_P041026	---	---	DE+PIF
A_72_P041071	ATP8A1	ATPase, aminophospholipid transporter (APLT), class I, type 8A, member 1	DE+PIF
A_72_P041136	RPS3	ribosomal protein S3	DE+PIF
A_72_P041336	PREB	prolactin regulatory element binding	DE+PIF
A_72_P041341	NIPBL	Nipped-B homolog (Drosophila)	DE+PIF
A_72_P041401	---	---	DE+PIF
A_72_P041536	LOC100158108	zinc finger protein 510-like	DE+PIF
A_72_P041606	S100A11	S100 calcium binding protein A11	DE+PIF
A_72_P041786	---	---	DE+PIF
A_72_P041796	---	---	DE+PIF
A_72_P042096	CD44	CD44 molecule (Indian blood group)	DE+PIF
A_72_P042121	---	---	DE+PIF
A_72_P042186	TLE4	transducin-like enhancer of split 4	DE+PIF
A_72_P042261	---	---	DE+PIF
A_72_P042431	CD5	CD5 molecule	DE+PIF
A_72_P042461	TRIT1	tRNA isopentenyltransferase 1	DE+PIF
A_72_P042481	CCDC61	coiled-coil domain containing 61	DE+PIF
A_72_P042861	IVNS1ABP	influenza virus NS1A binding protein	DE+PIF
A_72_P043336	---	---	DE+PIF
A_72_P043516	MEF2A	myocyte enhancer factor 2A	DE+PIF
A_72_P043531	GALNT1	UDP-N-acetyl-alpha-D-galactosamine:polypeptide N-acetylgalactosaminyltransferase 1 (GalNAc-T1)	DE+PIF
A_72_P043941	---	---	DE+PIF
A_72_P044071	---	---	DE+PIF
A_72_P044141	---	---	DE+PIF
A_72_P044196	TAF2	TAF2 RNA polymerase II, TATA box binding protein (TBP)-associated factor, 150kDa	DE+PIF
A_72_P044221	---	---	DE+PIF
A_72_P044306	ATP9A	ATPase, class II, type 9A	DE+PIF
A_72_P044351	---	---	DE+PIF
A_72_P044356	---	---	DE+PIF
A_72_P044501	---	---	DE+PIF
A_72_P044976	FOXP1	forkhead box P1	DE+PIF
A_72_P044986	CCDC94	coiled-coil domain containing 94	DE+PIF
A_72_P045551	LAYN	layilin	DE+PIF
A_72_P045856	TDRD1	tudor domain containing 1	DE+PIF
A_72_P046071	STARD10	StAR-related lipid transfer (START) domain containing 10	DE+PIF
A_72_P046131	ATG7	autophagy related 7	DE+PIF
A_72_P046361	LOC100510923	uncharacterized LOC100510923	DE+PIF
A_72_P046426	FAM32A	family with sequence similarity 32, member A	DE+PIF
A_72_P046566	---	---	DE+PIF
A_72_P046696	---	---	DE+PIF
A_72_P046761	---	---	DE+PIF
A_72_P046771	---	---	DE+PIF
A_72_P046776	---	---	DE+PIF
A_72_P046821	---	---	DE+PIF
A_72_P046836	---	---	DE+PIF
A_72_P046856	---	---	DE+PIF
A_72_P046866	---	---	DE+PIF
A_72_P046886	FLI1	Fli-1 proto-oncogene, ETS transcription factor	DE+PIF
A_72_P046926	---	---	DE+PIF
A_72_P046981	---	---	DE+PIF
A_72_P047011	---	---	DE+PIF
A_72_P047036	---	---	DE+PIF
A_72_P047056	---	---	DE+PIF
A_72_P047076	---	---	DE+PIF
A_72_P047411	AGR2	anterior gradient 2, protein disulphide isomerase family member	DE+PIF
A_72_P047436	---	---	DE+PIF
A_72_P047476	---	---	DE+PIF
A_72_P047541	CEBPG	CCAAT/enhancer binding protein (C/EBP), gamma	DE+PIF
A_72_P047701	---	---	DE+PIF
A_72_P047841	LUM	lumican	DE+PIF
A_72_P047846	PRKCE	protein kinase C, epsilon	DE+PIF
A_72_P048176	---	---	DE+PIF
A_72_P048626	---	---	DE+PIF
A_72_P048961	EPHA2	EPH receptor A2	DE+PIF
A_72_P049361	ARGLU1	arginine and glutamate rich 1	DE+PIF
A_72_P049461	---	---	DE+PIF
A_72_P049556	---	---	DE+PIF
A_72_P049561	SECISBP2L	SECIS binding protein 2-like	DE+PIF
A_72_P049641	NASP	nuclear autoantigenic sperm protein (histone-binding)	DE+PIF
A_72_P049761	HOXA3	homeobox A3	DE+PIF
A_72_P049791	MCUR1	mitochondrial calcium uniporter regulator 1	DE+PIF
A_72_P050291	---	---	DE+PIF
A_72_P050301	IREB2	iron-responsive element binding protein 2	DE+PIF
A_72_P050461	CLIC5	chloride intracellular channel 5	DE+PIF
A_72_P050661	HSPH1	heat shock 105kDa/110kDa protein 1	DE+PIF
A_72_P050672	CTSL	cathepsin L	DE+PIF
A_72_P050706	SMS	spermine synthase	DE+PIF
A_72_P050776	---	---	DE+PIF
A_72_P050966	ATXN7	ataxin 7	DE+PIF
A_72_P051031	---	---	DE+PIF
A_72_P051076	CREM	cAMP responsive element modulator	DE+PIF
A_72_P051156	---	---	DE+PIF
A_72_P051751	LOC106504082	tumor suppressor candidate 3-like	DE+PIF
A_72_P051766	SELK	selenoprotein K	DE+PIF
A_72_P051981	SAP130	Sin3A-associated protein, 130kDa	DE+PIF
A_72_P051996	IQCB1	IQ motif containing B1	DE+PIF
A_72_P052071	ALDH1A1	aldehyde dehydrogenase 1 family, member A1	DE+PIF
A_72_P052226	---	---	DE+PIF
A_72_P052261	---	---	DE+PIF
A_72_P052336	SLC6A1	solute carrier family 6 (neurotransmitter transporter), member 1	DE+PIF
A_72_P052376	---	---	DE+PIF
A_72_P052401	LOC100515857	c-C motif chemokine 3-like	DE+PIF
A_72_P052556	DUSP11	dual specificity phosphatase 11 (RNA/RNP complex 1-interacting)	DE+PIF
A_72_P052651	CCDC112	coiled-coil domain containing 112	DE+PIF
A_72_P052736	EMG1	EMG1 N1-specific pseudouridine methyltransferase	DE+PIF
A_72_P052796	SLC46A3	solute carrier family 46, member 3	DE+PIF
A_72_P052801	---	---	DE+PIF
A_72_P052901	---	---	DE+PIF
A_72_P052916	---	---	DE+PIF
A_72_P052981	---	---	DE+PIF
A_72_P053266	---	---	DE+PIF
A_72_P053371	---	---	DE+PIF
A_72_P053381	ST3GAL6	ST3 beta-galactoside alpha-2,3-sialyltransferase 6	DE+PIF
A_72_P053406	EPM2A	epilepsy, progressive myoclonus type 2A, Lafora disease (laforin)	DE+PIF
A_72_P053636	---	---	DE+PIF
A_72_P053741	---	---	DE+PIF
A_72_P053806	LOC100620367	protein S100-A11	DE+PIF
A_72_P054756	---	---	DE+PIF
A_72_P054951	---	---	DE+PIF
A_72_P055021	---	---	DE+PIF
A_72_P055026	CCT2	chaperonin containing TCP1, subunit 2 (beta)	DE+PIF
A_72_P055291	DNAJC1	DnaJ (Hsp40) homolog, subfamily C, member 1	DE+PIF
A_72_P055391	---	---	DE+PIF
A_72_P055476	---	---	DE+PIF
A_72_P055586	---	---	DE+PIF
A_72_P055766	---	---	DE+PIF
A_72_P055806	---	---	DE+PIF
A_72_P055826	---	---	DE+PIF
A_72_P055841	MCM3	minichromosome maintenance complex component 3	DE+PIF
A_72_P055901	---	---	DE+PIF
A_72_P056156	TBL1XR1	transducin (beta)-like 1 X-linked receptor 1	DE+PIF
A_72_P056211	---	---	DE+PIF
A_72_P056236	---	---	DE+PIF
A_72_P056396	PTGFR	prostaglandin F receptor (FP)	DE+PIF
A_72_P056566	---	---	DE+PIF
A_72_P056676	JMJD1C	jumonji domain containing 1C	DE+PIF
A_72_P056821	---	---	DE+PIF
A_72_P057056	PHKB	phosphorylase kinase, beta	DE+PIF
A_72_P057241	---	---	DE+PIF
A_72_P057301	---	---	DE+PIF
A_72_P057451	MBP	myelin basic protein	DE+PIF
A_72_P057486	---	---	DE+PIF
A_72_P057621	ISG15	ISG15 ubiquitin-like modifier	DE+PIF
A_72_P057626	---	---	DE+PIF
A_72_P057961	---	---	DE+PIF
A_72_P058141	---	---	DE+PIF
A_72_P058166	CAMK4	calcium/calmodulin-dependent protein kinase IV	DE+PIF
A_72_P058246	WHSC1L1	Wolf-Hirschhorn syndrome candidate 1-like 1	DE+PIF
A_72_P058281	FKBP10	FK506 binding protein 10, 65 kDa	DE+PIF
A_72_P058326	RRAGD	Ras-related GTP binding D	DE+PIF
A_72_P058386	---	---	DE+PIF
A_72_P058896	GRK5	G protein-coupled receptor kinase 5	DE+PIF
A_72_P059326	TEK	TEK tyrosine kinase, endothelial	DE+PIF
A_72_P059846	PNO1	partner of NOB1 homolog	DE+PIF
A_72_P060046	DMKN	dermokine	DE+PIF
A_72_P060076	APCS	amyloid P component, serum	DE+PIF
A_72_P060171	---	---	DE+PIF
A_72_P060221	---	---	DE+PIF
A_72_P060441	---	---	DE+PIF
A_72_P060521	MTHFR	methylenetetrahydrofolate reductase (NAD(P)H)	DE+PIF
A_72_P060661	---	---	DE+PIF
A_72_P060721	---	---	DE+PIF
A_72_P061086	---	---	DE+PIF
A_72_P061251	---	---	DE+PIF
A_72_P061306	---	---	DE+PIF
A_72_P061401	LOC102161137	uncharacterized LOC102161137	DE+PIF
A_72_P061416	NCOA2	nuclear receptor coactivator 2	DE+PIF
A_72_P061456	---	---	DE+PIF
A_72_P061486	---	---	DE+PIF
A_72_P061646	---	---	DE+PIF
A_72_P061871	---	---	DE+PIF
A_72_P062061	---	---	DE+PIF
A_72_P062191	---	---	DE+PIF
A_72_P062431	---	---	DE+PIF
A_72_P063231	RAB9A	RAB9A, member RAS oncogene family	DE+PIF
A_72_P063351	---	---	DE+PIF
A_72_P063506	RHOG	ras homolog family member G	DE+PIF
A_72_P063596	TIAF1	TGFB1-induced anti-apoptotic factor 1	DE+PIF
A_72_P063621	TBC1D9B	TBC1 domain family, member 9B (with GRAM domain)	DE+PIF
A_72_P064031	---	---	DE+PIF
A_72_P064166	DNASE2	deoxyribonuclease II, lysosomal	DE+PIF
A_72_P064586	---	---	DE+PIF
A_72_P064776	LOC100737609	uncharacterized LOC100737609	DE+PIF
A_72_P064866	---	---	DE+PIF
A_72_P064931	---	---	DE+PIF
A_72_P065001	MBP	myelin basic protein	DE+PIF
A_72_P065231	LOC100154609	period circadian protein homolog 2	DE+PIF
A_72_P065236	IRF7	interferon regulatory factor 7	DE+PIF
A_72_P065506	---	---	DE+PIF
A_72_P065551	---	---	DE+PIF
A_72_P065806	---	---	DE+PIF
A_72_P065821	---	---	DE+PIF
A_72_P065881	PRPF4B	PRP4 pre-mRNA processing factor 4 homolog B (yeast)	DE+PIF
A_72_P065896	NYNRIN	NYN domain and retroviral integrase containing	DE+PIF
A_72_P066321	CLEC2B	C-type lectin domain family 2, member B	DE+PIF
A_72_P066386	---	---	DE+PIF
A_72_P066486	---	---	DE+PIF
A_72_P066521	---	---	DE+PIF
A_72_P066716	---	---	DE+PIF
A_72_P067031	NLK	nemo-like kinase	DE+PIF
A_72_P067736	AP2M1	adaptor-related protein complex 2, mu 1 subunit	DE+PIF
A_72_P068031	HPGD	hydroxyprostaglandin dehydrogenase 15-(NAD)	DE+PIF
A_72_P069221	---	---	DE+PIF
A_72_P069281	---	---	DE+PIF
A_72_P069721	BACE2	beta-site APP-cleaving enzyme 2	DE+PIF
A_72_P070171	ARGLU1	arginine and glutamate rich 1	DE+PIF
A_72_P070401	CD79A	CD79a molecule, immunoglobulin-associated alpha	DE+PIF
A_72_P070456	---	---	DE+PIF
A_72_P070476	---	---	DE+PIF
A_72_P070561	---	---	DE+PIF
A_72_P070591	EZH1	enhancer of zeste homolog 1 (Drosophila)	DE+PIF
A_72_P070726	SBF2	SET binding factor 2	DE+PIF
A_72_P070781	---	---	DE+PIF
A_72_P071116	---	---	DE+PIF
A_72_P071331	FOXO3	forkhead box O3	DE+PIF
A_72_P071511	LOC100523870	uncharacterized LOC100523870	DE+PIF
A_72_P071611	SEC31A	SEC31 homolog A (S. cerevisiae)	DE+PIF
A_72_P071626	TBC1D12	TBC1 domain family, member 12	DE+PIF
A_72_P071776	RPRD1A	regulation of nuclear pre-mRNA domain containing 1A	DE+PIF
A_72_P071791	PHGDH	phosphoglycerate dehydrogenase	DE+PIF
A_72_P071846	CREG1	cellular repressor of E1A-stimulated genes 1	DE+PIF
A_72_P071906	BLCAP	bladder cancer associated protein	DE+PIF
A_72_P071986	PPP1R3C	protein phosphatase 1, regulatory subunit 3C	DE+PIF
A_72_P072301	---	---	DE+PIF
A_72_P072456	---	---	DE+PIF
A_72_P072476	---	---	DE+PIF
A_72_P072831	AOAH	acyloxyacyl hydrolase (neutrophil)	DE+PIF
A_72_P072941	---	---	DE+PIF
A_72_P072956	---	---	DE+PIF
A_72_P073176	GNAS	GNAS complex locus	DE+PIF
A_72_P073536	---	---	DE+PIF
A_72_P073726	PRMT5	protein arginine methyltransferase 5	DE+PIF
A_72_P073816	---	---	DE+PIF
A_72_P074066	---	---	DE+PIF
A_72_P074166	---	---	DE+PIF
A_72_P074221	CUX1	cut-like homeobox 1	DE+PIF
A_72_P074241	PBRM1	polybromo 1	DE+PIF
A_72_P074331	---	---	DE+PIF
A_72_P074776	---	---	DE+PIF
A_72_P075026	CHIT1	chitinase 1 (chitotriosidase)	DE+PIF
A_72_P075261	EIF4G3	eukaryotic translation initiation factor 4 gamma, 3	DE+PIF
A_72_P075436	ATP6V1E2	ATPase, H+ transporting, lysosomal 31kDa, V1 subunit E2	DE+PIF
A_72_P075456	OPA1	optic atrophy 1 (autosomal dominant)	DE+PIF
A_72_P075651	---	---	DE+PIF
A_72_P076546	SH3GLB1	SH3-domain GRB2-like endophilin B1	DE+PIF
A_72_P076626	---	---	DE+PIF
A_72_P076676	---	---	DE+PIF
A_72_P076766	---	---	DE+PIF
A_72_P076826	---	---	DE+PIF
A_72_P076961	---	---	DE+PIF
A_72_P076976	---	---	DE+PIF
A_72_P077006	---	---	DE+PIF
A_72_P077151	---	---	DE+PIF
A_72_P077186	LOC100739447	sodium leak channel non-selective protein-like	DE+PIF
A_72_P077271	PKN1	protein kinase N1	DE+PIF
A_72_P077366	DTNBP1	dystrobrevin binding protein 1	DE+PIF
A_72_P077401	NPL	N-acetylneuraminate pyruvate lyase (dihydrodipicolinate synthase)	DE+PIF
A_72_P077416	LY86	lymphocyte antigen 86	DE+PIF
A_72_P077586	SLC11A1	solute carrier family 11 (proton-coupled divalent metal ion transporter), member 1	DE+PIF
A_72_P077761	ADIPOR1	adiponectin receptor 1	DE+PIF
A_72_P077766	FGL2	fibrinogen-like 2	DE+PIF
A_72_P077791	C8G	complement component 8, gamma polypeptide	DE+PIF
A_72_P077801	SELK	selenoprotein K	DE+PIF
A_72_P077826	COL5A1	collagen, type V, alpha 1	DE+PIF
A_72_P077861	IRF7	interferon regulatory factor 7	DE+PIF
A_72_P077896	CECR1	cat eye syndrome chromosome region, candidate 1	DE+PIF
A_72_P077901	ICOS	inducible T-cell co-stimulator	DE+PIF
A_72_P077916	SMPX	small muscle protein, X-linked	DE+PIF
A_72_P077951	MADCAM1	mucosal vascular addressin cell adhesion molecule 1	DE+PIF
A_72_P078091	HMOX1	heme oxygenase 1	DE+PIF
A_72_P078096	AKR1E2	aldo-keto reductase family 1, member E2	DE+PIF
A_72_P078442	GATA3	GATA binding protein 3	DE+PIF
A_72_P078456	BRE	brain and reproductive organ-expressed (TNFRSF1A modulator)	DE+PIF
A_72_P078461	CYP7A1	cytochrome P450, family 7, subfamily A, polypeptide 1	DE+PIF
A_72_P078611	EFEMP1	EGF containing fibulin-like extracellular matrix protein 1	DE+PIF
A_72_P078616	ACOT4	acyl-CoA thioesterase 4	DE+PIF
A_72_P079001	SGCG	sarcoglycan, gamma (35kDa dystrophin-associated glycoprotein)	DE+PIF
A_72_P079076	---	---	DE+PIF
A_72_P079166	---	---	DE+PIF
A_72_P079231	---	---	DE+PIF
A_72_P079396	LOC100737319	aryl hydrocarbon receptor	DE+PIF
A_72_P079466	OLFM1	olfactomedin 1	DE+PIF
A_72_P079541	---	---	DE+PIF
A_72_P079596	APC	adenomatous polyposis coli	DE+PIF
A_72_P079646	---	---	DE+PIF
A_72_P079651	---	---	DE+PIF
A_72_P079791	TAGLN	transgelin	DE+PIF
A_72_P079971	---	---	DE+PIF
A_72_P080016	CD83	CD83 molecule	DE+PIF
A_72_P080141	---	---	DE+PIF
A_72_P080236	CSNK1G3	casein kinase 1, gamma 3	DE+PIF
A_72_P080286	CLEC12B	C-type lectin domain family 12, member B	DE+PIF
A_72_P080531	---	---	DE+PIF
A_72_P080731	---	---	DE+PIF
A_72_P080836	HHAT	hedgehog acyltransferase	DE+PIF
A_72_P080886	DTD1	D-tyrosyl-tRNA deacylase 1	DE+PIF
A_72_P081006	MAT2A	methionine adenosyltransferase II, alpha	DE+PIF
A_72_P081191	LNPEP	leucyl/cystinyl aminopeptidase	DE+PIF
A_72_P081216	WRAP53	WD repeat containing, antisense to TP53	DE+PIF
A_72_P081246	MSS51	MSS51 mitochondrial translational activator	DE+PIF
A_72_P081386	DCTD	dCMP deaminase	DE+PIF
A_72_P081441	LOC100510917	glutathione S-transferase A4	DE+PIF
A_72_P081581	---	---	DE+PIF
A_72_P081691	---	---	DE+PIF
A_72_P081721	---	---	DE+PIF
A_72_P081741	LOC102166094	uncharacterized LOC102166094	DE+PIF
A_72_P081756	---	---	DE+PIF
A_72_P081781	---	---	DE+PIF
A_72_P081861	TTL	tubulin tyrosine ligase	DE+PIF
A_72_P081881	---	---	DE+PIF
A_72_P081966	---	---	DE+PIF
A_72_P082016	---	---	DE+PIF
A_72_P082116	---	---	DE+PIF
A_72_P082346	---	---	DE+PIF
A_72_P082536	---	---	DE+PIF
A_72_P082881	---	---	DE+PIF
A_72_P083021	PTK7	protein tyrosine kinase 7 (inactive)	DE+PIF
A_72_P083221	TCHP	trichoplein, keratin filament binding	DE+PIF
A_72_P083396	---	---	DE+PIF
A_72_P083461	RAD51C	RAD51 paralog C	DE+PIF
A_72_P083571	---	---	DE+PIF
A_72_P083656	---	---	DE+PIF
A_72_P083691	LOC100519726	uncharacterized LOC100519726	DE+PIF
A_72_P083731	---	---	DE+PIF
A_72_P083871	---	---	DE+PIF
A_72_P084056	PKD2	polycystic kidney disease 2 (autosomal dominant)	DE+PIF
A_72_P084781	---	---	DE+PIF
A_72_P084821	EREG	epiregulin	DE+PIF
A_72_P084961	---	---	DE+PIF
A_72_P085391	NISCH	nischarin	DE+PIF
A_72_P085436	SAAL1	serum amyloid A-like 1	DE+PIF
A_72_P085541	ELP4	elongator acetyltransferase complex subunit 4	DE+PIF
A_72_P085586	LOC100155758	cilia- and flagella-associated protein 46	DE+PIF
A_72_P085716	---	---	DE+PIF
A_72_P085821	MCOLN3	mucolipin 3	DE+PIF
A_72_P085931	---	---	DE+PIF
A_72_P085941	GCSAM	germinal center-associated, signaling and motility	DE+PIF
A_72_P086001	SLC34A2	solute carrier family 34 (sodium phosphate), member 2	DE+PIF
A_72_P086046	---	---	DE+PIF
A_72_P086116	NFE2	nuclear factor, erythroid 2	DE+PIF
A_72_P086141	SHE	Src homology 2 domain containing E	DE+PIF
A_72_P086446	TAF3	TAF3 RNA polymerase II, TATA box binding protein (TBP)-associated factor, 140kDa	DE+PIF
A_72_P086671	---	---	DE+PIF
A_72_P086716	---	---	DE+PIF
A_72_P086781	---	---	DE+PIF
A_72_P086821	---	---	DE+PIF
A_72_P086901	SKP2	S-phase kinase-associated protein 2, E3 ubiquitin protein ligase	DE+PIF
A_72_P087046	PAIP1	poly(A) binding protein interacting protein 1	DE+PIF
A_72_P087091	---	---	DE+PIF
A_72_P087226	---	---	DE+PIF
A_72_P087306	---	---	DE+PIF
A_72_P087371	DCK	deoxycytidine kinase	DE+PIF
A_72_P087441	FAM81B	family with sequence similarity 81, member B	DE+PIF
A_72_P087556	---	---	DE+PIF
A_72_P087611	---	---	DE+PIF
A_72_P087631	---	---	DE+PIF
A_72_P087646	SPP1	secreted phosphoprotein 1	DE+PIF
A_72_P087651	---	---	DE+PIF
A_72_P087706	---	---	DE+PIF
A_72_P087791	LOC100738084	uncharacterized LOC100738084	DE+PIF
A_72_P087796	TUBA8	tubulin, alpha 8	DE+PIF
A_72_P088081	TRA2B	transformer 2 beta homolog (Drosophila)	DE+PIF
A_72_P088136	GSTA2	glutathione S-transferase alpha 2	DE+PIF
A_72_P088201	HPS1	Hermansky-Pudlak syndrome 1	DE+PIF
A_72_P088221	RGS2	regulator of G-protein signaling 2	DE+PIF
A_72_P088321	CYP7A1	cytochrome P450, family 7, subfamily A, polypeptide 1	DE+PIF
A_72_P088416	FST	follistatin	DE+PIF
A_72_P088436	C8A	complement component 8, alpha polypeptide	DE+PIF
A_72_P088511	IL4R	interleukin 4 receptor	DE+PIF
A_72_P088541	HPS4	Hermansky-Pudlak syndrome 4	DE+PIF
A_72_P088546	SRSF6	serine/arginine-rich splicing factor 6	DE+PIF
A_72_P088586	SCD	stearoyl-CoA desaturase (delta-9-desaturase)	DE+PIF
A_72_P088591	BPIFA1	BPI fold containing family A, member 1	DE+PIF
A_72_P088621	CD58	CD58 molecule	DE+PIF
A_72_P088691	IFIH1	interferon induced with helicase C domain 1	DE+PIF
A_72_P088706	SPAST	spastin	DE+PIF
A_72_P088736	LTF	lactotransferrin	DE+PIF
A_72_P088766	HPS6	Hermansky-Pudlak syndrome 6	DE+PIF
A_72_P088771	CAPN1	calpain 1, (mu/I) large subunit	DE+PIF
A_72_P088921	IFI44L	interferon-induced protein 44-like	DE+PIF
A_72_P088956	---	---	DE+PIF
A_72_P089101	GTSF1	gametocyte specific factor 1	DE+PIF
A_72_P089126	---	---	DE+PIF
A_72_P089201	---	---	DE+PIF
A_72_P089246	COMMD3	COMM domain containing 3	DE+PIF
A_72_P089301	HMMR	hyaluronan-mediated motility receptor (RHAMM)	DE+PIF
A_72_P089391	SRSF6	serine/arginine-rich splicing factor 6	DE+PIF
A_72_P089426	---	---	DE+PIF
A_72_P089461	STRN	striatin, calmodulin binding protein	DE+PIF
A_72_P089776	RAD51AP1	RAD51 associated protein 1	DE+PIF
A_72_P089901	---	---	DE+PIF
A_72_P090111	---	---	DE+PIF
A_72_P090126	C8H4orf46	chromosome 8 open reading frame, human C4orf46	DE+PIF
A_72_P090531	AOAH	acyloxyacyl hydrolase (neutrophil)	DE+PIF
A_72_P090781	---	---	DE+PIF
A_72_P090876	C9H11orf63	chromosome 9 open reading frame, human C11orf63	DE+PIF
A_72_P091451	---	---	DE+PIF
A_72_P091496	---	---	DE+PIF
A_72_P091781	---	---	DE+PIF
A_72_P091851	ENTPD1	ectonucleoside triphosphate diphosphohydrolase 1	DE+PIF
A_72_P091996	---	---	DE+PIF
A_72_P092046	---	---	DE+PIF
A_72_P092071	---	---	DE+PIF
A_72_P092126	---	---	DE+PIF
A_72_P092131	---	---	DE+PIF
A_72_P092156	FOXF2	forkhead box F2	DE+PIF
A_72_P092186	---	---	DE+PIF
A_72_P092206	---	---	DE+PIF
A_72_P092296	---	---	DE+PIF
A_72_P092406	---	---	DE+PIF
A_72_P092421	---	---	DE+PIF
A_72_P092426	---	---	DE+PIF
A_72_P092501	MBP	myelin basic protein	DE+PIF
A_72_P092511	SP100	SP100 nuclear antigen	DE+PIF
A_72_P092736	---	---	DE+PIF
A_72_P092756	---	---	DE+PIF
A_72_P092771	KLF5	Kruppel-like factor 5 (intestinal)	DE+PIF
A_72_P093011	---	---	DE+PIF
A_72_P093081	HSDL2	hydroxysteroid dehydrogenase like 2	DE+PIF
A_72_P093181	---	---	DE+PIF
A_72_P093306	---	---	DE+PIF
A_72_P093441	---	---	DE+PIF
A_72_P093491	---	---	DE+PIF
A_72_P093516	---	---	DE+PIF
A_72_P093581	PTAR1	protein prenyltransferase alpha subunit repeat containing 1	DE+PIF
A_72_P093596	SLC52A2	solute carrier family 52 (riboflavin transporter), member 2	DE+PIF
A_72_P093681	---	---	DE+PIF
A_72_P094781	DTD2	D-tyrosyl-tRNA deacylase 2 (putative)	DE+PIF
A_72_P094791	KCNE3	potassium channel, voltage gated subfamily E regulatory beta subunit 3	DE+PIF
A_72_P094916	---	---	DE+PIF
A_72_P094966	---	---	DE+PIF
A_72_P095046	HCK	hemopoietic cell kinase	DE+PIF
A_72_P095061	---	---	DE+PIF
A_72_P095101	---	---	DE+PIF
A_72_P095131	COL1A2	collagen, type I, alpha 2	DE+PIF
A_72_P095231	---	---	DE+PIF
A_72_P095466	MXRA7	matrix-remodelling associated 7	DE+PIF
A_72_P095596	---	---	DE+PIF
A_72_P095906	---	---	DE+PIF
A_72_P096646	---	---	DE+PIF
A_72_P096701	STX7	syntaxin 7	DE+PIF
A_72_P096741	---	---	DE+PIF
A_72_P096786	EIF4G3	eukaryotic translation initiation factor 4 gamma, 3	DE+PIF
A_72_P096891	---	---	DE+PIF
A_72_P096946	---	---	DE+PIF
A_72_P097026	---	---	DE+PIF
A_72_P097046	---	---	DE+PIF
A_72_P097161	---	---	DE+PIF
A_72_P097206	---	---	DE+PIF
A_72_P097456	PRMT5	protein arginine methyltransferase 5	DE+PIF
A_72_P097686	LOC100153984	vascular non-inflammatory molecule 2	DE+PIF
A_72_P097746	---	---	DE+PIF
A_72_P097796	---	---	DE+PIF
A_72_P098041	CLDN10	claudin 10	DE+PIF
A_72_P098131	---	---	DE+PIF
A_72_P098136	---	---	DE+PIF
A_72_P098256	BCAS2	breast carcinoma amplified sequence 2	DE+PIF
A_72_P098261	IL17RD	interleukin 17 receptor D	DE+PIF
A_72_P098291	---	---	DE+PIF
A_72_P098341	LUC7L3	LUC7-like 3 pre-mRNA splicing factor	DE+PIF
A_72_P098531	LOC100152271	zinc finger CCHC domain-containing protein 3-like	DE+PIF
A_72_P098541	LRP2	low density lipoprotein receptor-related protein 2	DE+PIF
A_72_P098584	FEM1B	fem-1 homolog b (C. elegans)	DE+PIF
A_72_P098641	ADSL	adenylosuccinate lyase	DE+PIF
A_72_P098751	ALOX12	arachidonate 12-lipoxygenase	DE+PIF
A_72_P098906	C7H6orf89	chromosome 7 open reading frame, human C6orf89	DE+PIF
A_72_P098911	---	---	DE+PIF
A_72_P099106	---	---	DE+PIF
A_72_P099111	ABLIM1	actin binding LIM protein 1	DE+PIF
A_72_P099211	SLC44A1	solute carrier family 44, member 1	DE+PIF
A_72_P099221	---	---	DE+PIF
A_72_P099566	---	---	DE+PIF
A_72_P099581	MS4A1	membrane-spanning 4-domains, subfamily A, member 1	DE+PIF
A_72_P099856	---	---	DE+PIF
A_72_P099956	LOC102164417	uncharacterized LOC102164417	DE+PIF
A_72_P100291	---	---	DE+PIF
A_72_P100416	CNRIP1	cannabinoid receptor interacting protein 1	DE+PIF
A_72_P100666	EPAS1	endothelial PAS domain protein 1	DE+PIF
A_72_P100816	C6H1orf174	chromosome 6 open reading frame, human C1orf174	DE+PIF
A_72_P100831	TGFBR2	transforming growth factor beta receptor II	DE+PIF
A_72_P100841	TSPAN1	tetraspanin 1	DE+PIF
A_72_P100956	MALT1	mucosa associated lymphoid tissue lymphoma translocation gene 1	DE+PIF
A_72_P101021	---	---	DE+PIF
A_72_P101071	---	---	DE+PIF
A_72_P101346	TIMP3	TIMP metallopeptidase inhibitor 3	DE+PIF
A_72_P101431	COIL	coilin	DE+PIF
A_72_P101476	EIF1B	eukaryotic translation initiation factor 1B	DE+PIF
A_72_P101566	SP100	SP100 nuclear antigen	DE+PIF
A_72_P101586	---	---	DE+PIF
A_72_P101826	SRPK3	SRSF protein kinase 3	DE+PIF
A_72_P101851	---	---	DE+PIF
A_72_P101871	---	---	DE+PIF
A_72_P101906	TRIM4	tripartite motif containing 4	DE+PIF
A_72_P101991	PLEKHG5	pleckstrin homology domain containing, family G (with RhoGef domain) member 5	DE+PIF
A_72_P102136	---	---	DE+PIF
A_72_P102671	---	---	DE+PIF
A_72_P102706	---	---	DE+PIF
A_72_P102841	---	---	DE+PIF
A_72_P103376	---	---	DE+PIF
A_72_P103686	---	---	DE+PIF
A_72_P103871	---	---	DE+PIF
A_72_P104416	---	---	DE+PIF
A_72_P104421	FAM161B	family with sequence similarity 161, member B	DE+PIF
A_72_P104431	---	---	DE+PIF
A_72_P104441	---	---	DE+PIF
A_72_P105026	---	---	DE+PIF
A_72_P105331	ZNF79	zinc finger protein 79	DE+PIF
A_72_P105356	RAB35	RAB35, member RAS oncogene family	DE+PIF
A_72_P105426	---	---	DE+PIF
A_72_P105451	MAP2K4	mitogen-activated protein kinase kinase 4	DE+PIF
A_72_P105461	NFKB1	nuclear factor of kappa light polypeptide gene enhancer in B-cells 1	DE+PIF
A_72_P105516	---	---	DE+PIF
A_72_P105596	LOC100738863	basement membrane-specific heparan sulfate proteoglycan core protein-like	DE+PIF
A_72_P105716	LOC100627566	uncharacterized LOC100627566	DE+PIF
A_72_P106541	YPEL1	yippee-like 1	DE+PIF
A_72_P106616	---	---	DE+PIF
A_72_P106691	ANXA13	annexin A13	DE+PIF
A_72_P107426	FOXO1	forkhead box O1	DE+PIF
A_72_P107846	---	---	DE+PIF
A_72_P107911	---	---	DE+PIF
A_72_P107941	---	---	DE+PIF
A_72_P107951	NEK7	NIMA-related kinase 7	DE+PIF
A_72_P107981	MED19	mediator complex subunit 19	DE+PIF
A_72_P108006	---	---	DE+PIF
A_72_P108066	NR3C1	nuclear receptor subfamily 3, group C, member 1 (glucocorticoid receptor)	DE+PIF
A_72_P108156	CH242-51E15.1		DE+PIF
A_72_P108351	HIST1H3E	histone cluster 1, H3e	DE+PIF
A_72_P108441	PGM1	phosphoglucomutase 1	DE+PIF
A_72_P108491	---	---	DE+PIF
A_72_P108576	EIF4H	eukaryotic translation initiation factor 4H	DE+PIF
A_72_P108631	---	---	DE+PIF
A_72_P108736	---	---	DE+PIF
A_72_P109161	---	---	DE+PIF
A_72_P109321	---	---	DE+PIF
A_72_P109451	---	---	DE+PIF
A_72_P109621	---	---	DE+PIF
A_72_P109936	FAM181A	family with sequence similarity 181, member A	DE+PIF
A_72_P110096	LEF1	lymphoid enhancer-binding factor 1	DE+PIF
A_72_P110186	---	---	DE+PIF
A_72_P110376	---	---	DE+PIF
A_72_P110431	MATN1	matrilin 1, cartilage matrix protein	DE+PIF
A_72_P110451	---	---	DE+PIF
A_72_P111726	LOC106504059	exocyst complex component 4	DE+PIF
A_72_P111826	COIL	coilin	DE+PIF
A_72_P112816	---	---	DE+PIF
A_72_P112861	---	---	DE+PIF
A_72_P112901	---	---	DE+PIF
A_72_P113416	---	---	DE+PIF
A_72_P113551	COLEC11	collectin sub-family member 11	DE+PIF
A_72_P113621	---	---	DE+PIF
A_72_P113686	C6H1orf173	chromosome 6 open reading frame, human C1orf173	DE+PIF
A_72_P113766	SMAD6	SMAD family member 6	DE+PIF
A_72_P113771	---	---	DE+PIF
A_72_P114096	---	---	DE+PIF
A_72_P114136	EXT1	exostosin glycosyltransferase 1	DE+PIF
A_72_P114141	---	---	DE+PIF
A_72_P114401	---	---	DE+PIF
A_72_P114521	---	---	DE+PIF
A_72_P114556	---	---	DE+PIF
A_72_P114601	---	---	DE+PIF
A_72_P114691	IRF2	interferon regulatory factor 2	DE+PIF
A_72_P114861	CAT	catalase	DE+PIF
A_72_P114906	---	---	DE+PIF
A_72_P114936	---	---	DE+PIF
A_72_P114966	---	---	DE+PIF
A_72_P114996	---	---	DE+PIF
A_72_P115106	ADAMTS14	ADAM metallopeptidase with thrombospondin type 1 motif, 14	DE+PIF
A_72_P115166	ELMO1	engulfment and cell motility 1	DE+PIF
A_72_P115176	---	---	DE+PIF
A_72_P115231	CPR2	cell cycle progression 2 protein	DE+PIF
A_72_P115266	---	---	DE+PIF
A_72_P115371	---	---	DE+PIF
A_72_P115416	LOC100154648	lipid phosphate phosphatase-related protein type 1-like	DE+PIF
A_72_P115436	MCM5	minichromosome maintenance complex component 5	DE+PIF
A_72_P115496	---	---	DE+PIF
A_72_P115531	---	---	DE+PIF
A_72_P115571	ZDHHC17	zinc finger, DHHC-type containing 17	DE+PIF
A_72_P115581	---	---	DE+PIF
A_72_P115651	EIF2D	eukaryotic translation initiation factor 2D	DE+PIF
A_72_P115686	---	---	DE+PIF
A_72_P115741	ATG3	autophagy related 3	DE+PIF
A_72_P115811	---	---	DE+PIF
A_72_P115861	---	---	DE+PIF
A_72_P116091	---	---	DE+PIF
A_72_P116111	---	---	DE+PIF
A_72_P116271	POMGNT1	protein O-linked mannose N-acetylglucosaminyltransferase 1 (beta 1,2-)	DE+PIF
A_72_P116336	METTL6	methyltransferase like 6	DE+PIF
A_72_P116376	---	---	DE+PIF
A_72_P116416	NFIC	nuclear factor I/C (CCAAT-binding transcription factor)	DE+PIF
A_72_P116696	---	---	DE+PIF
A_72_P116806	---	---	DE+PIF
A_72_P117206	---	---	DE+PIF
A_72_P117216	---	---	DE+PIF
A_72_P117261	BRAF	B-Raf proto-oncogene, serine/threonine kinase	DE+PIF
A_72_P117401	---	---	DE+PIF
A_72_P117531	---	---	DE+PIF
A_72_P118016	---	---	DE+PIF
A_72_P118076	---	---	DE+PIF
A_72_P118086	INPP4B	inositol polyphosphate-4-phosphatase type II B	DE+PIF
A_72_P118216	STT3B	STT3B, subunit of the oligosaccharyltransferase complex (catalytic)	DE+PIF
A_72_P119111	COPA	coatomer protein complex, subunit alpha	DE+PIF
A_72_P119141	---	---	DE+PIF
A_72_P119236	MLX	MLX, MAX dimerization protein	DE+PIF
A_72_P119366	---	---	DE+PIF
A_72_P119426	---	---	DE+PIF
A_72_P119451	CLP1	cleavage and polyadenylation factor I subunit 1	DE+PIF
A_72_P119501	---	---	DE+PIF
A_72_P119546	---	---	DE+PIF
A_72_P119641	---	---	DE+PIF
A_72_P119661	AMOTL1	angiomotin like 1	DE+PIF
A_72_P119761	SLC52A2	solute carrier family 52 (riboflavin transporter), member 2	DE+PIF
A_72_P119901	RNF144B	ring finger protein 144B	DE+PIF
A_72_P119996	OGT	O-linked N-acetylglucosamine (GlcNAc) transferase	DE+PIF
A_72_P120121	---	---	DE+PIF
A_72_P120271	NR2F2	nuclear receptor subfamily 2, group F, member 2	DE+PIF
A_72_P120386	KIF26B	kinesin family member 26B	DE+PIF
A_72_P120471	---	---	DE+PIF
A_72_P120496	KCNIP1	Kv channel interacting protein 1	DE+PIF
A_72_P120586	---	---	DE+PIF
A_72_P120636	LOC403161	nicotinate phosphoribosyltransferase-like protein	DE+PIF
A_72_P120746	TTNLOC100620261	titin	DE+PIF
A_72_P120961	---	---	DE+PIF
A_72_P121031	AOAH	acyloxyacyl hydrolase (neutrophil)	DE+PIF
A_72_P121061	---	---	DE+PIF
A_72_P121151	SMARCA2	SWI/SNF related, matrix associated, actin dependent regulator of chromatin, subfamily a, member 2	DE+PIF
A_72_P121231	SDC2	syndecan 2	DE+PIF
A_72_P121336	---	---	DE+PIF
A_72_P121491	PRKCB	protein kinase C, beta	DE+PIF
A_72_P121501	---	---	DE+PIF
A_72_P121506	---	---	DE+PIF
A_72_P121641	---	---	DE+PIF
A_72_P121746	SLCO2B1	solute carrier organic anion transporter family, member 2B1	DE+PIF
A_72_P121981	---	---	DE+PIF
A_72_P121991	---	---	DE+PIF
A_72_P122081	---	---	DE+PIF
A_72_P122171	---	---	DE+PIF
A_72_P122266	LYPD6	LY6/PLAUR domain containing 6	DE+PIF
A_72_P122346	---	---	DE+PIF
A_72_P122526	PTPRK	protein tyrosine phosphatase, receptor type, K	DE+PIF
A_72_P122551	---	---	DE+PIF
A_72_P122626	---	---	DE+PIF
A_72_P122911	ARL6	ADP-ribosylation factor-like 6	DE+PIF
A_72_P123101	---	---	DE+PIF
A_72_P123446	NUDT15	nudix (nucleoside diphosphate linked moiety X)-type motif 15	DE+PIF
A_72_P123466	STT3A	STT3, subunit of the oligosaccharyltransferase complex, homolog A (S. cerevisiae)	DE+PIF
A_72_P123556	TRIM63	tripartite motif containing 63, E3 ubiquitin protein ligase	DE+PIF
A_72_P123606	CH242-51E15.1		DE+PIF
A_72_P123621	SETX	senataxin	DE+PIF
A_72_P123651	MLC1	megalencephalic leukoencephalopathy with subcortical cysts 1	DE+PIF
A_72_P123751	GATA3	GATA binding protein 3	DE+PIF
A_72_P123786	---	---	DE+PIF
A_72_P124056	GATA-6	transcription factor GATA-6	DE+PIF
A_72_P124081	PPM1B	protein phosphatase, Mg2+/Mn2+ dependent, 1B	DE+PIF
A_72_P124086	ZC3H7A	zinc finger CCCH-type containing 7A	DE+PIF
A_72_P124136	---	---	DE+PIF
A_72_P124336	HNRNPH3	heterogeneous nuclear ribonucleoprotein H3 (2H9)	DE+PIF
A_72_P124466	NIP7	nuclear import 7 homolog (S. cerevisiae)	DE+PIF
A_72_P124546	---	---	DE+PIF
A_72_P124676	BRD3	bromodomain containing 3	DE+PIF
A_72_P124806	MTMR1	myotubularin related protein 1	DE+PIF
A_72_P124871	---	---	DE+PIF
A_72_P124896	SCNN1G	sodium channel, non voltage gated 1 gamma subunit	DE+PIF
A_72_P124951	---	---	DE+PIF
A_72_P125636	TPR	translocated promoter region, nuclear basket protein	DE+PIF
A_72_P125671	VPS39	vacuolar protein sorting 39 homolog (S. cerevisiae)	DE+PIF
A_72_P125736	THUMPD1	THUMP domain containing 1	DE+PIF
A_72_P125746	MYH11	myosin, heavy chain 11, smooth muscle	DE+PIF
A_72_P125951	---	---	DE+PIF
A_72_P126141	---	---	DE+PIF
A_72_P126386	---	---	DE+PIF
A_72_P126396	---	---	DE+PIF
A_72_P126476	---	---	DE+PIF
A_72_P126606	SDR16C5	short chain dehydrogenase/reductase family 16C, member 5	DE+PIF
A_72_P126781	MAN2A1	mannosidase, alpha, class 2A, member 1	DE+PIF
A_72_P126816	LSM6	LSM6 homolog, U6 small nuclear RNA and mRNA degradation associated	DE+PIF
A_72_P126821	---	---	DE+PIF
A_72_P126901	CYP2C91	cytochrome P450 2C21 pseudogene	DE+PIF
A_72_P126911	---	---	DE+PIF
A_72_P126986	LOC106509625	serine/threonine-protein kinase LMTK2-like	DE+PIF
A_72_P127041	BCAP31	B-cell receptor-associated protein 31	DE+PIF
A_72_P127221	FGG	fibrinogen gamma chain	DE+PIF
A_72_P127346	PGM1	phosphoglucomutase 1	DE+PIF
A_72_P127391	TMCC1	transmembrane and coiled-coil domain family 1	DE+PIF
A_72_P127496	PPP3CA	protein phosphatase 3, catalytic subunit, alpha isozyme	DE+PIF
A_72_P127531	RPS16	ribosomal protein S16	DE+PIF
A_72_P127836	TMED1	transmembrane emp24 protein transport domain containing 1	DE+PIF
A_72_P127936	LOC396781	IgG heavy chain	DE+PIF
A_72_P128051	PRDM1	PR domain containing 1, with ZNF domain	DE+PIF
A_72_P128071	CACYBP	calcyclin binding protein	DE+PIF
A_72_P128296	EXTL2	exostoses (multiple)-like 2	DE+PIF
A_72_P128306	---	---	DE+PIF
A_72_P128406	CTTN	cortactin	DE+PIF
A_72_P128521	STXBP6	syntaxin binding protein 6 (amisyn)	DE+PIF
A_72_P128631	---	---	DE+PIF
A_72_P128671	---	---	DE+PIF
A_72_P128961	---	---	DE+PIF
A_72_P128976	---	---	DE+PIF
A_72_P129086	GNAS	GNAS complex locus	DE+PIF
A_72_P129346	---	---	DE+PIF
A_72_P129636	---	---	DE+PIF
A_72_P130041	COPA	coatomer protein complex, subunit alpha	DE+PIF
A_72_P130066	GPR34	G protein-coupled receptor 34	DE+PIF
A_72_P130116	---	---	DE+PIF
A_72_P130306	---	---	DE+PIF
A_72_P130361	---	---	DE+PIF
A_72_P130551	NCF4	neutrophil cytosolic factor 4, 40kDa	DE+PIF
A_72_P130616	C4BPB	complement component 4 binding protein, beta	DE+PIF
A_72_P130636	---	---	DE+PIF
A_72_P130691	---	---	DE+PIF
A_72_P130721	---	---	DE+PIF
A_72_P130731	---	---	DE+PIF
A_72_P130736	CHD6	chromodomain helicase DNA binding protein 6	DE+PIF
A_72_P130776	PACSIN3	protein kinase C and casein kinase substrate in neurons 3	DE+PIF
A_72_P130851	DTX4	deltex homolog 4 (Drosophila)	DE+PIF
A_72_P131446	---	---	DE+PIF
A_72_P131451	TTNLOC100620261	titin	DE+PIF
A_72_P131576	CPXM2	carboxypeptidase X (M14 family), member 2	DE+PIF
A_72_P131611	---	---	DE+PIF
A_72_P131671	SDC2	syndecan 2	DE+PIF
A_72_P131676	---	---	DE+PIF
A_72_P131726	---	---	DE+PIF
A_72_P131731	---	---	DE+PIF
A_72_P131846	RETN	resistin	DE+PIF
A_72_P132241	---	---	DE+PIF
A_72_P132556	PTGS2	prostaglandin-endoperoxide synthase 2 (prostaglandin G/H synthase and cyclooxygenase)	DE+PIF
A_72_P132616	---	---	DE+PIF
A_72_P133061	TOX	thymocyte selection-associated high mobility group box	DE+PIF
A_72_P133526	---	---	DE+PIF
A_72_P133541	---	---	DE+PIF
A_72_P133611	---	---	DE+PIF
A_72_P133656	PAFAH1B1	platelet-activating factor acetylhydrolase 1b, regulatory subunit 1 (45kDa)	DE+PIF
A_72_P133986	---	---	DE+PIF
A_72_P134036	---	---	DE+PIF
A_72_P134106	GLUL	glutamate-ammonia ligase	DE+PIF
A_72_P134141	---	---	DE+PIF
A_72_P134201	LOC106509469	uncharacterized LOC106509469	DE+PIF
A_72_P134241	NRP1	neuropilin 1	DE+PIF
A_72_P134256	---	---	DE+PIF
A_72_P134271	---	---	DE+PIF
A_72_P134301	---	---	DE+PIF
A_72_P134601	SYCP2	synaptonemal complex protein 2	DE+PIF
A_72_P134646	UBR2	ubiquitin protein ligase E3 component n-recognin 2	DE+PIF
A_72_P135006	GATAD1	GATA zinc finger domain containing 1	DE+PIF
A_72_P135291	VBP1	von Hippel-Lindau binding protein 1	DE+PIF
A_72_P135311	ELL3	elongation factor RNA polymerase II-like 3	DE+PIF
A_72_P135466	---	---	DE+PIF
A_72_P135491	---	---	DE+PIF
A_72_P135536	CSNK2A2	casein kinase 2, alpha prime polypeptide	DE+PIF
A_72_P135581	ZNF235	zinc finger protein 235	DE+PIF
A_72_P135686	SF3B1	splicing factor 3b, subunit 1, 155kDa	DE+PIF
A_72_P135806	---	---	DE+PIF
A_72_P136101	---	---	DE+PIF
A_72_P136216	PPIL2	peptidylprolyl isomerase (cyclophilin)-like 2	DE+PIF
A_72_P136311	RCAN3	RCAN family member 3	DE+PIF
A_72_P136601	LOC100622402	chromosome unknown open reading frame, human C16orf45	DE+PIF
A_72_P136611	SFXN4	sideroflexin 4	DE+PIF
A_72_P136661	DECR2	2,4-dienoyl CoA reductase 2, peroxisomal	DE+PIF
A_72_P137121	---	---	DE+PIF
A_72_P137251	ABLIM1	actin binding LIM protein 1	DE+PIF
A_72_P137296	NARS2	asparaginyl-tRNA synthetase 2, mitochondrial (putative)	DE+PIF
A_72_P137301	QDPR	quinoid dihydropteridine reductase	DE+PIF
A_72_P137361	---	---	DE+PIF
A_72_P137516	---	---	DE+PIF
A_72_P137591	---	---	DE+PIF
A_72_P137856	---	---	DE+PIF
A_72_P137871	APTX	aprataxin	DE+PIF
A_72_P138976	---	---	DE+PIF
A_72_P139656	---	---	DE+PIF
A_72_P139816	ROBO2	roundabout, axon guidance receptor, homolog 2 (Drosophila)	DE+PIF
A_72_P139821	---	---	DE+PIF
A_72_P139871	---	---	DE+PIF
A_72_P139891	KLHL2	kelch-like family member 2	DE+PIF
A_72_P140211	---	---	DE+PIF
A_72_P140381	---	---	DE+PIF
A_72_P140691	SGMS1	sphingomyelin synthase 1	DE+PIF
A_72_P140836	CXCL9	chemokine (C-X-C motif) ligand 9	DE+PIF
A_72_P140881	ZNF574	zinc finger protein 574	DE+PIF
A_72_P140921	P3H4	prolyl 3-hydroxylase family member 4 (non-enzymatic)	DE+PIF
A_72_P141171	LDLRAP1	low density lipoprotein receptor adaptor protein 1	DE+PIF
A_72_P141206	---	---	DE+PIF
A_72_P141427	HBXIP	ragulator complex protein LAMTOR5	DE+PIF
A_72_P141476	EXD2	exonuclease 3'-5' domain containing 2	DE+PIF
A_72_P141911	NGLY1	N-glycanase 1	DE+PIF
A_72_P141921	ZDHHC17	zinc finger, DHHC-type containing 17	DE+PIF
A_72_P141961	MVB12B	multivesicular body subunit 12B	DE+PIF
A_72_P142091	---	---	DE+PIF
A_72_P142186	---	---	DE+PIF
A_72_P142211	LRRK2	leucine-rich repeat kinase 2	DE+PIF
A_72_P142401	STAMBPL1	STAM binding protein-like 1	DE+PIF
A_72_P142476	AMBP	alpha-1-microglobulin/bikunin precursor	DE+PIF
A_72_P142641	SGIP1	SH3-domain GRB2-like (endophilin) interacting protein 1	DE+PIF
A_72_P142891	---	---	DE+PIF
A_72_P142901	---	---	DE+PIF
A_72_P142921	---	---	DE+PIF
A_72_P142991	NIPBL	Nipped-B homolog (Drosophila)	DE+PIF
A_72_P143416	---	---	DE+PIF
A_72_P143796	GNAS	GNAS complex locus	DE+PIF
A_72_P143966	---	---	DE+PIF
A_72_P144106	---	---	DE+PIF
A_72_P144171	---	---	DE+PIF
A_72_P144396	YDJC	YdjC homolog (bacterial)	DE+PIF
A_72_P144741	---	---	DE+PIF
A_72_P145691	---	---	DE+PIF
A_72_P145856	---	---	DE+PIF
A_72_P146036	BMP3	bone morphogenetic protein 3	DE+PIF
A_72_P146161	BLVRA	biliverdin reductase A	DE+PIF
A_72_P146256	---	---	DE+PIF
A_72_P146261	---	---	DE+PIF
A_72_P146311	PRDX5	peroxiredoxin 5	DE+PIF
A_72_P146411	CXCL2	chemokine (C-X-C motif) ligand 2	DE+PIF
A_72_P146436	DGAT1	diacylglycerol O-acyltransferase 1	DE+PIF
A_72_P146451	CRYZL1	crystallin, zeta (quinone reductase)-like 1	DE+PIF
A_72_P146656	FABP7	fatty acid binding protein 7, brain	DE+PIF
A_72_P146746	DPYD	dihydropyrimidine dehydrogenase	DE+PIF
A_72_P146776	NIP7	NIP7, nucleolar pre-rRNA processing protein	DE+PIF
A_72_P146816	CLCA1	chloride channel accessory 1	DE+PIF
A_72_P146871	FZR1	fizzy/cell division cycle 20 related 1	DE+PIF
A_72_P146876	TNNI3	troponin I type 3 (cardiac)	DE+PIF
A_72_P147026	ACKR4	atypical chemokine receptor 4	DE+PIF
A_72_P147031	DNASE2	deoxyribonuclease II, lysosomal	DE+PIF
A_72_P147176	DZANK1	double zinc ribbon and ankyrin repeat domains 1	DE+PIF
A_72_P147236	---	---	DE+PIF
A_72_P147436	DHFR	dihydrofolate reductase	DE+PIF
A_72_P147446	MIR7141	microRNA mir-7141	DE+PIF
A_72_P147531	IARS2	isoleucyl-tRNA synthetase 2, mitochondrial	DE+PIF
A_72_P147951	---	---	DE+PIF
A_72_P148106	KLHDC3	kelch domain containing 3	DE+PIF
A_72_P148316	---	---	DE+PIF
A_72_P148351	STX7	syntaxin 7	DE+PIF
A_72_P148501	---	---	DE+PIF
A_72_P148747	IDH1	isocitrate dehydrogenase 1 (NADP+), soluble	DE+PIF
A_72_P148766	MAML1	mastermind-like transcriptional coactivator 1	DE+PIF
A_72_P149216	ANXA3	annexin A3	DE+PIF
A_72_P149276	---	---	DE+PIF
A_72_P149331	RRP36	ribosomal RNA processing 36	DE+PIF
A_72_P149371	CXCL14	chemokine (C-X-C motif) ligand 14	DE+PIF
A_72_P149551	---	---	DE+PIF
A_72_P149771	---	---	DE+PIF
A_72_P149826	---	---	DE+PIF
A_72_P149956	COL1A2	collagen, type I, alpha 2	DE+PIF
A_72_P150176	---	---	DE+PIF
A_72_P150386	LOC100156325	serpin A3-6-like	DE+PIF
A_72_P150406	LOC733585	filamin-A	DE+PIF
A_72_P150446	BORCS8	BLOC-1 related complex subunit 8	DE+PIF
A_72_P150686	LOC100621245	drebrin-like	DE+PIF
A_72_P151066	WHSC1L1	Wolf-Hirschhorn syndrome candidate 1-like 1	DE+PIF
A_72_P151131	PPM1B	protein phosphatase, Mg2+/Mn2+ dependent, 1B	DE+PIF
A_72_P151136	IRF2	interferon regulatory factor 2	DE+PIF
A_72_P151171	LOC100520004	cathepsin F	DE+PIF
A_72_P151201	KIAA1958	KIAA1958 ortholog	DE+PIF
A_72_P151306	---	---	DE+PIF
A_72_P151421	---	---	DE+PIF
A_72_P151596	RAB9A	RAB9A, member RAS oncogene family	DE+PIF
A_72_P151681	---	---	DE+PIF
A_72_P151696	---	---	DE+PIF
A_72_P151746	---	---	DE+PIF
A_72_P151786	---	---	DE+PIF
A_72_P151836	ZNF286A	zinc finger protein 286A	DE+PIF
A_72_P151861	---	---	DE+PIF
A_72_P151996	RAB3B	RAB3B, member RAS oncogene family	DE+PIF
A_72_P152171	---	---	DE+PIF
A_72_P152226	---	---	DE+PIF
A_72_P152601	---	---	DE+PIF
A_72_P153271	NUP93	nucleoporin 93kDa	DE+PIF
A_72_P153306	---	---	DE+PIF
A_72_P153596	FAM107A	family with sequence similarity 107, member A	DE+PIF
A_72_P153651	MRPS24	mitochondrial ribosomal protein S24	DE+PIF
A_72_P154001	---	---	DE+PIF
A_72_P154206	FOXP1	forkhead box P1	DE+PIF
A_72_P154226	---	---	DE+PIF
A_72_P154241	RPS6KB1	ribosomal protein S6 kinase, 70kDa, polypeptide 1	DE+PIF
A_72_P154421	---	---	DE+PIF
A_72_P154451	---	---	DE+PIF
A_72_P154601	---	---	DE+PIF
A_72_P154676	FKBP10	FK506 binding protein 10, 65 kDa	DE+PIF
A_72_P154896	---	---	DE+PIF
A_72_P155001	BCL2L14	BCL2-like 14 (apoptosis facilitator)	DE+PIF
A_72_P155051	---	---	DE+PIF
A_72_P155141	---	---	DE+PIF
A_72_P155201	STMN2	stathmin 2	DE+PIF
A_72_P155296	---	---	DE+PIF
A_72_P155616	PPAP2A	phosphatidic acid phosphatase type 2A	DE+PIF
A_72_P155646	---	---	DE+PIF
A_72_P155761	---	---	DE+PIF
A_72_P155906	---	---	DE+PIF
A_72_P156101	RNF138	ring finger protein 138, E3 ubiquitin protein ligase	DE+PIF
A_72_P156131	---	---	DE+PIF
A_72_P156236	LENG8		DE+PIF
A_72_P156446	---	---	DE+PIF
A_72_P156461	---	---	DE+PIF
A_72_P156731	SDR16C5	short chain dehydrogenase/reductase family 16C, member 5	DE+PIF
A_72_P156791	LOC100153963	zinc finger protein 64 homolog, isoforms 3 and 4-like	DE+PIF
A_72_P157361	---	---	DE+PIF
A_72_P157406	PTPN1	protein tyrosine phosphatase, non-receptor type 1	DE+PIF
A_72_P157696	KLF9	Kruppel-like factor 9	DE+PIF
A_72_P157866	---	---	DE+PIF
A_72_P157951	---	---	DE+PIF
A_72_P158161	NIPBL	Nipped-B homolog (Drosophila)	DE+PIF
A_72_P159391	LOC100513223	cep170-like protein	DE+PIF
A_72_P159816	NPAT	nuclear protein, ataxia-telangiectasia locus	DE+PIF
A_72_P159941	ANK3	ankyrin 3, node of Ranvier (ankyrin G)	DE+PIF
A_72_P159996	---	---	DE+PIF
A_72_P160401	---	---	DE+PIF
A_72_P160621	IFIT1	interferon-induced protein with tetratricopeptide repeats 1	DE+PIF
A_72_P160711	---	---	DE+PIF
A_72_P160766	THTPA	thiamine triphosphatase	DE+PIF
A_72_P160776	RMDN1	regulator of microtubule dynamics 1	DE+PIF
A_72_P161011	---	---	DE+PIF
A_72_P161181	---	---	DE+PIF
A_72_P161211	STT3A	STT3, subunit of the oligosaccharyltransferase complex, homolog A (S. cerevisiae)	DE+PIF
A_72_P161271	ZNF503	zinc finger protein 503	DE+PIF
A_72_P161281	---	---	DE+PIF
A_72_P161301	ABLIM1	actin binding LIM protein 1	DE+PIF
A_72_P161391	---	---	DE+PIF
A_72_P161436	PRPSAP1	phosphoribosyl pyrophosphate synthetase-associated protein 1	DE+PIF
A_72_P161696	ALG13	asparagine-linked glycosylation 13 homolog (S. cerevisiae)	DE+PIF
A_72_P161906	TNNI3	troponin I type 3 (cardiac)	DE+PIF
A_72_P162021	CD247	CD247 molecule	DE+PIF
A_72_P162026	---	---	DE+PIF
A_72_P162086	PPP2R5A	protein phosphatase 2, regulatory subunit B', alpha	DE+PIF
A_72_P162256	---	---	DE+PIF
A_72_P162336	---	---	DE+PIF
A_72_P162391	KLF5	Kruppel-like factor 5 (intestinal)	DE+PIF
A_72_P162411	PRKD3	protein kinase D3	DE+PIF
A_72_P162536	TAF9B	TAF9B RNA polymerase II, TATA box binding protein (TBP)-associated factor, 31kDa	DE+PIF
A_72_P162556	---	---	DE+PIF
A_72_P162601	---	---	DE+PIF
A_72_P162696	---	---	DE+PIF
A_72_P162966	OSBPL3	oxysterol binding protein-like 3	DE+PIF
A_72_P163076	AAGAB	alpha- and gamma-adaptin binding protein	DE+PIF
A_72_P163411	CHD6	chromodomain helicase DNA binding protein 6	DE+PIF
A_72_P163581	ABHD6	abhydrolase domain containing 6	DE+PIF
A_72_P163616	UBL7	ubiquitin-like 7 (bone marrow stromal cell-derived)	DE+PIF
A_72_P163841	ARPC2	actin related protein 2/3 complex, subunit 2, 34kDa	DE+PIF
A_72_P164171	ARHGAP31	Rho GTPase activating protein 31	DE+PIF
A_72_P164311	COL6A1	collagen, type VI, alpha 1	DE+PIF
A_72_P164676	FGB	fibrinogen beta chain	DE+PIF
A_72_P164731	RASGRP3	RAS guanyl releasing protein 3 (calcium and DAG-regulated)	DE+PIF
A_72_P165016	LNPEP	leucyl/cystinyl aminopeptidase	DE+PIF
A_72_P165106	SLC15A2	solute carrier family 15 (oligopeptide transporter), member 2	DE+PIF
A_72_P165111	KIT	v-kit Hardy-Zuckerman 4 feline sarcoma viral oncogene homolog	DE+PIF
A_72_P165121	HSD11B2	hydroxysteroid (11-beta) dehydrogenase 2	DE+PIF
A_72_P165126	FXYD2	FXYD domain containing ion transport regulator 2	DE+PIF
A_72_P165136	ABCG2	ATP-binding cassette, sub-family G (WHITE), member 2	DE+PIF
A_72_P165206	MSRB1	methionine sulfoxide reductase B1	DE+PIF
A_72_P165211	APTX	aprataxin	DE+PIF
A_72_P165221	CLN3	ceroid-lipofuscinosis, neuronal 3	DE+PIF
A_72_P165376	JUP	junction plakoglobin	DE+PIF
A_72_P165391	AMBN	ameloblastin (enamel matrix protein)	DE+PIF
A_72_P165416	MMD	monocyte to macrophage differentiation-associated	DE+PIF
A_72_P165451	CYP2E1	cytochrome P450, family 2, subfamily E, polypeptide 1	DE+PIF
A_72_P165481	ALB	albumin	DE+PIF
A_72_P165531	OXCT1	3-oxoacid CoA transferase 1	DE+PIF
A_72_P165556	IFNE	interferon, epsilon	DE+PIF
A_72_P165616	SAA3	serum amyloid A-3 protein	DE+PIF
A_72_P165626	BMP7	bone morphogenetic protein 7	DE+PIF
A_72_P165671	MED27	mediator complex subunit 27	DE+PIF
A_72_P165741	SELL	selectin L	DE+PIF
A_72_P165761	NPPB	natriuretic peptide B	DE+PIF
A_72_P165766	FCN1	ficolin (collagen/fibrinogen domain containing) 1	DE+PIF
A_72_P165796	CCS	copper chaperone for superoxide dismutase	DE+PIF
A_72_P165806	CCL21	chemokine (C-C motif) ligand 21	DE+PIF
A_72_P165821	IL27	interleukin 27	DE+PIF
A_72_P165911	SIRT2	sirtuin 2	DE+PIF
A_72_P166041	ABCC5	ATP-binding cassette, sub-family C (CFTR/MRP), member 5	DE+PIF
A_72_P166356	CBY1	chibby homolog 1 (Drosophila)	DE+PIF
A_72_P166536	CXCL16	chemokine (C-X-C motif) ligand 16	DE+PIF
A_72_P166731	FNDC1	fibronectin type III domain containing 1	DE+PIF
A_72_P166861	---	---	DE+PIF
A_72_P166936	---	---	DE+PIF
A_72_P166946	---	---	DE+PIF
A_72_P166976	---	---	DE+PIF
A_72_P166986	---	---	DE+PIF
A_72_P167056	---	---	DE+PIF
A_72_P167246	---	---	DE+PIF
A_72_P167606	ZSCAN31	zinc finger and SCAN domain containing 31	DE+PIF
A_72_P167831	---	---	DE+PIF
A_72_P167931	KIAA2013	KIAA2013 ortholog	DE+PIF
A_72_P167956	---	---	DE+PIF
A_72_P168096	PPP3CA	protein phosphatase 3, catalytic subunit, alpha isozyme	DE+PIF
A_72_P168126	---	---	DE+PIF
A_72_P168391	ZNF777	zinc finger protein 777	DE+PIF
A_72_P168501	---	---	DE+PIF
A_72_P168576	---	---	DE+PIF
A_72_P168816	HOXA4	homeobox A4	DE+PIF
A_72_P168856	---	---	DE+PIF
A_72_P169016	---	---	DE+PIF
A_72_P169166	PDIA6	protein disulfide isomerase family A, member 6	DE+PIF
A_72_P169211	AARD	alanine and arginine rich domain containing protein	DE+PIF
A_72_P169236	---	---	DE+PIF
A_72_P169266	---	---	DE+PIF
A_72_P169271	HSD17B7	hydroxysteroid (17-beta) dehydrogenase 7	DE+PIF
A_72_P169286	---	---	DE+PIF
A_72_P169326	---	---	DE+PIF
A_72_P169361	---	---	DE+PIF
A_72_P169551	---	---	DE+PIF
A_72_P169651	---	---	DE+PIF
A_72_P169736	---	---	DE+PIF
A_72_P169746	---	---	DE+PIF
A_72_P169751	TNK2	tyrosine kinase, non-receptor, 2	DE+PIF
A_72_P169756	---	---	DE+PIF
A_72_P169886	CDKN2B	cyclin-dependent kinase inhibitor 2B (p15, inhibits CDK4)	DE+PIF
A_72_P170001	CD163	CD163 molecule	DE+PIF
A_72_P170130	LOC396781	IgG heavy chain	DE+PIF
A_72_P170396	PDK4	pyruvate dehydrogenase kinase, isozyme 4	DE+PIF
A_72_P170531	---	---	DE+PIF
A_72_P170551	MIC-2		DE+PIF
A_72_P170936	---	---	DE+PIF
A_72_P171081	NDUFA4L2	NADH dehydrogenase (ubiquinone) 1 alpha subcomplex, 4-like 2	DE+PIF
A_72_P171261	DDX39B	DEAD (Asp-Glu-Ala-Asp) box polypeptide 39B	DE+PIF
A_72_P171316	VPS53	vacuolar protein sorting 53 homolog (S. cerevisiae)	DE+PIF
A_72_P171551	---	---	DE+PIF
A_72_P171571	BTG1	B-cell translocation gene 1, anti-proliferative	DE+PIF
A_72_P171581	CALCRL	calcitonin receptor-like	DE+PIF
A_72_P171901	---	---	DE+PIF
A_72_P172131	---	---	DE+PIF
A_72_P172141	---	---	DE+PIF
A_72_P172351	---	---	DE+PIF
A_72_P172371	---	---	DE+PIF
A_72_P172486	EGFLAM	EGF-like, fibronectin type III and laminin G domains	DE+PIF
A_72_P172531	ANKRD12	ankyrin repeat domain 12	DE+PIF
A_72_P172566	---	---	DE+PIF
A_72_P172596	---	---	DE+PIF
A_72_P172636	SLC22A5	solute carrier family 22 (organic cation/carnitine transporter), member 5	DE+PIF
A_72_P172681	---	---	DE+PIF
A_72_P172716	SERPINA3-2	alpha-1-antichymotrypsin 2	DE+PIF
A_72_P173771	AP5Z1	adaptor-related protein complex 5, zeta 1 subunit	DE+PIF
A_72_P173876	BRD4	bromodomain containing 4	DE+PIF
A_72_P174176	MPDZ	multiple PDZ domain protein	DE+PIF
A_72_P174276	PEG10	paternally expressed 10	DE+PIF
A_72_P174291	---	---	DE+PIF
A_72_P174436	---	---	DE+PIF
A_72_P174531	ZNF582	zinc finger protein 582	DE+PIF
A_72_P174541	---	---	DE+PIF
A_72_P174656	---	---	DE+PIF
A_72_P174786	---	---	DE+PIF
A_72_P174846	---	---	DE+PIF
A_72_P174921	---	---	DE+PIF
A_72_P174931	HSP90AA1	heat shock protein 90kDa alpha (cytosolic), class A member 1	DE+PIF
A_72_P175151	---	---	DE+PIF
A_72_P175176	ARPIN	actin-related protein 2/3 complex inhibitor	DE+PIF
A_72_P175281	ALB	albumin	DE+PIF
A_72_P176066	TNP2	transition protein 2 (during histone to protamine replacement)	DE+PIF
A_72_P176131	HSP70	heat shock protein 70	DE+PIF
A_72_P176186	IBSP	integrin-binding sialoprotein	DE+PIF
A_72_P176196	NPL	N-acetylneuraminate pyruvate lyase (dihydrodipicolinate synthase)	DE+PIF
A_72_P176246	CKM	creatine kinase, muscle	DE+PIF
A_72_P176386	LOC396866	stefin A1	DE+PIF
A_72_P176466	ELF3	E74-like factor 3 (ets domain transcription factor, epithelial-specific )	DE+PIF
A_72_P176476	CPSF3	cleavage and polyadenylation specific factor 3, 73kDa	DE+PIF
A_72_P176561	---	---	DE+PIF
A_72_P176641	---	---	DE+PIF
A_72_P176646	---	---	DE+PIF
A_72_P176651	---	---	DE+PIF
A_72_P176771	SYNE1	spectrin repeat containing, nuclear envelope 1	DE+PIF
A_72_P176841	---	---	DE+PIF
A_72_P177001	AP1S3	adaptor-related protein complex 1, sigma 3 subunit	DE+PIF
A_72_P177061	---	---	DE+PIF
A_72_P177121	---	---	DE+PIF
A_72_P177161	USP30	ubiquitin specific peptidase 30	DE+PIF
A_72_P177186	---	---	DE+PIF
A_72_P177271	LOC100157770	rhotekin-2	DE+PIF
A_72_P177311	PLAUR	plasminogen activator, urokinase receptor	DE+PIF
A_72_P177351	---	---	DE+PIF
A_72_P177376	---	---	DE+PIF
A_72_P177401	---	---	DE+PIF
A_72_P177406	MX2	myxovirus (influenza virus) resistance 2 (mouse)	DE+PIF
A_72_P177526	NOS3	nitric oxide synthase 3 (endothelial cell)	DE+PIF
A_72_P177596	RNASE10	ribonuclease, RNase A family, 10 (non-active)	DE+PIF
A_72_P177696	APOC3	apolipoprotein C-III	DE+PIF
A_72_P177746	AQP11	aquaporin 11	DE+PIF
A_72_P177816	MMP7	matrix metallopeptidase 7	DE+PIF
A_72_P178111	DCN	decorin	DE+PIF
A_72_P178121	ADSSL1	adenylosuccinate synthase like 1	DE+PIF
A_72_P178161	IGFBP2	insulin-like growth factor binding protein 2, 36kDa	DE+PIF
A_72_P178191	ITIH1	inter-alpha-trypsin inhibitor heavy chain 1	DE+PIF
A_72_P178221	---	---	DE+PIF
A_72_P178356	---	---	DE+PIF
A_72_P178491	---	---	DE+PIF
A_72_P178916	GMDS	GDP-mannose 4,6-dehydratase	DE+PIF
A_72_P178926	---	---	DE+PIF
A_72_P178976	MARCKS	myristoylated alanine-rich protein kinase C substrate	DE+PIF
A_72_P179146	---	---	DE+PIF
A_72_P179376	MYOZ3	myozenin 3	DE+PIF
A_72_P179406	---	---	DE+PIF
A_72_P179416	---	---	DE+PIF
A_72_P179656	CDC40	cell division cycle 40	DE+PIF
A_72_P179901	---	---	DE+PIF
A_72_P179926	---	---	DE+PIF
A_72_P179986	SETDB2	SET domain, bifurcated 2	DE+PIF
A_72_P180116	---	---	DE+PIF
A_72_P180271	---	---	DE+PIF
A_72_P180376	---	---	DE+PIF
A_72_P180436	F2R	coagulation factor II (thrombin) receptor	DE+PIF
A_72_P180541	RPS6KB1	ribosomal protein S6 kinase, 70kDa, polypeptide 1	DE+PIF
A_72_P180731	KIT	v-kit Hardy-Zuckerman 4 feline sarcoma viral oncogene homolog	DE+PIF
A_72_P180841	DCN	decorin	DE+PIF
A_72_P180846	---	---	DE+PIF
A_72_P180901	SCD	stearoyl-CoA desaturase (delta-9-desaturase)	DE+PIF
A_72_P180916	SERPINB11	serpin peptidase inhibitor, clade B (ovalbumin), member 11	DE+PIF
A_72_P181051	ADAMTS1	ADAM metallopeptidase with thrombospondin type 1 motif, 1	DE+PIF
A_72_P181261	HSD17B7	hydroxysteroid (17-beta) dehydrogenase 7	DE+PIF
A_72_P181596	TPD52	tumor protein D52	DE+PIF
A_72_P181721	---	---	DE+PIF
A_72_P182221	CDIPT	CDP-diacylglycerol--inositol 3-phosphatidyltransferase	DE+PIF
A_72_P182691	HLX	H2.0-like homeobox	DE+PIF
A_72_P182836	PPP2R2A	protein phosphatase 2, regulatory subunit B, alpha	DE+PIF
A_72_P182926	EIF2S1	eukaryotic translation initiation factor 2, subunit 1 alpha, 35kDa	DE+PIF
A_72_P183056	---	---	DE+PIF
A_72_P183371	EXTL2	exostoses (multiple)-like 2	DE+PIF
A_72_P183616	---	---	DE+PIF
A_72_P183646	MARCH1	membrane-associated ring finger (C3HC4) 1, E3 ubiquitin protein ligase	DE+PIF
A_72_P183656	SLC27A1	solute carrier family 27 (fatty acid transporter), member 1	DE+PIF
A_72_P183706	---	---	DE+PIF
A_72_P183801	---	---	DE+PIF
A_72_P183891	---	---	DE+PIF
A_72_P183946	---	---	DE+PIF
A_72_P183956	FBXO44	F-box protein 44	DE+PIF
A_72_P183981	---	---	DE+PIF
A_72_P184011	---	---	DE+PIF
A_72_P184106	NFKB1	nuclear factor of kappa light polypeptide gene enhancer in B-cells 1	DE+PIF
A_72_P184151	---	---	DE+PIF
A_72_P184216	---	---	DE+PIF
A_72_P184436	KDM3A	lysine (K)-specific demethylase 3A	DE+PIF
A_72_P184526	DTD1	D-tyrosyl-tRNA deacylase 1	DE+PIF
A_72_P184611	---	---	DE+PIF
A_72_P184661	SRSF6	serine/arginine-rich splicing factor 6	DE+PIF
A_72_P184741	---	---	DE+PIF
A_72_P184836	---	---	DE+PIF
A_72_P184891	PTPRA	protein tyrosine phosphatase, receptor type, A	DE+PIF
A_72_P184996	---	---	DE+PIF
A_72_P185111	LOC100514848	microtubule-actin cross-linking factor 1-like	DE+PIF
A_72_P185231	HYAL2	hyaluronoglucosaminidase 2	DE+PIF
A_72_P185236	MOCS3	molybdenum cofactor synthesis 3	DE+PIF
A_72_P186016	---	---	DE+PIF
A_72_P186171	---	---	DE+PIF
A_72_P186346	---	Uncharacterized protein	DE+PIF
A_72_P186485	LOC396781	IgG heavy chain	DE+PIF
A_72_P186501	---	---	DE+PIF
A_72_P186536	---	---	DE+PIF
A_72_P186746	YARS	tyrosyl-tRNA synthetase	DE+PIF
A_72_P186756	---	---	DE+PIF
A_72_P186811	SGSM1	small G protein signaling modulator 1	DE+PIF
A_72_P186941	DAD1	defender against cell death 1	DE+PIF
A_72_P187026	HIST1H2BD	histone cluster 1, H2bd	DE+PIF
A_72_P187031	---	---	DE+PIF
A_72_P187166	---	---	DE+PIF
A_72_P187231	PLCB4	phospholipase C, beta 4	DE+PIF
A_72_P187296	---	---	DE+PIF
A_72_P187346	---	---	DE+PIF
A_72_P188066	---	---	DE+PIF
A_72_P188136	---	---	DE+PIF
A_72_P188166	---	---	DE+PIF
A_72_P188236	ANKRD12	ankyrin repeat domain 12	DE+PIF
A_72_P188311	---	---	DE+PIF
A_72_P188396	FAM107A	family with sequence similarity 107, member A	DE+PIF
A_72_P188496	---	---	DE+PIF
A_72_P188536	---	---	DE+PIF
A_72_P188596	RCN1	reticulocalbin 1, EF-hand calcium binding domain	DE+PIF
A_72_P188766	PPP6C	protein phosphatase 6, catalytic subunit	DE+PIF
A_72_P189101	---	---	DE+PIF
A_72_P189211	---	---	DE+PIF
A_72_P189281	---	---	DE+PIF
A_72_P189651	MECR	mitochondrial trans-2-enoyl-CoA reductase	DE+PIF
A_72_P189701	---	---	DE+PIF
A_72_P189746	---	---	DE+PIF
A_72_P189766	SPC25	SPC25, NDC80 kinetochore complex component	DE+PIF
A_72_P189931	---	---	DE+PIF
A_72_P190081	---	---	DE+PIF
A_72_P190261	---	---	DE+PIF
A_72_P190281	LOC396616	TNF receptor-associated factor 5	DE+PIF
A_72_P190336	RFX1	regulatory factor X, 1 (influences HLA class II expression)	DE+PIF
A_72_P190376	UHRF1BP1L	UHRF1 binding protein 1-like	DE+PIF
A_72_P190471	---	---	DE+PIF
A_72_P190581	---	---	DE+PIF
A_72_P190766	---	---	DE+PIF
A_72_P190866	LOC100625207	probable ubiquitin carboxyl-terminal hydrolase FAF-X	DE+PIF
A_72_P190871	PAK1	p21 protein (Cdc42/Rac)-activated kinase 1	DE+PIF
A_72_P190976	---	---	DE+PIF
A_72_P190996	---	---	DE+PIF
A_72_P191011	LOC100737869	probable palmitoyltransferase ZDHHC24	DE+PIF
A_72_P191051	NCKAP1	NCK-associated protein 1	DE+PIF
A_72_P191081	MTRF1	mitochondrial translational release factor 1	DE+PIF
A_72_P191091	---	---	DE+PIF
A_72_P191146	---	---	DE+PIF
A_72_P191186	AHDC1	AT hook, DNA binding motif, containing 1	DE+PIF
A_72_P191276	---	---	DE+PIF
A_72_P191441	TRIM63	tripartite motif containing 63, E3 ubiquitin protein ligase	DE+PIF
A_72_P191446	NCBP2	nuclear cap binding protein subunit 2, 20kDa	DE+PIF
A_72_P191791	---	---	DE+PIF
A_72_P191886	RPL11	ribosomal protein L11	DE+PIF
A_72_P192352	---	---	DE+PIF
A_72_P192497	---	---	DE+PIF
A_72_P192607	CSPP1	centrosome and spindle pole associated protein 1	DE+PIF
A_72_P192727	PLK2	polo-like kinase 2	DE+PIF
A_72_P192797	COL1A2	collagen, type I, alpha 2	DE+PIF
A_72_P193227	LOC100622196	IQ motif and SEC7 domain-containing protein 1	DE+PIF
A_72_P193262	---	---	DE+PIF
A_72_P193287	MAST4	microtubule associated serine/threonine kinase family member 4	DE+PIF
A_72_P193387	---	---	DE+PIF
A_72_P193477	PBRM1	polybromo 1	DE+PIF
A_72_P194642	---	---	DE+PIF
A_72_P194712	ASCC3	activating signal cointegrator 1 complex subunit 3	DE+PIF
A_72_P194717	---	---	DE+PIF
A_72_P194752	---	---	DE+PIF
A_72_P194822	ATP1A1	ATPase, Na+/K+ transporting, alpha 1 polypeptide	DE+PIF
A_72_P194827	---	---	DE+PIF
A_72_P194857	---	---	DE+PIF
A_72_P195032	RAB8B	RAB8B, member RAS oncogene family	DE+PIF
A_72_P195147	EIF4G3	eukaryotic translation initiation factor 4 gamma, 3	DE+PIF
A_72_P195222	---	---	DE+PIF
A_72_P195532	---	---	DE+PIF
A_72_P195577	---	---	DE+PIF
A_72_P195592	FREM2	FRAS1 related extracellular matrix protein 2	DE+PIF
A_72_P195637	---	---	DE+PIF
A_72_P195657	RNF14	ring finger protein 14	DE+PIF
A_72_P195877	CR2	complement component (3d/Epstein Barr virus) receptor 2	DE+PIF
A_72_P195892	---	---	DE+PIF
A_72_P195952	MTHFR	methylenetetrahydrofolate reductase (NAD(P)H)	DE+PIF
A_72_P196052	CLDN11	claudin 11	DE+PIF
A_72_P196482	ENDOG	endonuclease G	DE+PIF
A_72_P196527	RHEB	Ras homolog enriched in brain	DE+PIF
A_72_P196572	---	---	DE+PIF
A_72_P196792	---	---	DE+PIF
A_72_P196827	---	---	DE+PIF
A_72_P197107	---	---	DE+PIF
A_72_P197137	NAGS	N-acetylglutamate synthase	DE+PIF
A_72_P197162	---	---	DE+PIF
A_72_P197242	---	---	DE+PIF
A_72_P197412	---	---	DE+PIF
A_72_P197462	FKBP5	FK506 binding protein 5	DE+PIF
A_72_P197512	BAIAP2	BAI1-associated protein 2	DE+PIF
A_72_P197577	---	---	DE+PIF
A_72_P197637	GPRIN3	GPRIN family member 3	DE+PIF
A_72_P197917	YWHAZ	tyrosine 3-monooxygenase/tryptophan 5-monooxygenase activation protein, zeta polypeptide	DE+PIF
A_72_P197997	CD83	CD83 molecule	DE+PIF
A_72_P198002	---	---	DE+PIF
A_72_P198007	---	---	DE+PIF
A_72_P198157	---	---	DE+PIF
A_72_P198172	---	---	DE+PIF
A_72_P198392	---	---	DE+PIF
A_72_P198482	LOC100738546	uncharacterized LOC100738546	DE+PIF
A_72_P198517	---	---	DE+PIF
A_72_P198573	---	---	DE+PIF
A_72_P198642	PSAT1	phosphoserine aminotransferase 1	DE+PIF
A_72_P198707	---	---	DE+PIF
A_72_P198737	---	---	DE+PIF
A_72_P199772	CLDN11	claudin 11	DE+PIF
A_72_P200137	SPRY2	sprouty RTK signaling antagonist 2	DE+PIF
A_72_P200512	---	---	DE+PIF
A_72_P200922	---	---	DE+PIF
A_72_P201062	SLC25A13	solute carrier family 25 (aspartate/glutamate carrier), member 13	DE+PIF
A_72_P201532	COL1A2	collagen, type I, alpha 2	DE+PIF
A_72_P201642	---	---	DE+PIF
A_72_P201842	---	---	DE+PIF
A_72_P202032	ITGB4	integrin, beta 4	DE+PIF
A_72_P202312	---	---	DE+PIF
A_72_P202337	---	---	DE+PIF
A_72_P202387	A2M	alpha-2-macroglobulin	DE+PIF
A_72_P202492	SERTAD4	SERTA domain containing 4	DE+PIF
A_72_P202497	---	---	DE+PIF
A_72_P202717	---	---	DE+PIF
A_72_P202817	---	---	DE+PIF
A_72_P203022	SERTAD3	SERTA domain containing 3	DE+PIF
A_72_P203157	COL4A2	collagen, type IV, alpha 2	DE+PIF
A_72_P203332	CDK16	cyclin-dependent kinase 16	DE+PIF
A_72_P203472	SOCS2	suppressor of cytokine signaling 2	DE+PIF
A_72_P203717	HMOX2	heme oxygenase 2	DE+PIF
A_72_P204177	NREP	neuronal regeneration related protein	DE+PIF
A_72_P204257	NDUFS6	NADH dehydrogenase (ubiquinone) Fe-S protein 6, 13kDa (NADH-coenzyme Q reductase)	DE+PIF
A_72_P204627	---	---	DE+PIF
A_72_P204657	RBM5	RNA binding motif protein 5	DE+PIF
A_72_P204677	ZC3H7A	zinc finger CCCH-type containing 7A	DE+PIF
A_72_P204797	TF	transferrin	DE+PIF
A_72_P204927	---	---	DE+PIF
A_72_P204972	---	---	DE+PIF
A_72_P205037	---	---	DE+PIF
A_72_P205117	---	---	DE+PIF
A_72_P205132	---	---	DE+PIF
A_72_P205167	CRISP3	cysteine-rich secretory protein 3	DE+PIF
A_72_P205182	TECPR2	tectonin beta-propeller repeat containing 2	DE+PIF
A_72_P205197	---	---	DE+PIF
A_72_P205202	CCND3	cyclin D3	DE+PIF
A_72_P205372	GPRASP2	G protein-coupled receptor associated sorting protein 2	DE+PIF
A_72_P205567	---	---	DE+PIF
A_72_P205597	---	---	DE+PIF
A_72_P206047	ZCRB1	zinc finger CCHC-type and RNA binding motif 1	DE+PIF
A_72_P206272	---	---	DE+PIF
A_72_P206462	MRPL32	mitochondrial ribosomal protein L32	DE+PIF
A_72_P206542	---	---	DE+PIF
A_72_P206577	---	---	DE+PIF
A_72_P206592	TXLNG	taxilin gamma	DE+PIF
A_72_P206597	---	---	DE+PIF
A_72_P206627	---	---	DE+PIF
A_72_P206657	---	---	DE+PIF
A_72_P206807	---	---	DE+PIF
A_72_P206842	---	---	DE+PIF
A_72_P206942	---	---	DE+PIF
A_72_P207177	---	---	DE+PIF
A_72_P207182	---	---	DE+PIF
A_72_P207342	---	---	DE+PIF
A_72_P207417	PPP6C	protein phosphatase 6, catalytic subunit	DE+PIF
A_72_P207782	---	---	DE+PIF
A_72_P207967	---	---	DE+PIF
A_72_P207992	FYN	FYN oncogene related to SRC, FGR, YES	DE+PIF
A_72_P208122	---	---	DE+PIF
A_72_P208192	---	---	DE+PIF
A_72_P208537	---	---	DE+PIF
A_72_P208667	IGKC		DE+PIF
A_72_P208757	FXYD2	FXYD domain containing ion transport regulator 2	DE+PIF
A_72_P208872	---	---	DE+PIF
A_72_P209157	CALD1	caldesmon 1	DE+PIF
A_72_P209272	---	---	DE+PIF
A_72_P209392	GC	group-specific component (vitamin D binding protein)	DE+PIF
A_72_P209632	---	---	DE+PIF
A_72_P209727	IGF2	insulin-like growth factor 2	DE+PIF
A_72_P209952	C2H11orf68	chromosome 2 open reading frame, human C11orf68	DE+PIF
A_72_P210057	CPM	carboxypeptidase M	DE+PIF
A_72_P210252	TRNP1	TMF1-regulated nuclear protein 1	DE+PIF
A_72_P210412	SRPX2	sushi-repeat containing protein, X-linked 2	DE+PIF
A_72_P210427	NKG7	natural killer cell granule protein 7	DE+PIF
A_72_P210457	ENPP1	ectonucleotide pyrophosphatase/phosphodiesterase 1	DE+PIF
A_72_P210527	GZMB	granzyme B (granzyme 2, cytotoxic T-lymphocyte-associated serine esterase 1)	DE+PIF
A_72_P210567	---	---	DE+PIF
A_72_P210617	---	---	DE+PIF
A_72_P210622	RPL7L1	ribosomal protein L7-like 1	DE+PIF
A_72_P210662	RFC2	replication factor C subunit 2	DE+PIF
A_72_P210682	CXCL14	chemokine (C-X-C motif) ligand 14	DE+PIF
A_72_P211147	CD2BP2	CD2 (cytoplasmic tail) binding protein 2	DE+PIF
A_72_P211302	IDO1	indoleamine 2,3-dioxygenase 1	DE+PIF
A_72_P211437	WHSC1L1	Wolf-Hirschhorn syndrome candidate 1-like 1	DE+PIF
A_72_P211442	---	---	DE+PIF
A_72_P211697	---	---	DE+PIF
A_72_P211707	CDC5L	cell division cycle 5-like	DE+PIF
A_72_P211737	---	---	DE+PIF
A_72_P212372	PIK3AP1	phosphoinositide-3-kinase adaptor protein 1	DE+PIF
A_72_P212412	---	---	DE+PIF
A_72_P212612	---	---	DE+PIF
A_72_P212802	FGF18	fibroblast growth factor 18	DE+PIF
A_72_P212877	---	---	DE+PIF
A_72_P212967	---	---	DE+PIF
A_72_P213037	---	---	DE+PIF
A_72_P213092	---	---	DE+PIF
A_72_P213112	---	---	DE+PIF
A_72_P213187	---	---	DE+PIF
A_72_P213257	MYCBP	MYC binding protein	DE+PIF
A_72_P213367	ALDH3A2	aldehyde dehydrogenase 3 family, member A2	DE+PIF
A_72_P213437	---	---	DE+PIF
A_72_P213537	NOG	noggin	DE+PIF
A_72_P213627	---	---	DE+PIF
A_72_P213782	SLC38A9	solute carrier family 38, member 9	DE+PIF
A_72_P213937	PCDH7	protocadherin 7	DE+PIF
A_72_P214222	ZNF608	zinc finger protein 608	DE+PIF
A_72_P214267	---	---	DE+PIF
A_72_P214302	---	---	DE+PIF
A_72_P214347	DHX9	DEAH (Asp-Glu-Ala-His) box polypeptide 9	DE+PIF
A_72_P214357	LOC102161333	protein FAM63B-like	DE+PIF
A_72_P214422	---	---	DE+PIF
A_72_P214432	---	---	DE+PIF
A_72_P214462	PDE9A	phosphodiesterase 9A	DE+PIF
A_72_P214477	---	---	DE+PIF
A_72_P214887	TRA2A	transformer 2 alpha homolog (Drosophila)	DE+PIF
A_72_P215057	---	---	DE+PIF
A_72_P215257	---	---	DE+PIF
A_72_P215282	---	---	DE+PIF
A_72_P215302	---	---	DE+PIF
A_72_P215477	ZNF25	zinc finger protein 25	DE+PIF
A_72_P215707	---	---	DE+PIF
A_72_P215962	CEP41	centrosomal protein 41kDa	DE+PIF
A_72_P215972	AMFR	autocrine motility factor receptor, E3 ubiquitin protein ligase	DE+PIF
A_72_P216177	LSM1	LSM1 homolog, mRNA degradation associated	DE+PIF
A_72_P216187	RAPGEF2	Rap guanine nucleotide exchange factor (GEF) 2	DE+PIF
A_72_P216317	ANAPC16	anaphase promoting complex subunit 16	DE+PIF
A_72_P217242	---	---	DE+PIF
A_72_P217312	---	---	DE+PIF
A_72_P217337	---	---	DE+PIF
A_72_P217367	---	---	DE+PIF
A_72_P217457	---	---	DE+PIF
A_72_P217552	---	---	DE+PIF
A_72_P217592	---	---	DE+PIF
A_72_P217612	---	---	DE+PIF
A_72_P217662	---	---	DE+PIF
A_72_P217707	---	---	DE+PIF
A_72_P218187	COIL	coilin	DE+PIF
A_72_P218272	---	---	DE+PIF
A_72_P218457	CNOT8	CCR4-NOT transcription complex, subunit 8	DE+PIF
A_72_P218472	C2H11orf98	chromosome 2 open reading frame, human C11orf98	DE+PIF
A_72_P219002	FAM92B	family with sequence similarity 92, member B	DE+PIF
A_72_P219232	CDH10	cadherin 10, type 2 (T2-cadherin)	DE+PIF
A_72_P219547	CALCRL	calcitonin receptor-like	DE+PIF
A_72_P219732	PBX1	pre-B-cell leukemia homeobox 1	DE+PIF
A_72_P220442	UGT2A1	UDP glucuronosyltransferase 2 family, polypeptide A1, complex locus	DE+PIF
A_72_P220597	ALDH18A1	aldehyde dehydrogenase 18 family, member A1	DE+PIF
A_72_P220622	WASF2	WAS protein family, member 2	DE+PIF
A_72_P220747	---	---	DE+PIF
A_72_P220757	LRRC40	leucine rich repeat containing 40	DE+PIF
A_72_P220852	---	---	DE+PIF
A_72_P221047	---	---	DE+PIF
A_72_P221142	PSAP	prosaposin	DE+PIF
A_72_P221152	---	---	DE+PIF
A_72_P221187	---	---	DE+PIF
A_72_P221392	---	---	DE+PIF
A_72_P221582	---	---	DE+PIF
A_72_P221762	---	---	DE+PIF
A_72_P222017	COIL	coilin	DE+PIF
A_72_P222237	---	---	DE+PIF
A_72_P222527	RND3	Rho family GTPase 3	DE+PIF
A_72_P222577	---	---	DE+PIF
A_72_P222592	TOP2B	topoisomerase (DNA) II beta 180kDa	DE+PIF
A_72_P222647	---	---	DE+PIF
A_72_P222692	SLC39A8	solute carrier family 39 (zinc transporter), member 8	DE+PIF
A_72_P222837	---	---	DE+PIF
A_72_P222842	---	---	DE+PIF
A_72_P222997	TMSB15A	thymosin beta 15a	DE+PIF
A_72_P223093	---	---	DE+PIF
A_72_P223117	PDK2	pyruvate dehydrogenase kinase, isozyme 2	DE+PIF
A_72_P223167	HCST	hematopoietic cell signal transducer	DE+PIF
A_72_P223187	CES1	carboxylesterase 1	DE+PIF
A_72_P223202	QDPR	quinoid dihydropteridine reductase	DE+PIF
A_72_P223362	CYP1A1	cytochrome P450 1A1	DE+PIF
A_72_P223527	FOXO1	forkhead box O1	DE+PIF
A_72_P223552	LIPE	lipase, hormone-sensitive	DE+PIF
A_72_P223617	ST6GALNAC4	ST6 (alpha-N-acetyl-neuraminyl-2,3-beta-galactosyl-1,3)-N-acetylgalactosaminide alpha-2,6-sialyltransferase 4	DE+PIF
A_72_P223632	MYL1	myosin, light chain 1, alkali; skeletal, fast	DE+PIF
A_72_P223657	OAS1	2'-5'-oligoadenylate synthetase 1, 40/46kDa	DE+PIF
A_72_P223702	PSEN1	presenilin 1	DE+PIF
A_72_P223727	IGFALS	insulin-like growth factor binding protein, acid labile subunit	DE+PIF
A_72_P223747	APOBEC3F	apolipoprotein B mRNA editing enzyme, catalytic polypeptide-like 3F	DE+PIF
A_72_P223847	TRAF6	TNF receptor-associated factor 6, E3 ubiquitin protein ligase	DE+PIF
A_72_P223952	COL5A2	collagen, type V, alpha 2	DE+PIF
A_72_P223992	ALDH1A1	aldehyde dehydrogenase 1 family, member A1	DE+PIF
A_72_P224092	SCARB2	scavenger receptor class B, member 2	DE+PIF
A_72_P224118	---	---	DE+PIF
A_72_P224187	MARCH6	membrane-associated ring finger (C3HC4) 6, E3 ubiquitin protein ligase	DE+PIF
A_72_P224257	---	---	DE+PIF
A_72_P224312	RASSF4	Ras association (RalGDS/AF-6) domain family member 4	DE+PIF
A_72_P224367	---	---	DE+PIF
A_72_P224482	LAMB1	laminin, beta 1	DE+PIF
A_72_P224837	CPEB4	cytoplasmic polyadenylation element binding protein 4	DE+PIF
A_72_P224872	COIL	coilin	DE+PIF
A_72_P225972	VPS72	vacuolar protein sorting 72 homolog (S. cerevisiae)	DE+PIF
A_72_P226042	CD247	CD247 molecule	DE+PIF
A_72_P226112	---	---	DE+PIF
A_72_P226162	---	---	DE+PIF
A_72_P226197	JMJD4	jumonji domain containing 4	DE+PIF
A_72_P226237	IGG2B	Ig gamma 2b chain constant region	DE+PIF
A_72_P226272	---	---	DE+PIF
A_72_P226422	---	---	DE+PIF
A_72_P226502	RB1CC1	RB1-inducible coiled-coil 1	DE+PIF
A_72_P226667	SKA2	spindle and kinetochore associated complex subunit 2	DE+PIF
A_72_P226677	C10H9orf3	chromosome 9 open reading frame 3 ortholog	DE+PIF
A_72_P226682	ATP10A	ATPase, class V, type 10A	DE+PIF
A_72_P226997	MLXIP	MLX interacting protein	DE+PIF
A_72_P227032	LOC106508804	synaptotagmin-like protein 3	DE+PIF
A_72_P227152	---	---	DE+PIF
A_72_P227202	PDK4	pyruvate dehydrogenase kinase, isozyme 4	DE+PIF
A_72_P227547	---	---	DE+PIF
A_72_P227972	---	---	DE+PIF
A_72_P228022	---	---	DE+PIF
A_72_P228067	---	---	DE+PIF
A_72_P228137	---	---	DE+PIF
A_72_P228192	CREB5	cAMP responsive element binding protein 5	DE+PIF
A_72_P228332	LOC100516162	uncharacterized LOC100516162	DE+PIF
A_72_P228382	---	---	DE+PIF
A_72_P228547	ASAP1	ArfGAP with SH3 domain, ankyrin repeat and PH domain 1	DE+PIF
A_72_P228677	DYRK1A	dual-specificity tyrosine-(Y)-phosphorylation regulated kinase 1A	DE+PIF
A_72_P228737	TBCCD1	TBCC domain containing 1	DE+PIF
A_72_P228757	CALM1	calmodulin 1 (phosphorylase kinase, delta)	DE+PIF
A_72_P228772	---	---	DE+PIF
A_72_P228807	---	---	DE+PIF
A_72_P228987	LUZP1	leucine zipper protein 1	DE+PIF
A_72_P229337	---	---	DE+PIF
A_72_P229392	---	---	DE+PIF
A_72_P229507	---	---	DE+PIF
A_72_P229567	---	---	DE+PIF
A_72_P229712	CBX2	chromobox homolog 2	DE+PIF
A_72_P229767	ASAP1	ArfGAP with SH3 domain, ankyrin repeat and PH domain 1	DE+PIF
A_72_P230307	ZFP62	ZFP62 zinc finger protein	DE+PIF
A_72_P230442	---	---	DE+PIF
A_72_P230542	SLC44A4	solute carrier family 44, member 4	DE+PIF
A_72_P230622	---	---	DE+PIF
A_72_P230682	---	---	DE+PIF
A_72_P230727	CTNNB1	catenin (cadherin-associated protein), beta 1, 88kDa	DE+PIF
A_72_P230737	---	---	DE+PIF
A_72_P230752	LOC100518921	uncharacterized LOC100518921	DE+PIF
A_72_P230817	---	---	DE+PIF
A_72_P230822	---	---	DE+PIF
A_72_P231047	---	---	DE+PIF
A_72_P231077	---	---	DE+PIF
A_72_P231102	HRH1	histamine receptor H1	DE+PIF
A_72_P231117	---	---	DE+PIF
A_72_P231162	---	---	DE+PIF
A_72_P231307	---	---	DE+PIF
A_72_P231372	---	---	DE+PIF
A_72_P231432	---	---	DE+PIF
A_72_P231862	FGL1	fibrinogen like 1	DE+PIF
A_72_P231927	EIF4G2	eukaryotic translation initiation factor 4 gamma, 2	DE+PIF
A_72_P232092	RCAN1	regulator of calcineurin 1	DE+PIF
A_72_P232207	OGT	O-linked N-acetylglucosamine (GlcNAc) transferase	DE+PIF
A_72_P232222	BPIFB2	BPI fold containing family B, member 2	DE+PIF
A_72_P232362	TNNT1	troponin T type 1 (skeletal, slow)	DE+PIF
A_72_P232417	NRAP	nebulin-related anchoring protein	DE+PIF
A_72_P232647	FGFR2	fibroblast growth factor receptor 2	DE+PIF
A_72_P232662	ACE	angiotensin I converting enzyme (peptidyl-dipeptidase A) 1	DE+PIF
A_72_P232732	ANKRD1	ankyrin repeat domain 1 (cardiac muscle)	DE+PIF
A_72_P232762	PGLYRP1	peptidoglycan recognition protein 1	DE+PIF
A_72_P232842	MYOC	myocilin, trabecular meshwork inducible glucocorticoid response	DE+PIF
A_72_P232902	MYOZ3	myozenin 3	DE+PIF
A_72_P232907	DUOX2	dual oxidase 2	DE+PIF
A_72_P232922	COPS4	COP9 signalosome subunit 4	DE+PIF
A_72_P232927	CYP3A39	cytochrome P450 3A39	DE+PIF
A_72_P233137	---	---	DE+PIF
A_72_P233292	---	---	DE+PIF
A_72_P233372	KIF16B	kinesin family member 16B	DE+PIF
A_72_P233472	FOXN3	forkhead box N3	DE+PIF
A_72_P233552	LOC106509258	uncharacterized LOC106509258	DE+PIF
A_72_P233607	PGM1	phosphoglucomutase 1	DE+PIF
A_72_P233742	---	---	DE+PIF
A_72_P233812	---	---	DE+PIF
A_72_P233962	KLRB1	killer cell lectin-like receptor subfamily B, member 1	DE+PIF
A_72_P233987	---	---	DE+PIF
A_72_P234007	---	---	DE+PIF
A_72_P234047	---	---	DE+PIF
A_72_P234072	BAG3	BCL2-associated athanogene 3	DE+PIF
A_72_P234132	RBM5	RNA binding motif protein 5	DE+PIF
A_72_P234287	LOC102159201	uncharacterized LOC102159201	DE+PIF
A_72_P234292	---	---	DE+PIF
A_72_P234322	---	---	DE+PIF
A_72_P234592	---	---	DE+PIF
A_72_P234782	RBM48	RNA binding motif protein 48	DE+PIF
A_72_P234802	---	---	DE+PIF
A_72_P234892	---	---	DE+PIF
A_72_P234897	ANK3	ankyrin 3, node of Ranvier (ankyrin G)	DE+PIF
A_72_P234957	---	---	DE+PIF
A_72_P235032	ARHGAP24	Rho GTPase activating protein 24	DE+PIF
A_72_P235407	---	---	DE+PIF
A_72_P235517	---	---	DE+PIF
[truncated: 1,753 more rows]
