# Supplementary material for: Gene Co-Expression Network Analysis Unraveling Transcriptional Regulation of High-Altitude Adaptation of Tibetan Pig
Source: PLoS One. 2016 Dec 9;11(12):e0168161. doi: 10.1371/journal.pone.0168161 (PMC5148111; doi:10.1371/journal.pone.0168161)
Supplement: S5 Table — (XLSX) [file pone.0168161.s005.xlsx]

## Sheet: Sheet1
The results of RIF1 and RIF2 z-scores
Transcription_Regulators	Gene_Symbol	Gene_Description	RIF1_Z-SCORE	RIF2_Z-SCORE
A_72_P049681	EPC2	enhancer of polycomb homolog 2 (Drosophila)	-1.47963	-4.7414
A_72_P013732	ERG	v-ets avian erythroblastosis virus E26 oncogene homolog	-1.76424	-4.61777
A_72_P008741	HABP4	hyaluronan binding protein 4	-1.52703	-4.1299
A_72_P030981	ZNHIT6	zinc finger, HIT-type containing 6	-2.29803	-3.93497
A_72_P006916	SF3B1	splicing factor 3b, subunit 1, 155kDa	-1.41955	-3.76628
A_72_P021721	TRIM32	tripartite motif containing 32	-2.70333	-3.74267
A_72_P022756	TAF4B	TAF4b RNA polymerase II, TATA box binding protein (TBP)-associated factor, 105kDa	-0.709027	-3.7378
A_72_P131961	ZNF143	zinc finger protein 143	-2.10926	-3.72559
A_72_P095971	NOX4	NADPH oxidase 4	-3.7765	-3.68888
A_72_P084946	ZNF496	zinc finger protein 496	-2.24458	-3.67327
A_72_P058266	MKKS	McKusick-Kaufman syndrome	-0.554751	-3.66684
A_72_P066106	ENPP2	ectonucleotide pyrophosphatase/phosphodiesterase 2	-0.610362	-3.65926
A_72_P006976	PLEKHG2	pleckstrin homology domain containing, family G (with RhoGef domain) member 2	-1.75579	-3.57782
A_72_P009891	BMP4	bone morphogenetic protein 4	-0.565057	-3.51757
A_72_P017296	EIF4G1	eukaryotic translation initiation factor 4 gamma, 1	-2.55149	-3.51256
A_72_P000771	BACH1	BTB and CNC homology 1, basic leucine zipper transcription factor 1	-2.05344	-3.49969
A_72_P117296	SBNO2	strawberry notch homolog 2 (Drosophila)	-2.58138	-3.47963
A_72_P091031	SMARCA5	SWI/SNF related, matrix associated, actin dependent regulator of chromatin, subfamily a, member 5	-3.3307	-3.47112
A_72_P120271	NR2F2	nuclear receptor subfamily 2, group F, member 2	-3.41436	-3.44378
A_72_P165111	KIT	v-kit Hardy-Zuckerman 4 feline sarcoma viral oncogene homolog	-3.17345	-3.37699
A_72_P137561	RBPJ	recombination signal binding protein for immunoglobulin kappa J region	-6.53101	-3.34302
A_72_P097156	ZMAT3	zinc finger, matrin-type 3	-1.11212	-3.31615
A_72_P056451	RIT1	Ras-like without CAAX 1	-3.30893	-3.31333
A_72_P064386	RASGRP2	RAS guanyl releasing protein 2 (calcium and DAG-regulated)	-1.38186	-3.31217
A_72_P036711	TIPARP	TCDD-inducible poly(ADP-ribose) polymerase	-4.21728	-3.2638
A_72_P116846	VEGFA	vascular endothelial growth factor A	1.07493	-3.25255
A_72_P053071	SOCS4	suppressor of cytokine signaling 4	-0.240354	-3.20753
A_72_P071811	LARP7	La ribonucleoprotein domain family, member 7	0.43747	-3.20658
A_72_P077821	ACADS	acyl-CoA dehydrogenase, C-2 to C-3 short chain	-0.15306	-3.18492
A_72_P075451	LPIN1	lipin 1	1.32944	-3.17787
A_72_P140496	RUNX1T1	runt-related transcription factor 1; translocated to, 1 (cyclin D-related)	-2.44779	-3.17128
A_72_P020961	EEF1G	eukaryotic translation elongation factor 1 gamma	-2.10132	-3.16244
A_72_P081416	ELP4	elongator acetyltransferase complex subunit 4	-2.6031	-3.12387
A_72_P070786	NCOA2	nuclear receptor coactivator 2	-1.98616	-3.09696
A_72_P197917	YWHAZ	tyrosine 3-monooxygenase/tryptophan 5-monooxygenase activation protein, zeta polypeptide	-2.90743	-3.0924
A_72_P136666	CDK9	cyclin-dependent kinase 9	-3.18401	-3.08344
A_72_P050931	RUNX1T1	runt-related transcription factor 1; translocated to, 1 (cyclin D-related)	-3.13262	-3.03652
A_72_P058166	CAMK4	calcium/calmodulin-dependent protein kinase IV	-3.09895	-3.01935
A_72_P093176	STAT3	signal transducer and activator of transcription 3 (acute-phase response factor)	-3.22714	-3.019
A_72_P025706	EIF3H	eukaryotic translation initiation factor 3, subunit H	-0.889552	-2.91525
A_72_P065141	TOP2B	topoisomerase (DNA) II beta	0.338412	-2.91296
A_72_P010626	BAZ1B	bromodomain adjacent to zinc finger domain, 1B	-0.336945	-2.84646
A_72_P117526	FGF10	fibroblast growth factor 10	-2.49021	-2.81701
A_72_P043486	KDM5B	lysine (K)-specific demethylase 5B	-1.81472	-2.78474
A_72_P077376	PECAM1	platelet/endothelial cell adhesion molecule 1	-3.45586	-2.74931
A_72_P225522	CAMK4	calcium/calmodulin-dependent protein kinase IV	-1.97718	-2.73283
A_72_P033031	NR1H3	nuclear receptor subfamily 1, group H, member 3	2.07547	-2.7117
A_72_P087331	EEF1G	eukaryotic translation elongation factor 1 gamma	-2.32994	-2.70364
A_72_P198132	SMARCC1	SWI/SNF related, matrix associated, actin dependent regulator of chromatin, subfamily c, member 1	-1.90401	-2.70022
A_72_P002976	NLRP3	NLR family, pyrin domain containing 3	-0.618882	-2.66757
A_72_P064141	POLR2L	polymerase (RNA) II (DNA directed) polypeptide L, 7.6kDa	0.363269	-2.64758
A_72_P042971	SIRT1	sirtuin 1	-2.15516	-2.64732
A_72_P115651	EIF2D	eukaryotic translation initiation factor 2D	-1.88519	-2.62827
A_72_P010656	MANF	mesencephalic astrocyte-derived neurotrophic factor	-0.165577	-2.61335
A_72_P022601	EIF4A1	eukaryotic translation initiation factor 4A1	-1.73184	-2.60518
A_72_P077926	TOP2A	topoisomerase (DNA) II alpha	0.5258	-2.57367
A_72_P044041	ARNTL	aryl hydrocarbon receptor nuclear translocator-like	0.890446	-2.57156
A_72_P041266	CAND1	cullin-associated and neddylation-dissociated 1	0.550295	-2.55915
A_72_P152881	UBE2N	ubiquitin-conjugating enzyme E2N	-1.37396	-2.55146
A_72_P038026	ZNF792	zinc finger protein 792	-0.917308	-2.53743
A_72_P177591	MED7	mediator complex subunit 7	-1.62348	-2.53669
A_72_P139411	TSHZ1	teashirt zinc finger homeobox 1	-2.56344	-2.5169
A_72_P078111	PSMD9	proteasome 26S subunit, non-ATPase 9	-0.358327	-2.51068
A_72_P157156	CHD8	chromodomain helicase DNA binding protein 8	-0.977977	-2.50322
A_72_P037071	NCOA4	nuclear receptor coactivator 4	-0.247142	-2.46372
A_72_P060136	RFC4	replication factor C (activator 1) 4, 37kDa	-1.98037	-2.4542
A_72_P004741	PIAS2	protein inhibitor of activated STAT, 2	-0.968668	-2.45312
A_72_P211522	BMI1	BMI1 proto-oncogene, polycomb ring finger	-1.19679	-2.4425
A_72_P196732	CUX1	cut-like homeobox 1	-0.426615	-2.44155
A_72_P113606	NFIB	nuclear factor I/B	0.226542	-2.4307
A_72_P098786	WDR5	WD repeat domain 5	-4.17035	-2.42977
A_72_P039021	CDK4	cyclin-dependent kinase 4	-0.32746	-2.41985
A_72_P070206	GNAI1	guanine nucleotide binding protein (G protein), alpha inhibiting activity polypeptide 1	-0.665468	-2.4178
A_72_P060571	AFF3	AF4/FMR2 family, member 3	0.405362	-2.41692
A_72_P050296	BRD4	bromodomain containing 4	0.495975	-2.40776
A_72_P170011	POU6F2	POU class 6 homeobox 2	-1.6642	-2.40194
A_72_P017646	EIF2S2	eukaryotic translation initiation factor 2, subunit 2 beta, 38kDa	-1.18101	-2.36781
A_72_P020016	HOXB3	homeobox B3	0.497042	-2.36051
A_72_P026796	CEP290	centrosomal protein 290kDa	-0.625183	-2.35767
A_72_P107426	FOXO1	forkhead box O1	-0.0526476	-2.34319
A_72_P248372	NCBP2	nuclear cap binding protein subunit 2, 20kDa	-1.7121	-2.32826
A_72_P092331	FGF1	fibroblast growth factor 1 (acidic)	1.61253	-2.32162
A_72_P207267	AFF4	AF4/FMR2 family member 4	-1.99613	-2.31952
A_72_P036211	HSPA8	heat shock 70kDa protein 8	-0.75941	-2.3083
A_72_P033626	HTATIP2	HIV-1 Tat interactive protein 2, 30kDa	-2.0259	-2.30312
A_72_P003186	DROSHA	drosha, ribonuclease type III	0.307418	-2.30032
A_72_P042871	POLR2E	polymerase (RNA) II (DNA directed) polypeptide E, 25kDa	-5.63188	-2.29275
A_72_P035136	MTERF1	mitochondrial transcription termination factor 1	0.282272	-2.28813
A_72_P147901	CTDSPL	CTD (carboxy-terminal domain, RNA polymerase II, polypeptide A) small phosphatase-like	-2.24751	-2.28566
A_72_P181851	MEF2A	myocyte-specific enhancer factor 2A isoform 2	0.544573	-2.28541
A_72_P130551	NCF4	neutrophil cytosolic factor 4, 40kDa	2.39719	-2.278
A_72_P157701	SMARCB1	SWI/SNF related, matrix associated, actin dependent regulator of chromatin, subfamily b, member 1	-0.421365	-2.27008
A_72_P061711	ACADS	acyl-CoA dehydrogenase, C-2 to C-3 short chain	1.37559	-2.26562
A_72_P207802	TGFBR3	transforming growth factor, beta receptor III	-0.421584	-2.25281
A_72_P054631	CAV1	caveolin 1, caveolae protein, 22kDa	-3.66135	-2.25083
A_72_P115851	EIF4G3	eukaryotic translation initiation factor 4 gamma, 3	0.357704	-2.24807
A_72_P103371	MBTPS1	membrane-bound transcription factor peptidase, site 1	-1.47183	-2.2165
A_72_P119136	HOMEZ	homeobox and leucine zipper encoding	-2.50483	-2.21139
A_72_P046056	FGFR1	fibroblast growth factor receptor 1	-0.516553	-2.20569
A_72_P206352	MEN1	multiple endocrine neoplasia I	-2.31491	-2.20491
A_72_P198342	MBNL3	muscleblind-like splicing regulator 3	-0.248739	-2.19795
A_72_P109645	HSBP1	heat shock factor binding protein 1	1.39527	-2.18232
A_72_P058716	XPA	xeroderma pigmentosum, complementation group A	2.16302	-2.17853
A_72_P037241	CTDSP2	CTD (carboxy-terminal domain, RNA polymerase II, polypeptide A) small phosphatase 2	-1.18851	-2.15813
A_72_P170736	HSPA8	heat shock 70kDa protein 8	-2.54835	-2.1566
A_72_P015096	CIDEC	cell death-inducing DFFA-like effector c	-0.271512	-2.15541
A_72_P050696	ARL4C	ADP-ribosylation factor-like 4C	0.717096	-2.14657
A_72_P076906	DCLK1	doublecortin-like kinase 1	-0.969344	-2.139
A_72_P063861	RCOR1	REST corepressor 1	-0.5989	-2.13447
A_72_P063506	RHOG	ras homolog family member G	-1.75833	-2.12741
A_72_P177841	PLA2G1B	phospholipase A2, group IB (pancreas)	-2.45339	-2.11423
A_72_P067901	MED28	mediator complex subunit 28	-3.55713	-2.104
A_72_P089051	CPE	carboxypeptidase E	-1.55709	-2.09577
A_72_P122911	ARL6	ADP-ribosylation factor-like 6	0.237534	-2.09317
A_72_P062441	DYNLL1	dynein, light chain, LC8-type 1	-2.87898	-2.08181
A_72_P245172	CRTC2	CREB regulated transcription coactivator 2	-1.56213	-2.07613
A_72_P069556	PPP1R12A	protein phosphatase 1 regulatory subunit 12A	-0.704595	-2.06727
A_72_P030836	PIAS1	protein inhibitor of activated STAT, 1	-0.423553	-2.06664
A_72_P004451	TRIB2	tribbles homolog 2 (Drosophila)	-0.0982492	-2.06276
A_72_P143461	DACT2	dishevelled-binding antagonist of beta-catenin 2	-0.405871	-2.0542
A_72_P100831	TGFBR2	transforming growth factor beta receptor II	-2.0294	-2.04259
A_72_P033166	SRGAP3	SLIT-ROBO Rho GTPase activating protein 3	-1.72178	-2.04178
A_72_P146951	TFIP11	tuftelin interacting protein 11	-1.019	-2.0394
A_72_P119406	ZNF397	zinc finger protein 397	-0.414567	-2.02892
A_72_P109951	TGFB2	transforming growth factor, beta 2	-3.7092	-2.0259
A_72_P118786	MAVS	mitochondrial antiviral signaling protein	-1.71139	-2.0199
A_72_P111266	TRIM52	tripartite motif containing 52	-0.286874	-2.01677
A_72_P034906	KRAS	Kirsten rat sarcoma viral oncogene homolog	1.42012	-2.00909
A_72_P128121	RBL2	retinoblastoma-like 2	0.894569	-2.00734
A_72_P120591	RBM8A	RNA binding motif protein 8A	0.0108769	-2.00003
A_72_P198657	NCOA2	nuclear receptor coactivator 2	-0.84883	-1.99952
A_72_P119411	TRAM1	translocation associated membrane protein 1	1.5796	-1.99837
A_72_P116391	LOC100622028	tripartite motif-containing protein 6	-0.100647	-1.99178
A_72_P073111	SMARCA4	SWI/SNF related, matrix associated, actin dependent regulator of chromatin, subfamily a, member 4	-0.0593409	-1.97598
A_72_P026946	ZNF655	zinc finger protein 655	-0.915382	-1.97047
A_72_P075251	BCL3	B-cell CLL/lymphoma 3	-1.18392	-1.96441
A_72_P008436	HDAC5	histone deacetylase 5	-0.646177	-1.96003
A_72_P146756	RIT1	Ras-like without CAAX 1	-0.0617709	-1.95255
A_72_P035701	HTT	huntingtin	-1.43064	-1.94784
A_72_P180701	HTT	huntingtin	-2.97377	-1.94672
A_72_P178081	IFNGR2	interferon gamma receptor 2 (interferon gamma transducer 1)	0.454885	-1.93444
A_72_P232817	CXCR6	chemokine (C-X-C motif) receptor 6	-0.962456	-1.9297
A_72_P165886	PRNP	prion protein	-0.342149	-1.92208
A_72_P115166	ELMO1	engulfment and cell motility 1	-0.612301	-1.91064
A_72_P145716	CAMK1	calcium/calmodulin-dependent protein kinase I	0.13739	-1.90591
A_72_P123751	GATA3	GATA binding protein 3	-2.23769	-1.90217
A_72_P130736	CHD6	chromodomain helicase DNA binding protein 6	-0.341772	-1.90188
A_72_P100781	TADA1	transcriptional adaptor 1	-0.658887	-1.8893
A_72_P163411	CHD6	chromodomain helicase DNA binding protein 6	-2.52813	-1.88636
A_72_P081001	ADIPOR2	adiponectin receptor 2	0.786821	-1.88556
A_72_P146726	SRSF2	serine/arginine-rich splicing factor 2	-1.3161	-1.88307
A_72_P132981	TAF4	TATA-box binding protein associated factor 4	-0.399762	-1.88209
A_72_P154206	FOXP1	forkhead box P1	-0.31399	-1.87144
A_72_P063661	KRAS	Kirsten rat sarcoma viral oncogene homolog	-0.845391	-1.84407
A_72_P149156	TAF10	TAF10 RNA polymerase II, TATA box binding protein (TBP)-associated factor, 30kDa	-0.139056	-1.84235
A_72_P254017	JMJD1C	jumonji domain containing 1C	-0.988802	-1.83002
A_72_P157406	PTPN1	protein tyrosine phosphatase, non-receptor type 1	-1.88231	-1.8173
A_72_P037376	EPHA4	EPH receptor A4	-0.750325	-1.81556
A_72_P185256	LDB1	LIM domain binding 1	0.436274	-1.80793
A_72_P050736	RPF1	ribosome production factor 1 homolog	-2.10335	-1.79521
A_72_P101991	PLEKHG5	pleckstrin homology domain containing, family G (with RhoGef domain) member 5	-3.23911	-1.7888
A_72_P088601	FOXN3	forkhead box N3	-1.22497	-1.77187
A_72_P077551	LGALS9	lectin, galactoside-binding, soluble, 9	-2.1914	-1.77058
A_72_P172381	CYTH4	cytohesin 4	1.06246	-1.76562
A_72_P165194	IRF3	interferon regulatory factor 3	-0.508915	-1.76115
A_72_P105331	ZNF79	zinc finger protein 79	-0.70079	-1.75431
A_72_P061586	HSPA8	heat shock 70kDa protein 8	2.0242	-1.74679
A_72_P121321	EGLN1	egl-9 family hypoxia-inducible factor 1	-1.16932	-1.74498
A_72_P004441	CEP290	centrosomal protein 290kDa	-1.27024	-1.74377
A_72_P114861	CAT	catalase	-1.08917	-1.74325
A_72_P078761	APP	amyloid beta (A4) precursor protein	1.80243	-1.74224
A_72_P137046	TP53INP2	tumor protein p53 inducible nuclear protein 2	-0.384725	-1.73657
A_72_P211447	TNF	tumor necrosis factor	-0.838069	-1.72876
A_72_P128321	CALR	calreticulin	-3.04552	-1.71661
A_72_P036221	NFIA	nuclear factor I/A	0.477918	-1.70769
A_72_P086116	NFE2	nuclear factor, erythroid 2	1.01835	-1.70473
A_72_P162401	NUFIP1	nuclear fragile X mental retardation protein interacting protein 1	-0.605598	-1.70405
A_72_P179051	SCAF4	SR-related CTD-associated factor 4	-0.95072	-1.69781
A_72_P154391	PCBD1	pterin-4 alpha-carbinolamine dehydratase/dimerization cofactor of hepatocyte nuclear factor 1 alpha	-2.23249	-1.69593
A_72_P115671	TLK1	tousled-like kinase 1	-3.77785	-1.69588
A_72_P127521	EIF4A2	eukaryotic translation initiation factor 4A2	0.152446	-1.68969
A_72_P169076	UBA2	ubiquitin-like modifier activating enzyme 2	-1.22608	-1.68589
A_72_P057291	XPA	xeroderma pigmentosum, complementation group A	0.329548	-1.6831
A_72_P082946	CARM1	coactivator-associated arginine methyltransferase 1	-0.425149	-1.67481
A_72_P146316	NFKB1	nuclear factor of kappa light polypeptide gene enhancer in B-cells 1	-0.115624	-1.6678
A_72_P203592	PSIP1	PC4 and SFRS1 interacting protein 1	-2.2267	-1.65703
A_72_P025126	CHEK1	checkpoint kinase 1	1.26365	-1.65677
A_72_P135686	SF3B1	splicing factor 3b, subunit 1, 155kDa	-2.24504	-1.65556
A_72_P179616	APP	amyloid beta (A4) precursor protein	-2.7237	-1.65127
A_72_P145776	RBPJL	recombination signal binding protein for immunoglobulin kappa J region-like	-1.2524	-1.64815
A_72_P033351	U2AF1L4	U2 small nuclear RNA auxiliary factor 1-like 4	-1.19267	-1.64251
A_72_P077871	EDN1	endothelin 1	-1.72566	-1.63289
A_72_P146636	GATA2	GATA binding protein 2	-2.35349	-1.63215
A_72_P111436	NR1H4	nuclear receptor subfamily 1, group H, member 4	-1.88326	-1.63202
A_72_P017556	ZNF207	zinc finger protein 207	-0.437204	-1.63104
A_72_P135581	ZNF235	zinc finger protein 235	1.22467	-1.62658
A_72_P035846	STAT1	signal transducer and activator of transcription 1, 91kDa	-2.54542	-1.61958
A_72_P009991	IKBKAP	inhibitor of kappa light polypeptide gene enhancer in B-cells, kinase complex-associated protein	-0.478869	-1.60855
A_72_P016236	EEF1A1	eukaryotic translation elongation factor 1 alpha 1	-0.485149	-1.60184
A_72_P175776	CAST	calpastatin	0.280702	-1.59815
A_72_P213537	NOG	noggin	0.174485	-1.59324
A_72_P179006	DDX39B	DEAD (Asp-Glu-Ala-Asp) box polypeptide 39B	1.51661	-1.58332
A_72_P124966	CD40	CD40 molecule, TNF receptor superfamily member 5	-1.7061	-1.57869
A_72_P111826	COIL	coilin	-2.68778	-1.57525
A_72_P261152	SRSF11	serine/arginine-rich splicing factor 11	-1.11864	-1.57131
A_72_P044616	FZD6	frizzled class receptor 6	-0.875886	-1.56556
A_72_P203417	TAB1	TGF-beta activated kinase 1/MAP3K7 binding protein 1	0.352827	-1.56529
A_72_P200067	PTEN	phosphatase and tensin homolog	-1.23648	-1.56164
A_72_P077886	BDNF	brain-derived neurotrophic factor	-1.90073	-1.54956
A_72_P050241	AXIN1	axin 1	-2.08759	-1.54531
A_72_P209837	FIP1L1	factor interacting with PAPOLA and CPSF1	0.205262	-1.53551
A_72_P141411	ARID2	AT rich interactive domain 2 (ARID, RFX-like)	-3.37729	-1.53494
A_72_P058896	GRK5	G protein-coupled receptor kinase 5	-0.499744	-1.53468
A_72_P188656	HMG20B	high mobility group 20B	-1.0927	-1.52832
A_72_P104761	ZBTB9	zinc finger and BTB domain containing 9	-0.145609	-1.51904
A_72_P002006	HIVEP1	human immunodeficiency virus type I enhancer binding protein 1	-1.39344	-1.51894
A_72_P058916	KLF11	Kruppel-like factor 11	-0.0957626	-1.51626
A_72_P088326	CAPN3	calpain 3	-0.735615	-1.51287
A_72_P078031	KCNJ5	potassium channel, inwardly rectifying subfamily J, member 5	-1.01782	-1.51095
A_72_P080586	EHD1	EH-domain containing 1	0.480688	-1.50653
A_72_P178366	STAR	steroidogenic acute regulatory protein	-0.842383	-1.50064
A_72_P199147	FRZB	frizzled-related protein	-0.396215	-1.50047
A_72_P023946	ZNF207	zinc finger protein 207	-0.555322	-1.49907
A_72_P229232	ATF2	activating transcription factor 2	-0.0974783	-1.49726
A_72_P237407	RHOA	ras homolog family member A	0.147494	-1.49262
A_72_P151631	PLA2G7	phospholipase A2, group VII (platelet-activating factor acetylhydrolase, plasma)	-0.047208	-1.49216
A_72_P078611	EFEMP1	EGF containing fibulin-like extracellular matrix protein 1	-1.10837	-1.4903
A_72_P200137	SPRY2	sprouty RTK signaling antagonist 2	-0.723568	-1.49008
A_72_P228702	RBM39	RNA binding motif protein 39	-1.43948	-1.48603
A_72_P202837	NKX3-1	NK3 homeobox 1	-1.82861	-1.48128
A_72_P220412	TRAF3	TNF receptor-associated factor 3	-1.2765	-1.48055
A_72_P197607	ARID4B	AT rich interactive domain 4B (RBP1-like)	-3.89475	-1.47748
A_72_P044226	G3BP2	GTPase activating protein (SH3 domain) binding protein 2	0.583804	-1.47474
A_72_P223527	FOXO1	forkhead box O1	0.281352	-1.47234
A_72_P147946	FEM1B	fem-1 homolog b (C. elegans)	-0.0910151	-1.46991
A_72_P232792	BTG2	BTG family, member 2	-1.96126	-1.46742
A_72_P121156	ZFP2	ZFP2 zinc finger protein	0.826684	-1.46574
A_72_P016651	WNT10B	wingless-type MMTV integration site family, member 10B	-0.919739	-1.46427
A_72_P123556	TRIM63	tripartite motif containing 63, E3 ubiquitin protein ligase	-0.195034	-1.45791
A_72_P056426	MORF4L1	mortality factor 4 like 1	0.231409	-1.4559
A_72_P042776	PPM1A	protein phosphatase, Mg2+/Mn2+ dependent, 1A	0.460255	-1.44441
A_72_P130221	ZNF283	zinc finger protein 283	0.802342	-1.44058
A_72_P024756	CD36	CD36 molecule (thrombospondin receptor)	0.143253	-1.43966
A_72_P152631	TRIM14	tripartite motif containing 14	-0.510742	-1.43126
A_72_P100851	SSBP1	single-stranded DNA binding protein 1, mitochondrial	0.409624	-1.42296
A_72_P024051	TIPARP	TCDD-inducible poly(ADP-ribose) polymerase	-2.04895	-1.42286
A_72_P314698	NFIL3	nuclear factor, interleukin 3 regulated	-2.09333	-1.42076
A_72_P157911	YWHAB	tyrosine 3-monooxygenase/tryptophan 5-monooxygenase activation protein, beta	0.613168	-1.41615
A_72_P124656	DNMT3A	DNA (cytosine-5-)-methyltransferase 3 alpha	-0.118227	-1.41414
A_72_P161271	ZNF503	zinc finger protein 503	1.27548	-1.41392
A_72_P211707	CDC5L	cell division cycle 5-like	-1.09935	-1.40312
A_72_P022726	ZCCHC11	zinc finger, CCHC domain containing 11	-1.1208	-1.39964
A_72_P255042	GLRX	glutaredoxin (thioltransferase)	0.281507	-1.39096
A_72_P197047	RBM39	RNA binding motif protein 39	-1.42631	-1.38848
A_72_P029731	CHEK1	checkpoint kinase 1	0.444796	-1.38669
A_72_P275944	RIT1	Ras-like without CAAX 1	-0.998298	-1.37392
A_72_P041196	TBX3	T-box 3	-0.809512	-1.37305
A_72_P043121	CDH1	cadherin 1, type 1	0.502421	-1.35462
A_72_P174666	ZSCAN21	zinc finger and SCAN domain containing 21	-1.06334	-1.35399
A_72_P217292	KLF6	Kruppel-like factor 6	-0.127744	-1.35056
A_72_P030236	RYBP	RING1 and YY1 binding protein	2.64302	-1.34643
A_72_P131831	PTPN1	protein tyrosine phosphatase, non-receptor type 1	-0.311775	-1.34365
A_72_P230427	DDIT4	DNA-damage-inducible transcript 4	-0.871713	-1.34267
A_72_P290429	AGER	advanced glycosylation end product-specific receptor	-1.3639	-1.34213
A_72_P267162	ETV6	ets variant 6	-0.722215	-1.34192
A_72_P230307	ZFP62	ZFP62 zinc finger protein	-0.82092	-1.34174
A_72_P046886	FLI1	Fli-1 proto-oncogene, ETS transcription factor	-1.82855	-1.34093
A_72_P307808	SET	SET nuclear proto-oncogene	-1.28226	-1.33501
A_72_P223194	UBE2D2	ubiquitin-conjugating enzyme E2D 2	-2.56034	-1.3309
A_72_P204452	PPM1A	protein phosphatase, Mg2+/Mn2+ dependent, 1A	-0.147694	-1.33014
A_72_P098596	DLC1	deleted in liver cancer 1	-1.04519	-1.32967
A_72_P165136	ABCG2	ATP-binding cassette, sub-family G (WHITE), member 2	0.0285162	-1.32787
A_72_P080056	CIB1	calcium and integrin binding 1 (calmyrin)	1.63956	-1.32543
A_72_P153431	VAV1	vav 1 guanine nucleotide exchange factor	-1.62973	-1.32534
A_72_P292644	HEY1	hes-related family bHLH transcription factor with YRPW motif 1	-1.1975	-1.32346
A_72_P036291	F2	coagulation factor II (thrombin)	-1.03568	-1.32032
A_72_P024116	TKT	transketolase	-1.803	-1.31749
A_72_P035531	GATA6	GATA binding protein 6	0.178481	-1.30889
A_72_P056216	RAE1	ribonucleic acid export 1	-0.420599	-1.30358
A_72_P201327	MAPK13	mitogen-activated protein kinase 13	1.00058	-1.30303
A_72_P065621	TAF7	TAF7 RNA polymerase II, TATA box binding protein (TBP)-associated factor, 55kDa	0.334522	-1.29809
A_72_P037866	VHL	von Hippel-Lindau tumor suppressor, E3 ubiquitin protein ligase	-0.427641	-1.2912
A_72_P079771	PKN2	protein kinase N2	-1.56759	-1.2911
A_72_P223817	CTGF	connective tissue growth factor	0.590096	-1.28757
A_72_P218187	COIL	coilin	-2.44416	-1.28121
A_72_P208157	CUL3	cullin 3	-0.859456	-1.2757
A_72_P085811	DOCK10	dedicator of cytokinesis 10	-0.308599	-1.27434
A_72_P128021	AGO4	argonaute RISC catalytic component 4	0.39634	-1.2741
A_72_P088376	CD40	CD40 molecule, TNF receptor superfamily member 5	-2.01155	-1.23887
A_72_P189831	EP300	E1A binding protein p300	-1.35626	-1.23542
A_72_P307258	ACVR2B	activin A receptor, type IIB	0.694546	-1.23397
A_72_P033301	P2RY1	purinergic receptor P2Y, G-protein coupled, 1	0.258148	-1.23304
A_72_P061041	INPP5B	inositol polyphosphate-5-phosphatase, 75kDa	1.70295	-1.22881
A_72_P237147	TXN	thioredoxin	0.756067	-1.22795
A_72_P181626	IGF1	Insulin-like growth factor 1 level	-0.499913	-1.22614
A_72_P059811	GTF2F2	general transcription factor IIF, polypeptide 2, 30kDa	-3.46053	-1.22175
A_72_P245637	CCND2	cyclin D2	-0.0231619	-1.22105
A_72_P143131	USP19	ubiquitin specific peptidase 19	-0.77303	-1.2178
A_72_P289839	ZSCAN21	zinc finger and SCAN domain containing 21	-1.01421	-1.21066
A_72_P004146	DDX21	DEAD (Asp-Glu-Ala-Asp) box helicase 21	-0.127897	-1.208
A_72_P177026	ARL4A	ADP-ribosylation factor-like 4A	0.807805	-1.20455
A_72_P020046	TGFBRAP1	transforming growth factor, beta receptor associated protein 1	0.919385	-1.19936
A_72_P091931	HAT1	histone acetyltransferase 1	-0.617235	-1.19527
A_72_P089391	SRSF6	serine/arginine-rich splicing factor 6	-0.282771	-1.19526
A_72_P308003	LRP6	low density lipoprotein receptor-related protein 6	-0.998983	-1.18946
A_72_P146711	PPARG	peroxisome proliferator-activated receptor gamma	-2.27331	-1.18876
A_72_P058116	ZNF114	zinc finger protein 114	-0.0562782	-1.18587
A_72_P055921	BAZ1A	bromodomain adjacent to zinc finger domain, 1A	-0.125035	-1.18365
A_72_P275734	ADIPOQ	adiponectin, C1Q and collagen domain containing	1.9779	-1.18222
A_72_P035916	FGF9	fibroblast growth factor 9	-0.283916	-1.17669
A_72_P034196	SMAP2	small ArfGAP2	0.0523776	-1.17655
A_72_P202477	ZNF703	zinc finger protein 703	-0.335021	-1.176
A_72_P301754	MEF2B	myocyte enhancer factor 2B	-0.0620775	-1.17559
A_72_P026351	LRPPRC	leucine-rich pentatricopeptide repeat containing	-0.427738	-1.16815
A_72_P303724	TLR4	toll-like receptor 4	-1.37863	-1.16662
A_72_P312728	TRAF4	0	0.051687	-1.15346
A_72_P292034	CDCA7L	cell division cycle associated 7-like	0.367635	-1.14826
A_72_P130591	PEX2	peroxisomal biogenesis factor 2	-1.33093	-1.14013
A_72_P092606	STOX1	storkhead box 1	-0.562937	-1.13975
A_72_P082751	SUV39H2	suppressor of variegation 3-9 homolog 2 (Drosophila)	-0.104974	-1.13954
A_72_P297099	STAT1	signal transducer and activator of transcription 1, 91kDa	-1.10909	-1.1387
A_72_P140866	MLLT4	myeloid/lymphoid or mixed-lineage leukemia; translocated to, 4	-0.106636	-1.13688
A_72_P273589	EIF4G3	eukaryotic translation initiation factor 4 gamma, 3	-0.0145578	-1.13534
A_72_P117046	APP	amyloid beta (A4) precursor protein	-2.99839	-1.13527
A_72_P034491	ZFP37	ZFP37 zinc finger protein	-1.20717	-1.13364
A_72_P246387	NPAS3	neuronal PAS domain protein 3	-0.147297	-1.13357
A_72_P205582	GTF2I	general transcription factor IIi	0.822467	-1.12969
A_72_P290719	NR2C2	nuclear receptor subfamily 2, group C, member 2	-0.304736	-1.12785
A_72_P039131	RPSA	ribosomal protein SA	-0.310986	-1.12669
A_72_P185231	HYAL2	hyaluronoglucosaminidase 2	-1.17053	-1.12585
A_72_P264882	PTEN	phosphatase and tensin homolog	-1.16707	-1.12528
A_72_P006061	HSD11B1	hydroxysteroid (11-beta) dehydrogenase 1	-1.22378	-1.12423
A_72_P247312	CSTF1	cleavage stimulation factor, 3' pre-RNA, subunit 1, 50kDa	-0.308463	-1.12048
A_72_P125761	ZNF239	zinc finger protein 239	-1.11917	-1.11483
A_72_P214692	RPS3A	ribosomal protein S3A	-0.696927	-1.10774
A_72_P130906	EIF4EBP2	eukaryotic translation initiation factor 4E binding protein 2	-0.155066	-1.10206
A_72_P237592	PRKAB1	protein kinase, AMP-activated, beta 1 non-catalytic subunit	2.09251	-1.09922
A_72_P255767	CAST	calpastatin	0.407426	-1.09896
A_72_P284109	PSEN1	presenilin 1	-1.51713	-1.09761
A_72_P290639	NKRF	NFKB repressing factor	1.09952	-1.09379
A_72_P223892	SCG5	secretogranin V	-1.81181	-1.09121
A_72_P255927	PRPF18	PRP18 pre-mRNA processing factor 18 homolog (S. cerevisiae)	-1.2752	-1.08938
A_72_P318858	IFNGR1	interferon gamma receptor 1	-0.266232	-1.08805
A_72_P261987	UTP4	UTP4 small subunit processome component	-0.00621493	-1.08327
A_72_P288384	FOSL2	FOS-like antigen 2	-0.239008	-1.07208
A_72_P211422	ANG	angiogenin, ribonuclease, RNase A family, 5	0.855283	-1.06025
A_72_P025231	MTPN	myotrophin	-1.06619	-1.05965
A_72_P226502	RB1CC1	RB1-inducible coiled-coil 1	-0.352601	-1.05939
A_72_P182926	EIF2S1	eukaryotic translation initiation factor 2, subunit 1 alpha, 35kDa	-1.54912	-1.0569
A_72_P157831	FN1	fibronectin 1	0.335706	-1.05142
A_72_P225932	SFTPA1	surfactant protein A1	0.119868	-1.04965
A_72_P168096	PPP3CA	protein phosphatase 3, catalytic subunit, alpha isozyme	-3.45313	-1.04769
A_72_P298969	UBE2D2	ubiquitin conjugating enzyme E2D 2	-0.0171044	-1.04648
A_72_P297604	KLF9	Kruppel-like factor 9	0.800904	-1.04531
A_72_P164051	NT5C2	5'-nucleotidase, cytosolic II	-1.01507	-1.03783
A_72_P209997	NFKBIA	nuclear factor of kappa light polypeptide gene enhancer in B-cells inhibitor, alpha	1.20726	-1.03219
A_72_P313743	PLEK	pleckstrin	0.174683	-1.02918
A_72_P223497	TP53	tumor protein p53	-0.4922	-1.0276
A_72_P010146	ZNF281	zinc finger protein 281	-0.436984	-1.02624
A_72_P245972	MYD88	myeloid differentiation primary response 88	0.99287	-1.02089
A_72_P235472	GABPB1	GA binding protein transcription factor, beta subunit 1	-1.32385	-1.02059
A_72_P165041	MEF2A	myocyte enhancer factor 2A	-2.42631	-1.01889
A_72_P279194	EIF2AK3	eukaryotic translation initiation factor 2-alpha kinase 3	-0.105685	-1.01807
A_72_P294209	CTNNA1	catenin (cadherin-associated protein), alpha 1, 102kDa	-1.53291	-1.01746
A_72_P223847	TRAF6	TNF receptor-associated factor 6, E3 ubiquitin protein ligase	-0.516293	-1.00334
A_72_P009866	TXNRD1	thioredoxin reductase 1	-1.29714	-0.996892
A_72_P189121	HCK	hemopoietic cell kinase	0.30137	-0.992909
A_72_P177436	CSTF1	cleavage stimulation factor, 3' pre-RNA, subunit 1, 50kDa	0.669965	-0.991315
A_72_P229107	BBS5	Bardet-Biedl syndrome 5	-1.46153	-0.99013
A_72_P232582	IL12B	interleukin 12B	-0.38194	-0.989333
A_72_P012221	NR6A1	nuclear receptor subfamily 6, group A, member 1	-0.792481	-0.984518
A_72_P232262	ENG	endoglin	-0.60784	-0.978493
A_72_P025941	RBFOX2	RNA binding protein, fox-1 homolog (C. elegans) 2	0.1308	-0.976508
A_72_P171196	SMARCAD1	SWI/SNF-related, matrix-associated actin-dependent regulator of chromatin, subfamily a, containing DEAD/H box 1	-0.993311	-0.974472
A_72_P027671	BBX	bobby sox homolog (Drosophila)	-1.1103	-0.974362
A_72_P073276	PAAF1	proteasomal ATPase-associated factor 1	-2.28639	-0.967947
A_72_P293649	GTF2A1	general transcription factor IIA, 1, 19/37kDa	-0.513839	-0.958293
A_72_P184686	RSF1	remodeling and spacing factor 1	0.0570528	-0.95822
A_72_P209242	TRPS1	trichorhinophalangeal syndrome I	-1.74782	-0.957899
A_72_P225977	ID3	inhibitor of DNA binding 3, dominant negative helix-loop-helix protein	1.22239	-0.955613
A_72_P069981	RQCD1	RCD1 required for cell differentiation1 homolog (S. pombe)	-0.172646	-0.952494
A_72_P290884	ASF1B	anti-silencing function 1B histone chaperone	-0.361282	-0.952232
A_72_P333478	CHD1	chromodomain helicase DNA binding protein 1	-0.0533122	-0.950301
A_72_P141076	SRFBP1	serum response factor binding protein 1	-1.69296	-0.949276
A_72_P279324	DROSHA	drosha, ribonuclease type III	-0.0246495	-0.948969
A_72_P045656	ZNF281	zinc finger protein 281	-0.955863	-0.941815
A_72_P203157	COL4A2	collagen, type IV, alpha 2	0.855185	-0.940254
A_72_P253862	SCAF8	SR-related CTD-associated factor 8	-0.215477	-0.939092
A_72_P105491	UBE2D2	ubiquitin conjugating enzyme E2D 2	-1.40601	-0.932722
A_72_P043031	CHCHD3	coiled-coil-helix-coiled-coil-helix domain containing 3	-2.10322	-0.927374
A_72_P165516	UBB	ubiquitin B	3.97595	-0.921549
A_72_P311843	PTPRK	protein tyrosine phosphatase, receptor type, K	-0.286798	-0.918739
A_72_P314938	SETDB1	SET domain, bifurcated 1	-0.328565	-0.917045
A_72_P301839	METTL21B	methyltransferase like 21B	0.394905	-0.915016
A_72_P178136	DNMT1	DNA (cytosine-5-)-methyltransferase 1	0.177383	-0.913486
A_72_P021786	RAB34	RAB34, member RAS oncogene family	0.334161	-0.912444
A_72_P233242	ANP32A	acidic (leucine-rich) nuclear phosphoprotein 32 family, member A	0.0797993	-0.909204
A_72_P268624	PHF14	PHD finger protein 14	0.947871	-0.905358
A_72_P051721	POLR2C	polymerase (RNA) II (DNA directed) polypeptide C, 33kDa	-0.427678	-0.902644
A_72_P154626	BDP1	B double prime 1, subunit of RNA polymerase III transcription initiation factor IIIB	-1.33627	-0.901234
A_72_P031921	PAK4	p21 protein (Cdc42/Rac)-activated kinase 4	-2.22584	-0.897213
A_72_P169621	METTL21B	methyltransferase like 21B	-1.2496	-0.896296
A_72_P151836	ZNF286A	zinc finger protein 286A	-1.56654	-0.895892
A_72_P151641	MSRB2	methionine sulfoxide reductase B2	2.49677	-0.894352
A_72_P027951	RRN3	RRN3 homolog, RNA polymerase I transcription factor	-1.64918	-0.892894
A_72_P173151	CFH	complement factor H	-3.2287	-0.892793
A_72_P133081	INPPL1	inositol polyphosphate phosphatase-like 1	-0.197273	-0.89111
A_72_P087036	CAP2	CAP, adenylate cyclase-associated protein, 2 (yeast)	0.0907485	-0.890677
A_72_P088106	STAT2	signal transducer and activator of transcription 2, 113kDa	-1.75942	-0.889493
A_72_P013081	ZNF526	zinc finger protein 526	-2.097	-0.889194
A_72_P074241	PBRM1	polybromo 1	0.265493	-0.88912
A_72_P071111	CAMK2D	calcium/calmodulin-dependent protein kinase II delta	0.612848	-0.889084
A_72_P237322	MED4	mediator complex subunit 4	-0.702551	-0.884897
A_72_P225452	HOXD12	homeobox D12	0.314129	-0.883792
A_72_P165171	SUMO1	SMT3 suppressor of mif two 3 homolog 1 (S. cerevisiae)	-0.743575	-0.882291
A_72_P035551	PSMB9	proteasome subunit beta 9	-0.608303	-0.881897
A_72_P261192	SRSF5	serine/arginine-rich splicing factor 5	-0.0961989	-0.877759
A_72_P232647	FGFR2	fibroblast growth factor receptor 2	-0.156814	-0.876972
A_72_P150211	CAND2	cullin-associated and neddylation-dissociated 2 (putative)	-0.453727	-0.875506
A_72_P039046	SUPT16H	suppressor of Ty 16 homolog (S. cerevisiae)	-0.186562	-0.865152
A_72_P005056	DYRK1A	dual-specificity tyrosine-(Y)-phosphorylation regulated kinase 1A	-0.859473	-0.863303
A_72_P165631	RAE1	ribonucleic acid export 1	-1.10966	-0.862737
A_72_P298629	TOP2A	topoisomerase (DNA) II alpha	1.35265	-0.861757
A_72_P293599	SLC9A6	solute carrier family 9, subfamily A (NHE6, cation proton antiporter 6), member 6	0.368714	-0.861161
A_72_P094611	XBP1	X-box binding protein 1	0.0658026	-0.858066
A_72_P302709	MEF2C	myocyte enhancer factor 2C	0.103977	-0.857888
A_72_P246042	MCM10	minichromosome maintenance 10 replication initiation factor	-1.06765	-0.857577
A_72_P185296	CLU	clusterin	-1.87181	-0.8575
A_72_P259052	WIF1	WNT inhibitory factor 1	0.0901436	-0.857076
A_72_P312828	LPIN1	lipin 1	-0.1575	-0.856939
A_72_P261597	CTGF	connective tissue growth factor	0.925643	-0.854354
A_72_P247712	SFMBT1	Scm-like with four mbt domains 1	0.345286	-0.852553
A_72_P148671	ZXDB	zinc finger, X-linked, duplicated B	-0.557146	-0.852246
A_72_P191446	NCBP2	nuclear cap binding protein subunit 2, 20kDa	-0.968225	-0.851732
A_72_P255052	SON	SON DNA binding protein	0.255455	-0.847463
A_72_P082061	RUNX2	runt-related transcription factor 2	0.128289	-0.846614
A_72_P027806	LOC100520903	zinc finger protein 300-like	-1.74268	-0.841857
A_72_P303649	TAF5	TAF5 RNA polymerase II, TATA box binding protein (TBP)-associated factor, 100kDa	-1.22803	-0.840638
A_72_P123336	PSMC5	proteasome 26S subunit, ATPase 5	-0.916092	-0.83998
A_72_P201902	LPXN	leupaxin	-1.49688	-0.839252
A_72_P308288	CDKN2B	cyclin-dependent kinase inhibitor 2B (p15, inhibits CDK4)	0.954486	-0.837771
A_72_P293509	GLO1	glyoxalase I	-1.02661	-0.837318
A_72_P283214	INTS6	integrator complex subunit 6	-0.623867	-0.832916
A_72_P199317	UCHL5	ubiquitin carboxyl-terminal hydrolase L5	-1.62558	-0.832037
A_72_P140396	ZNF346	zinc finger protein 346	-0.555092	-0.831822
A_72_P327073	HEMK1	HemK methyltransferase family member 1	-0.704464	-0.827802
A_72_P098584	FEM1B	fem-1 homolog b (C. elegans)	-0.344881	-0.823644
A_72_P027241	WWTR1	WW domain containing transcription regulator 1	-0.858167	-0.822309
A_72_P088251	LTA	lymphotoxin alpha	-0.960673	-0.821195
A_72_P232237	EIF4A1	eukaryotic translation initiation factor 4A1	-0.182728	-0.821099
A_72_P223427	CAMK2D	calcium/calmodulin-dependent protein kinase II delta	-0.629305	-0.818092
A_72_P320813	TNFAIP3	tumor necrosis factor, alpha-induced protein 3	-0.546409	-0.817867
A_72_P008131	TXLNG	taxilin gamma	2.05758	-0.817314
A_72_P028101	PPARD	peroxisome proliferator-activated receptor delta	0.302162	-0.817131
A_72_P022946	HNRNPK	heterogeneous nuclear ribonucleoprotein K	-1.64465	-0.81375
A_72_P279729	ZNF643	zinc finger protein 643	-0.284871	-0.801879
A_72_P096641	GSK3B	glycogen synthase kinase 3 beta	0.0714713	-0.801338
A_72_P165196	F7	coagulation factor VII (serum prothrombin conversion accelerator)	2.2687	-0.796945
A_72_P198597	ZNF7	zinc finger protein 7	2.51159	-0.793597
A_72_P148021	SF3B5	splicing factor 3b, subunit 5, 10kDa	-1.15045	-0.791594
A_72_P040451	PAPOLA	poly(A) polymerase alpha	-0.214254	-0.788681
A_72_P026766	TFB2M	transcription factor B2, mitochondrial	-1.65485	-0.786639
A_72_P088501	CXCR4	chemokine (C-X-C motif) receptor 4	-2.86927	-0.784829
A_72_P043646	NR2F1	nuclear receptor subfamily 2, group F, member 1	0.863886	-0.784208
A_72_P152076	JAK3	Janus kinase 3	-0.310544	-0.783699
A_72_P305094	DHX9	DEAH (Asp-Glu-Ala-His) box polypeptide 9	-0.660733	-0.783291
A_72_P281714	SORBS1	sorbin and SH3 domain containing 1	-0.098966	-0.783041
A_72_P077966	FHL1	four and a half LIM domains 1	1.25092	-0.779193
A_72_P165076	TNFSF13	tumor necrosis factor (ligand) superfamily, member 13	-1.53497	-0.775541
A_72_P275799	CHD6	chromodomain helicase DNA binding protein 6	0.137822	-0.774633
A_72_P018001	LOC100152318	bone morphogenetic protein 2	1.75551	-0.774408
A_72_P300109	PLD2	phospholipase D2	0.487043	-0.772404
A_72_P191441	TRIM63	tripartite motif containing 63, E3 ubiquitin protein ligase	-1.2859	-0.769556
A_72_P008511	NR1D2	nuclear receptor subfamily 1, group D, member 2	-0.51015	-0.768551
A_72_P188651	PELI1	pellino E3 ubiquitin protein ligase 1	-1.23601	-0.76549
A_72_P007301	CDC40	cell division cycle 40	-0.0628687	-0.761693
A_72_P133021	ZDHHC16	zinc finger, DHHC-type containing 16	0.23559	-0.753203
A_72_P241582	TERF1	telomeric repeat binding factor (NIMA-interacting) 1	-0.0208273	-0.748022
A_72_P031926	TRIM27	tripartite motif containing 27	-0.989328	-0.744409
A_72_P152936	CDKN1A	cyclin-dependent kinase inhibitor 1A (p21, Cip1)	-0.283135	-0.741195
A_72_P077236	KLF8	Kruppel-like factor 8	0.394429	-0.74114
A_72_P070146	PDCD4	programmed cell death 4 (neoplastic transformation inhibitor)	-0.571643	-0.741123
A_72_P092751	PHF12	PHD finger protein 12	0.199098	-0.737753
A_72_P030541	LMO4	LIM domain only 4	-2.58388	-0.734124
A_72_P236812	TCEB1	transcription elongation factor B (SIII), polypeptide 1 (15kDa, elongin C)	-1.38344	-0.733438
A_72_P340058	TADA3	transcriptional adaptor 3	0.369702	-0.732845
A_72_P165486	FCGR2B	Fc fragment of IgG, low affinity IIb, receptor (CD32)	0.48023	-0.731588
A_72_P190176	LRPPRC	leucine-rich pentatricopeptide repeat containing	-0.105987	-0.729178
A_72_P062146	PCBP1	poly(rC) binding protein 1	-3.09029	-0.728635
A_72_P161301	ABLIM1	actin binding LIM protein 1	-0.456063	-0.72444
A_72_P010991	EED	embryonic ectoderm development	0.41119	-0.723845
A_72_P035851	CSN3	casein kappa	-1.79405	-0.722821
A_72_P130911	LOC100513362	zinc finger protein 418-like	0.379374	-0.719108
A_72_P303584	UPF3B	UPF3 regulator of nonsense transcripts homolog B (yeast)	-0.850415	-0.718526
A_72_P262842	PPM1B	protein phosphatase, Mg2+/Mn2+ dependent, 1B	0.33827	-0.717396
A_72_P203542	MRPS22	mitochondrial ribosomal protein S22	-0.7783	-0.716685
A_72_P235462	KAT2B	K(lysine) acetyltransferase 2B	1.4053	-0.715915
A_72_P056626	SATB1	SATB homeobox 1	-0.0305342	-0.715706
A_72_P319076	ID4	inhibitor of DNA binding 4, dominant negative helix-loop-helix protein	-0.391578	-0.714916
A_72_P196282	PBX1	pre-B-cell leukemia homeobox 1	0.341436	-0.712741
A_72_P155166	ZNF79	zinc finger protein 79	2.40587	-0.712734
A_72_P081201	TEAD3	TEA domain family member 3	-0.433682	-0.711496
A_72_P162391	KLF5	Kruppel-like factor 5 (intestinal)	-1.70174	-0.711489
A_72_P223747	APOBEC3F	apolipoprotein B mRNA editing enzyme, catalytic polypeptide-like 3F	0.238183	-0.708091
A_72_P014841	CHD4	chromodomain helicase DNA binding protein 4	2.95085	-0.707674
A_72_P256337	CHD2	chromodomain helicase DNA binding protein 2	-0.252024	-0.707354
A_72_P300754	ETV6	ets variant 6	-0.829193	-0.706527
A_72_P306118	PLA2G1B	phospholipase A2, group IB (pancreas)	-1.34171	-0.705274
A_72_P287344	RASSF2	Ras association (RalGDS/AF-6) domain family member 2	-0.336934	-0.704174
A_72_P100956	MALT1	mucosa associated lymphoid tissue lymphoma translocation gene 1	-0.433819	-0.703233
A_72_P127476	PEX19	0	-2.10771	-0.702426
A_72_P000456	ARF3	ADP-ribosylation factor 3	-1.45105	-0.700016
A_72_P242737	CCDC89	coiled-coil domain containing 89	-0.00359498	-0.699825
A_72_P323888	PTTG1IP	pituitary tumor-transforming 1 interacting protein	0.189373	-0.693743
A_72_P323548	IGF2BP2	insulin-like growth factor 2 mRNA binding protein 2	0.0214564	-0.693187
A_72_P168991	CRLF3	cytokine receptor-like factor 3	-0.303687	-0.690336
A_72_P004381	SON	SON DNA binding protein	0.489845	-0.68783
A_72_P004331	SP1	Sp1 transcription factor	-0.757351	-0.685261
A_72_P104186	ZNF643	zinc finger protein 643	0.0588588	-0.684449
A_72_P255492	WIZ	widely interspaced zinc finger motifs	-1.74649	-0.683905
A_72_P187091	POP4	POP4 homolog, ribonuclease P/MRP subunit	-0.75435	-0.679341
A_72_P224992	EP300	E1A binding protein p300	1.6557	-0.678591
A_72_P211402	ZNF473	zinc finger protein 473	-0.10968	-0.677486
A_72_P210252	TRNP1	TMF1-regulated nuclear protein 1	-0.352202	-0.67672
A_72_P305459	ABT1	activator of basal transcription 1	-0.274973	-0.676281
A_72_P035576	UIMC1	ubiquitin interaction motif containing 1	0.391906	-0.67337
A_72_P344498	ZNF389	zinc finger protein 389	-0.941146	-0.669724
A_72_P287904	FANCD2	Fanconi anemia, complementation group D2	-0.457532	-0.666559
A_72_P248602	SDPR	serum deprivation response	0.0353711	-0.663613
A_72_P116311	TAF1A	TATA box binding protein (TBP)-associated factor, RNA polymerase I, A, 48kDa	-3.42388	-0.662045
A_72_P229157	SERTAD2	SERTA domain containing 2	-0.671822	-0.661513
A_72_P103486	SEMA6A	sema domain, transmembrane domain (TM), and cytoplasmic domain, (semaphorin) 6A	-0.66261	-0.661113
A_72_P316338	ZNF395	zinc finger protein 395	-0.434083	-0.660905
A_72_P163626	DDC	dopa decarboxylase (aromatic L-amino acid decarboxylase)	0.191638	-0.652128
A_72_P294444	CD40	CD40 molecule, TNF receptor superfamily member 5	-0.91808	-0.651263
A_72_P234702	PAFAH1B1	platelet-activating factor acetylhydrolase 1b, regulatory subunit 1 (45kDa)	1.09155	-0.649453
A_72_P192872	ZNF835	zinc finger protein 835	-0.540641	-0.645838
A_72_P146841	F8	coagulation factor VIII, procoagulant component	2.75245	-0.645539
A_72_P358318	PDLIM1	PDZ and LIM domain 1	-1.0186	-0.6453
A_72_P132556	PTGS2	prostaglandin-endoperoxide synthase 2 (prostaglandin G/H synthase and cyclooxygenase)	-0.420003	-0.64446
A_72_P094651	MYCBP	MYC binding protein	1.76581	-0.642233
A_72_P166391	ZC3H15	zinc finger CCCH-type containing 15	-0.344945	-0.64033
A_72_P171781	CD84	CD84 molecule	-0.865644	-0.63991
A_72_P245497	HEY1	hes-related family bHLH transcription factor with YRPW motif 1	0.188794	-0.6395
A_72_P177906	MITF	microphthalmia-associated transcription factor	-0.161166	-0.637496
A_72_P086511	RBBP8	retinoblastoma binding protein 8	-0.222872	-0.637263
A_72_P263407	DHX38	DEAH (Asp-Glu-Ala-His) box polypeptide 38	-0.379096	-0.636165
A_72_P095046	HCK	hemopoietic cell kinase	1.03176	-0.635823
A_72_P077696	WT1	Wilms tumor 1	-0.0823289	-0.635688
A_72_P135671	LAT2	linker for activation of T cells family, member 2	-0.26518	-0.635545
A_72_P341673	TFDP2	transcription factor Dp-2 (E2F dimerization partner 2)	-0.57568	-0.63493
A_72_P269014	PSMD10	proteasome 26S subunit, non-ATPase 10	-0.315221	-0.634316
A_72_P217642	ALDH2	aldehyde dehydrogenase 2 family (mitochondrial)	-0.403302	-0.633478
A_72_P177871	CREB1	cAMP responsive element binding protein 1	-0.899175	-0.632973
A_72_P264957	FGFR1	fibroblast growth factor receptor 1	-0.465052	-0.632696
A_72_P340068	CASK	calcium/calmodulin-dependent serine protein kinase (MAGUK family)	0.494657	-0.632647
A_72_P179656	CDC40	cell division cycle 40	-0.862091	-0.628975
A_72_P122281	POLR2G	polymerase (RNA) II (DNA directed) polypeptide G	-0.245732	-0.627531
A_72_P119236	MLX	MLX, MAX dimerization protein	0.20339	-0.622796
A_72_P098196	CEP162	centrosomal protein 162kDa	0.812648	-0.617127
A_72_P077506	TGFBR3	transforming growth factor, beta receptor III	-2.2579	-0.615088
A_72_P108467	ARL6IP1	ADP-ribosylation factor-like 6 interacting protein 1	0.175044	-0.610666
A_72_P036726	NPM1	nucleophosmin (nucleolar phosphoprotein B23, numatrin)	4.02534	-0.609488
A_72_P193477	PBRM1	polybromo 1	-1.34379	-0.609372
A_72_P364258	SORBS1	sorbin and SH3 domain containing 1	-0.284261	-0.605796
A_72_P326593	TEK	TEK tyrosine kinase, endothelial	1.47929	-0.605694
A_72_P322213	PPM1B	protein phosphatase, Mg2+/Mn2+ dependent, 1B	-0.373924	-0.603795
A_72_P127671	PINK1	PTEN induced putative kinase 1	1.04861	-0.601868
A_72_P160736	METTL21A	methyltransferase like 21A	0.972653	-0.599968
A_72_P088576	VCAM1	vascular cell adhesion molecule 1	-1.53269	-0.599568
A_72_P302659	STAT5B	signal transducer and activator of transcription 5B	-0.995528	-0.598861
A_72_P147151	ZNF32	zinc finger protein 32	-0.140556	-0.592785
A_72_P341523	IKBKAP	inhibitor of kappa light polypeptide gene enhancer in B-cells, kinase complex-associated protein	-0.295084	-0.592761
A_72_P100706	RASGEF1A	RasGEF domain family, member 1A	-1.32052	-0.592493
A_72_P154726	KANK1	KN motif and ankyrin repeat domains 1	0.523298	-0.591315
A_72_P232202	LMCD1	LIM and cysteine-rich domains 1	-2.19216	-0.591073
A_72_P272904	PTPRK	protein tyrosine phosphatase, receptor type, K	-0.113534	-0.586027
A_72_P267202	ATXN7	ataxin 7	-0.937992	-0.584301
A_72_P244072	CHD1	chromodomain helicase DNA binding protein 1	-0.805065	-0.583879
A_72_P364653	ILF2	interleukin enhancer binding factor 2	0.07144	-0.580103
A_72_P294519	ILF3	interleukin enhancer binding factor 3, 90kDa	0.235736	-0.578442
A_72_P117141	LITAF	lipopolysaccharide-induced TNF factor	-0.881714	-0.575587
A_72_P028741	ZNF382	zinc finger protein 382	-0.198433	-0.574596
A_72_P259042	GABPB1	GA binding protein transcription factor, beta subunit 1	-1.30736	-0.574424
A_72_P296494	ID2	inhibitor of DNA binding 2, dominant negative helix-loop-helix protein	1.39276	-0.573907
A_72_P296334	ZBTB2	zinc finger and BTB domain containing 2	-0.534409	-0.573189
A_72_P230887	ZFYVE26	zinc finger, FYVE domain containing 26	0.81622	-0.572981
A_72_P063631	LHX6	LIM homeobox 6	-0.82211	-0.572662
A_72_P369043	SMAD7	SMAD family member 7	-0.607529	-0.57229
A_72_P314133	PRRX2	paired related homeobox 2	0.170636	-0.571793
A_72_P352178	ZNF672	zinc finger protein 672	0.0448311	-0.571265
A_72_P329558	ATP2A2	ATPase, Ca++ transporting, cardiac muscle, slow twitch 2	0.409368	-0.56985
A_72_P088261	SAL1	salivary lipocalin	1.31476	-0.567298
A_72_P163841	ARPC2	actin related protein 2/3 complex, subunit 2, 34kDa	-0.317906	-0.566071
A_72_P330233	ELK4	ELK4, ETS-domain protein (SRF accessory protein 1)	-0.414603	-0.566017
A_72_P123801	ELP4	elongator acetyltransferase complex subunit 4	-0.884441	-0.565807
A_72_P104776	SNRPD3	small nuclear ribonucleoprotein D3 polypeptide 18kDa	-1.06631	-0.563452
A_72_P298529	EIF2S2	eukaryotic translation initiation factor 2, subunit 2 beta, 38kDa	0.637749	-0.563326
A_72_P280804	GTF2IRD1	GTF2I repeat domain containing 1	0.673355	-0.56283
A_72_P245472	EVL	Enah/Vasp-like	-0.508753	-0.56097
A_72_P258487	ZNF467	zinc finger protein 467	-0.424635	-0.553825
A_72_P341848	PRKRIR	protein-kinase, interferon-inducible double stranded RNA dependent inhibitor, repressor of (P58 repressor)	-1.21295	-0.551975
A_72_P037561	HNRNPL	heterogeneous nuclear ribonucleoprotein L	-0.947843	-0.550612
A_72_P315918	CTDSPL	CTD (carboxy-terminal domain, RNA polymerase II, polypeptide A) small phosphatase-like	1.1592	-0.550409
A_72_P226582	RNF19A	ring finger protein 19A, RBR E3 ubiquitin protein ligase	0.0813268	-0.548088
A_72_P319588	SH2B3	SH2B adaptor protein 3	-0.480056	-0.547019
A_72_P055226	ESR1	estrogen receptor	1.69228	-0.546824
A_72_P308813	CSNK2A1	casein kinase 2, alpha 1 polypeptide	-0.155966	-0.546807
A_72_P135356	ZNF789	zinc finger protein 789	-3.6543	-0.546635
A_72_P333618	NFKBIZ	nuclear factor of kappa light polypeptide gene enhancer in B-cells inhibitor, zeta	-1.34828	-0.540152
A_72_P272664	FOXO1	forkhead box O1	1.70079	-0.537147
A_72_P028331	ZNF286A	zinc finger protein 286A	0.41654	-0.537117
A_72_P367333	MYO6	myosin VI	-0.249692	-0.532232
A_72_P285104	ZMYND8	zinc finger, MYND-type containing 8	-0.895246	-0.528195
A_72_P005061	GABPB1	GA binding protein transcription factor, beta subunit 1	-1.27705	-0.527991
A_72_P194937	SIRT5	sirtuin 5	-0.0531346	-0.526574
A_72_P043131	MATR3	matrin 3	-0.791767	-0.526044
A_72_P223282	RNF4	ring finger protein 4	0.746004	-0.525784
A_72_P192577	ZNF565	zinc finger protein 565	-1.03127	-0.524401
A_72_P314323	FOXA2	forkhead box A2	1.2465	-0.522468
A_72_P074251	CBL	Cbl proto-oncogene, E3 ubiquitin protein ligase	-1.26933	-0.520587
A_72_P053711	ACVR1	activin A receptor, type I	0.490832	-0.515275
A_72_P339803	F2R	coagulation factor II (thrombin) receptor	0.156473	-0.514626
A_72_P307553	GRK5	G protein-coupled receptor kinase 5	-1.60158	-0.513228
A_72_P171636	SIX1	SIX homeobox 1	-0.50704	-0.512462
A_72_P280239	FOXN3	forkhead box N3	-0.931718	-0.51069
A_72_P293094	ME2	malic enzyme 2, NAD(+)-dependent, mitochondrial	-0.772958	-0.510115
A_72_P246707	FOXN2	forkhead box N2	0.54428	-0.507647
A_72_P197942	IRF9	interferon regulatory factor 9	3.36481e-05	-0.50717
A_72_P021651	LDB1	LIM domain binding 1	-3.23883	-0.507122
A_72_P115236	TLK1	tousled-like kinase 1	-0.753531	-0.506703
A_72_P382833	LOC100738573	zinc finger protein ZFAT	-0.517012	-0.505597
A_72_P318403	UBE2D2	ubiquitin conjugating enzyme E2D 2	-0.236502	-0.503117
A_72_P202437	SPARC	secreted protein, acidic, cysteine-rich (osteonectin)	-0.113019	-0.501345
A_72_P275954	JARID2	jumonji, AT rich interactive domain 2	-2.2929	-0.501096
A_72_P229782	TEAD4	TEA domain family member 4	-0.201329	-0.500774
A_72_P041341	NIPBL	Nipped-B homolog (Drosophila)	1.03705	-0.500047
A_72_P165381	MYO6	myosin VI	-0.00968405	-0.497061
A_72_P108391	TGFBR3	transforming growth factor beta receptor III	-1.72271	-0.496308
A_72_P223517	EGFR	epidermal growth factor receptor	2.19815	-0.494932
A_72_P158001	DNM2	dynamin 2	-0.226218	-0.49434
A_72_P383658	SMAD9	SMAD family member 9	-0.436239	-0.494053
A_72_P213052	EIF2B3	eukaryotic translation initiation factor 2B subunit gamma	-0.449416	-0.493961
A_72_P252497	CTCF	CCCTC-binding factor (zinc finger protein)	-0.956211	-0.493321
A_72_P300819	RNF111	ring finger protein 111	-0.0762729	-0.492475
A_72_P190681	MTRF1	mitochondrial translational release factor 1	0.414682	-0.490919
A_72_P251042	TLK1	tousled-like kinase 1	-0.511092	-0.489175
A_72_P330553	HMGN3	high mobility group nucleosomal binding domain 3	-0.415137	-0.48576
A_72_P042501	EIF2S2	eukaryotic translation initiation factor 2, subunit 2 beta, 38kDa	-1.82859	-0.485495
A_72_P097776	THAP1	THAP domain containing, apoptosis associated protein 1	-1.38037	-0.484654
A_72_P058651	EIF2S1	eukaryotic translation initiation factor 2, subunit 1 alpha, 35kDa	-0.55582	-0.482714
A_72_P253042	BDP1	B double prime 1, subunit of RNA polymerase III transcription initiation factor IIIB	0.102934	-0.480556
A_72_P179251	MED1	mediator complex subunit 1	-0.02613	-0.47906
A_72_P067031	NLK	nemo-like kinase	-0.973956	-0.478278
A_72_P223787	OCT2	POU-domain protein	-0.357236	-0.4767
A_72_P232142	ZRANB2	zinc finger, RAN-binding domain containing 2	-1.13662	-0.473771
A_72_P292424	LGALS9	lectin, galactoside-binding, soluble, 9	0.426898	-0.47273
A_72_P302674	NR4A3	nuclear receptor subfamily 4, group A, member 3	-0.597096	-0.47243
A_72_P040261	POLR2I	polymerase (RNA) II (DNA directed) polypeptide I, 14.5kDa	0.675805	-0.471981
A_72_P368013	TXLNG	taxilin gamma	-0.166751	-0.469148
A_72_P035946	ANGPTL2	angiopoietin-like 2	-1.56266	-0.466228
A_72_P033421	S100A10	S100 calcium binding protein A10	0.764315	-0.465927
A_72_P180431	GPR83	G protein-coupled receptor 83	-0.670726	-0.465814
A_72_P164616	YWHAZ	tyrosine 3-monooxygenase/tryptophan 5-monooxygenase activation protein, zeta polypeptide	-0.626865	-0.465721
A_72_P216397	SON	SON DNA binding protein	0.284094	-0.464672
A_72_P024766	ZNF397	zinc finger protein 397	3.19442	-0.464052
A_72_P315678	SQSTM1	sequestosome 1	-1.12691	-0.455908
A_72_P146616	ITGB2	integrin, beta 2 (complement component 3 receptor 3 and 4 subunit)	-0.505806	-0.453908
A_72_P258457	ATF7IP	activating transcription factor 7 interacting protein	0.970899	-0.45166
A_72_P063096	EHF	ets homologous factor	0.0825114	-0.450819
A_72_P331188	EZH2	enhancer of zeste 2 polycomb repressive complex 2 subunit	0.903548	-0.448543
A_72_P101186	EEF1A1	eukaryotic translation elongation factor 1 alpha 1	-3.61756	-0.448119
A_72_P273879	RBAK	RB-associated KRAB zinc finger	0.486298	-0.446183
A_72_P179546	KLF11	Kruppel-like factor 11	-0.232927	-0.446117
A_72_P316373	ARRB2	arrestin, beta 2	-0.385214	-0.443687
A_72_P157051	CXCR4	chemokine (C-X-C motif) receptor 4	0.786393	-0.443344
A_72_P088276	UBA52	ubiquitin A-52 residue ribosomal protein fusion product 1	-0.760004	-0.442685
A_72_P055736	FOXN3	forkhead box N3	-0.0295016	-0.441161
A_72_P160471	IRF6	interferon regulatory factor 6	-0.38838	-0.44086
A_72_P292109	SETD1A	SET domain containing 1A	-0.628265	-0.440681
A_72_P322658	PRKCB	protein kinase C, beta	-0.433776	-0.44055
A_72_P053591	COPS2	COP9 constitutive photomorphogenic homolog subunit 2 (Arabidopsis)	-0.137496	-0.440047
A_72_P377868	FUS	fused in sarcoma	-0.331598	-0.43913
A_72_P229147	DNTTIP2	deoxynucleotidyltransferase, terminal, interacting protein 2	0.338172	-0.438619
A_72_P296974	ZNF746	zinc finger protein 746	0.344526	-0.436137
A_72_P339403	ELMO1	engulfment and cell motility 1	-0.708562	-0.431819
A_72_P331843	ADRB2	adrenoceptor beta 2, surface	-0.0241729	-0.431498
A_72_P261392	ADAMTS1	ADAM metallopeptidase with thrombospondin type 1 motif, 1	-0.706164	-0.430897
A_72_P305719	FGF7	fibroblast growth factor 7	0.241114	-0.430519
A_72_P302859	BECN1	beclin 1, autophagy related	-0.60192	-0.430125
A_72_P235282	TAF13	TAF13 RNA polymerase II, TATA box binding protein (TBP)-associated factor, 18kDa	0.464505	-0.428686
A_72_P039226	USP7	ubiquitin specific peptidase 7 (herpes virus-associated)	0.799302	-0.427628
A_72_P177678	TXN	thioredoxin	-1.97496	-0.426205
A_72_P035956	PPP2CA	protein phosphatase 2, catalytic subunit, alpha isozyme	-0.19942	-0.423885
A_72_P017131	YBX3	Y box binding protein 3	-1.83774	-0.423209
A_72_P162021	CD247	CD247 molecule	-1.3835	-0.422911
A_72_P196482	ENDOG	endonuclease G	0.397079	-0.420607
A_72_P309983	MAP2K6	mitogen-activated protein kinase kinase 6	0.476822	-0.420309
A_72_P330958	WWP1	WW domain containing E3 ubiquitin protein ligase 1	-0.0965302	-0.418734
A_72_P289824	UBE2V1	ubiquitin-conjugating enzyme E2 variant 1	-0.0939009	-0.418138
A_72_P036136	TPT1	tumor protein, translationally-controlled 1	-1.05689	-0.417271
A_72_P397683	RAB17	RAB17, member RAS oncogene family	0.917047	-0.416201
A_72_P161841	ZCCHC6	zinc finger, CCHC domain containing 6	-0.297831	-0.415909
A_72_P082821	RNF111	ring finger protein 111	-0.889537	-0.41572
A_72_P378758	GATA-6	transcription factor GATA-6	-0.0946759	-0.412983
A_72_P300114	FANCA	Fanconi anemia, complementation group A	-0.551457	-0.412761
A_72_P382768	NRP1	neuropilin 1	-0.0276688	-0.412539
A_72_P318168	NOX4	NADPH oxidase 4	1.19617	-0.412402
A_72_P191771	BTF3L4	basic transcription factor 3-like 4	-0.48354	-0.412204
A_72_P293894	USP7	ubiquitin specific peptidase 7 (herpes virus-associated)	0.0343684	-0.41201
A_72_P232822	PSMC5	proteasome 26S subunit, ATPase 5	-0.0268588	-0.409512
A_72_P284859	ATF4	activating transcription factor 4	-0.609593	-0.408462
A_72_P035356	CCL3L1	chemokine (C-C motif) ligand 3-like 1	-0.603213	-0.408127
A_72_P282909	ID2	inhibitor of DNA binding 2, dominant negative helix-loop-helix protein	0.171483	-0.407515
A_72_P365728	RFC3	replication factor C (activator 1) 3, 38kDa	-0.190967	-0.405501
A_72_P263807	SMARCA2	SWI/SNF related, matrix associated, actin dependent regulator of chromatin, subfamily a, member 2	-1.40109	-0.405436
A_72_P340983	FN1	fibronectin 1	0.246054	-0.404087
A_72_P396838	WNT2	wingless-type MMTV integration site family member 2	1.04664	-0.402065
A_72_P232207	OGT	O-linked N-acetylglucosamine (GlcNAc) transferase	-0.485497	-0.399602
A_72_P077681	SRSF11	serine/arginine-rich splicing factor 11	-0.919951	-0.399374
A_72_P044106	PSMD10	proteasome 26S subunit, non-ATPase 10	0.254587	-0.397598
A_72_P086656	ZNF445	zinc finger protein 445	0.104278	-0.39753
A_72_P077786	NR1H3	nuclear receptor subfamily 1, group H, member 3	2.74201	-0.397274
A_72_P297744	JAK3	Janus kinase 3	0.332505	-0.395699
A_72_P340543	SF3B1	splicing factor 3b, subunit 1, 155kDa	-0.106612	-0.394534
A_72_P296889	RREB1	ras responsive element binding protein 1	0.259282	-0.392591
A_72_P241202	TLK1	tousled-like kinase 1	-0.488444	-0.389203
A_72_P010326	MX1	myxovirus (influenza virus) resistance 1, interferon-inducible protein p78 (mouse)	-0.828631	-0.38781
A_72_P325513	ZNF292	zinc finger protein 292	1.38578	-0.38696
A_72_P181191	ORAI1	ORAI calcium release-activated calcium modulator 1	-0.430852	-0.383242
A_72_P389853	ZNF268	zinc finger protein 268	1.55829	-0.382281
A_72_P148366	THAP5	THAP domain containing 5	-0.827428	-0.381647
A_72_P024956	ZNF641	zinc finger protein 641	-1.52405	-0.380216
A_72_P047841	LUM	lumican	0.168359	-0.379778
A_72_P005511	SMARCC1	SWI/SNF related, matrix associated, actin dependent regulator of chromatin, subfamily c, member 1	1.10194	-0.377949
A_72_P153021	PSMA6	proteasome subunit alpha 6	1.04343	-0.376382
A_72_P349988	UBA2	ubiquitin-like modifier activating enzyme 2	1.00365	-0.374132
A_72_P242427	SORBS1	sorbin and SH3 domain containing 1	-0.378176	-0.371494
A_72_P207942	SBNO1	strawberry notch homolog 1 (Drosophila)	-0.421497	-0.367416
A_72_P401648	WWTR1	WW domain containing transcription regulator 1	1.4721	-0.366926
A_72_P105056	ZNF839	zinc finger protein 839	1.02747	-0.365167
A_72_P198402	FHL3	four and a half LIM domains 3	-0.17152	-0.364664
A_72_P100666	EPAS1	endothelial PAS domain protein 1	-0.318468	-0.364595
A_72_P245902	SPAG5	sperm associated antigen 5	0.270365	-0.364214
A_72_P033671	PPP1R12A	protein phosphatase 1, regulatory subunit 12A	0.401946	-0.362498
A_72_P211817	RNASEL	ribonuclease L (2',5'-oligoisoadenylate synthetase-dependent)	-0.789366	-0.362002
A_72_P387478	NR2F2	nuclear receptor subfamily 2, group F, member 2	-0.435117	-0.362
A_72_P065001	MBP	myelin basic protein	0.274995	-0.361869
A_72_P231242	BNC2	basonuclin 2	-0.20171	-0.361172
A_72_P042091	MID1	midline 1 (Opitz/BBB syndrome)	-0.167138	-0.360505
A_72_P155676	COIL	coilin	-0.422416	-0.357703
A_72_P302604	CFB	complement factor B	-0.123319	-0.356911
A_72_P371473	IRS1	insulin receptor substrate 1	0.477977	-0.352625
A_72_P194702	SNAPC5	small nuclear RNA activating complex, polypeptide 5, 19kDa	0.198528	-0.351726
A_72_P048126	ARL6	ADP-ribosylation factor-like 6	0.716076	-0.351522
A_72_P099886	GMCL1	germ cell-less, spermatogenesis associated 1	-0.703815	-0.351189
A_72_P234567	LAMTOR2	late endosomal/lysosomal adaptor, MAPK and MTOR activator 2	-0.480739	-0.349305
A_72_P260997	ID2	inhibitor of DNA binding 2, dominant negative helix-loop-helix protein	0.510594	-0.347844
A_72_P190336	RFX1	regulatory factor X, 1 (influences HLA class II expression)	0.168491	-0.347622
A_72_P314593	PPP1R13L	protein phosphatase 1 regulatory subunit 13 like	-0.19768	-0.347388
A_72_P335958	ZBTB44	zinc finger and BTB domain containing 44	-0.751138	-0.344444
A_72_P348928	P4HTM	prolyl 4-hydroxylase, transmembrane (endoplasmic reticulum)	-1.12547	-0.342753
A_72_P165611	PLA2G7	phospholipase A2, group VII (platelet-activating factor acetylhydrolase, plasma)	-0.52443	-0.341805
A_72_P343103	ETS1	v-ets avian erythroblastosis virus E26 oncogene homolog 1	0.297481	-0.339218
A_72_P115396	ANAPC13	anaphase promoting complex subunit 13	-0.117174	-0.338323
A_72_P025901	CNOT6	CCR4-NOT transcription complex, subunit 6	-0.515551	-0.338211
A_72_P311568	TMEM119	transmembrane protein 119	0.171181	-0.337269
A_72_P127556	GABARAPL2	GABA(A) receptor-associated protein like 2	-1.64284	-0.334532
A_72_P029986	CENPF	centromere protein F, 350/400kDa	-1.54023	-0.332796
A_72_P187051	CFD	complement factor D (adipsin)	-0.317648	-0.331828
A_72_P132916	SFRP1	secreted frizzled-related protein 1	-1.15494	-0.329926
A_72_P178516	PITPNC1	phosphatidylinositol transfer protein, cytoplasmic 1	-1.0265	-0.328794
A_72_P230262	BEND6	BEN domain containing 6	0.264182	-0.32873
A_72_P302919	ADIPOR2	adiponectin receptor 2	-0.162854	-0.327747
A_72_P349523	MTF2	metal response element binding transcription factor 2	0.808882	-0.327549
A_72_P046081	ERCC3	excision repair cross-complementation group 3	-0.795003	-0.327259
A_72_P403178	BMP6	bone morphogenetic protein 6	0.595512	-0.327159
A_72_P059921	PRCC	papillary renal cell carcinoma (translocation-associated)	-0.352042	-0.324972
A_72_P345058	FOXN3	forkhead box N3	-0.0868199	-0.324936
A_72_P306144	TGFA	transforming growth factor, alpha	-0.538286	-0.32372
A_72_P232982	CUL4A	cullin 4A	-0.406134	-0.319537
A_72_P223112	SLF1	SMC5-SMC6 complex localization factor 1	0.821059	-0.318742
A_72_P302959	PPP1CA	protein phosphatase 1, catalytic subunit, alpha isozyme	0.302187	-0.315901
A_72_P101626	MALT1	MALT1 paracaspase	0.862804	-0.31436
A_72_P235642	KPNB1	karyopherin (importin) beta 1	-0.171815	-0.313766
A_72_P144216	CNOT3	CCR4-NOT transcription complex, subunit 3	-0.00765421	-0.313253
A_72_P302279	CHORDC1	cysteine and histidine-rich domain (CHORD) containing 1	-0.0930393	-0.311809
A_72_P145436	SFMBT1	Scm-like with four mbt domains 1	-0.331579	-0.311645
A_72_P002361	SAP30	Sin3A associated protein 30kDa	-0.810821	-0.310701
A_72_P336273	SNAPC3	small nuclear RNA activating complex, polypeptide 3, 50kDa	-0.173524	-0.308287
A_72_P131821	AHR	aryl hydrocarbon receptor	-0.0174935	-0.307647
A_72_P144561	PRKD2	protein kinase D2	0.208061	-0.307207
A_72_P119031	IFNGR1	interferon gamma receptor 1	-0.537764	-0.306977
A_72_P228592	CCND3	cyclin D3	-0.0565732	-0.306282
A_72_P100691	RGS10	regulator of G-protein signaling 10	-0.592199	-0.305012
A_72_P036661	TGFBR1	transforming growth factor, beta receptor 1	-0.93666	-0.305001
A_72_P219772	MXD1	MAX dimerization protein 1	-0.372101	-0.304154
A_72_P148766	MAML1	mastermind-like transcriptional coactivator 1	0.418013	-0.301114
A_72_P080381	YWHAH	tyrosine 3-monooxygenase/tryptophan 5-monooxygenase activation protein, eta	-0.37034	-0.30079
A_72_P392348	UBE2V1	ubiquitin-conjugating enzyme E2 variant 1	0.752437	-0.300767
A_72_P296829	GSS	glutathione synthetase	-1.32348	-0.300451
A_72_P127756	LUM	lumican	-0.361329	-0.300055
A_72_P144181	LDB2	LIM domain binding 2	0.370373	-0.299432
A_72_P278634	CHD6	chromodomain helicase DNA binding protein 6	3.0242	-0.297591
A_72_P341458	PRDX3	peroxiredoxin 3	0.100678	-0.296899
A_72_P304939	SNX6	sorting nexin 6	0.253576	-0.295147
A_72_P208992	TERF2	telomeric repeat binding factor 2	0.253815	-0.290541
A_72_P302784	PTGS2	prostaglandin-endoperoxide synthase 2 (prostaglandin G/H synthase and cyclooxygenase)	-0.131388	-0.290331
A_72_P239212	NCOR2	nuclear receptor corepressor 2	-0.5824	-0.287252
A_72_P287369	KEAP1	kelch-like ECH-associated protein 1	-0.473995	-0.286871
A_72_P305869	THRB	thyroid hormone receptor, beta	-0.0313227	-0.286727
A_72_P081196	MTA3	metastasis associated 1 family, member 3	-1.39813	-0.286486
A_72_P373233	PRKCB	protein kinase C, beta	0.0646001	-0.286472
A_72_P333973	SETD3	SET domain containing 3	0.172216	-0.286456
A_72_P244152	S100A10	S100 calcium binding protein A10	-0.513225	-0.285922
A_72_P317973	KMT2A	lysine (K)-specific methyltransferase 2A	-0.279656	-0.285253
A_72_P040871	ZFP36L1	ZFP36 ring finger protein-like 1	1.82665	-0.28514
A_72_P359933	NR2F1	nuclear receptor subfamily 2, group F, member 1	0.358529	-0.284668
A_72_P418099	RRN3	RRN3 homolog, RNA polymerase I transcription factor	-0.584089	-0.28453
A_72_P087041	ZNF175	zinc finger protein 175	-0.510018	-0.284034
A_72_P099111	ABLIM1	actin binding LIM protein 1	-0.205141	-0.283632
A_72_P367038	TBL1XR1	transducin (beta)-like 1 X-linked receptor 1	0.390387	-0.283099
A_72_P099361	CDK8	cyclin-dependent kinase 8	-0.645185	-0.282784
A_72_P031731	ESRRG	estrogen-related receptor gamma	-1.11098	-0.281339
A_72_P050636	MLLT11	myeloid/lymphoid or mixed-lineage leukemia; translocated to, 11	-0.188073	-0.280679
A_72_P238857	EIF4G3	eukaryotic translation initiation factor 4 gamma, 3	0.279652	-0.280477
A_72_P267237	ZNF629	zinc finger protein 629	0.0746411	-0.279956
A_72_P260522	DLC1	deleted in liver cancer 1	-0.00688169	-0.279697
A_72_P334563	H2AFY	H2A histone family, member Y	-0.737148	-0.27807
A_72_P287419	USP9X	ubiquitin specific peptidase 9, X-linked	-0.0698056	-0.278062
A_72_P191076	CRK	v-crk avian sarcoma virus CT10 oncogene homolog	-0.415789	-0.277601
A_72_P107151	EXOSC3	exosome component 3	-0.428131	-0.27739
A_72_P069846	TAF9	TAF9 RNA polymerase II, TATA box binding protein (TBP)-associated factor, 32kDa	-0.721131	-0.274702
A_72_P182491	HCFC2	host cell factor C2	0.465614	-0.274636
A_72_P393778	ETS1	v-ets avian erythroblastosis virus E26 oncogene homolog 1	0.510675	-0.274383
A_72_P294219	KLF3	Kruppel-like factor 3 (basic)	-0.102341	-0.273319
A_72_P235552	FOXK2	forkhead box K2	-0.16405	-0.273251
A_72_P303199	SH2D1A	SH2 domain containing 1A	-0.390101	-0.272664
A_72_P140536	NLK	nemo-like kinase	0.103946	-0.272402
A_72_P200328	SCML1	sex comb on midleg-like 1 (Drosophila)	-0.440225	-0.272088
A_72_P159816	NPAT	nuclear protein, ataxia-telangiectasia locus	-0.379509	-0.271708
A_72_P132551	IMPACT	impact RWD domain protein	-0.568815	-0.271437
A_72_P352278	PATZ1	POZ (BTB) and AT hook containing zinc finger 1	-0.311084	-0.271403
A_72_P119451	CLP1	cleavage and polyadenylation factor I subunit 1	-0.222862	-0.27131
A_72_P131771	POLR1E	polymerase (RNA) I polypeptide E, 53kDa	0.345487	-0.270141
A_72_P005651	WHSC1	Wolf-Hirschhorn syndrome candidate 1	-0.147046	-0.269323
A_72_P329008	NRBF2	nuclear receptor binding factor 2	-0.0389067	-0.268489
A_72_P297624	NFE2L3	nuclear factor, erythroid 2-like 3	-0.2264	-0.267888
A_72_P014406	MAP2K5	mitogen-activated protein kinase kinase 5	-0.583266	-0.265363
A_72_P293294	VWF	von Willebrand factor	-0.479725	-0.265057
A_72_P206602	HOXD9	homeobox D9	0.349998	-0.264854
A_72_P332953	ZNF774	zinc finger protein 774	-0.357709	-0.262719
A_72_P323683	NFAT5	nuclear factor of activated T-cells 5, tonicity-responsive	0.215185	-0.261914
A_72_P046676	CUL1	cullin 1	-0.849534	-0.26121
A_72_P231097	NFE2L3	nuclear factor, erythroid 2-like 3	0.154248	-0.260898
A_72_P036106	SCAP	SREBF chaperone	0.246287	-0.259501
A_72_P217607	CDCA7	cell division cycle associated 7	0.596657	-0.2595
A_72_P117656	BAZ1A	bromodomain adjacent to zinc finger domain, 1A	0.0945212	-0.259393
A_72_P278389	TSC22D4	TSC22 domain family, member 4	-0.637824	-0.259366
A_72_P174466	SCP2	sterol carrier protein 2	-0.284853	-0.259299
A_72_P334488	HIPK1	homeodomain interacting protein kinase 1	-0.109143	-0.258819
A_72_P387163	RAB34	RAB34, member RAS oncogene family	0.000468163	-0.258568
A_72_P360908	PTEN	phosphatase and tensin homolog	-0.274237	-0.258403
A_72_P382378	TGFBR3	transforming growth factor, beta receptor III	1.12056	-0.258254
A_72_P025266	LEF1	lymphoid enhancer-binding factor 1	-0.0637483	-0.257738
A_72_P162781	TTF2	transcription termination factor, RNA polymerase II	0.0126911	-0.257146
A_72_P315593	NAA15	N(alpha)-acetyltransferase 15, NatA auxiliary subunit	-0.209321	-0.255384
A_72_P035676	TGFBR1	transforming growth factor, beta receptor 1	0.0910336	-0.254719
A_72_P107881	COL1A2	collagen, type I, alpha 2	-1.70514	-0.254062
A_72_P006421	CMIP	c-Maf inducing protein	-0.664723	-0.252185
A_72_P305854	XPO1	exportin 1	-0.00857109	-0.251646
A_72_P141326	ZNF175	zinc finger protein 175	-0.750787	-0.250999
A_72_P402523	CSNK2A1	casein kinase 2, alpha 1 polypeptide	0.128569	-0.250255
A_72_P296919	SLC9A6	solute carrier family 9, subfamily A (NHE6, cation proton antiporter 6), member 6	0.213987	-0.24794
A_72_P173106	FCGR2B	Fc fragment of IgG, low affinity IIb, receptor (CD32)	0.0843306	-0.247825
A_72_P157561	DDIT3	DNA-damage-inducible transcript 3	-1.00677	-0.245755
A_72_P146326	GDF9	growth differentiation factor 9	-0.185729	-0.245306
A_72_P202732	LAMTOR1	late endosomal/lysosomal adaptor, MAPK and MTOR activator 1	0.150914	-0.244837
A_72_P240092	NEDD8	neural precursor cell expressed, developmentally down-regulated 8	0.573148	-0.243728
A_72_P156796	ZNF256	zinc finger protein 256	-0.782743	-0.242773
A_72_P087371	DCK	deoxycytidine kinase	-0.0470056	-0.242286
A_72_P387493	ZNF768	zinc finger protein 768	-0.617945	-0.242258
A_72_P035926	F5	coagulation factor V (proaccelerin, labile factor)	-0.115728	-0.242188
A_72_P035396	CD86	CD86 molecule	-0.77995	-0.240598
A_72_P222527	RND3	Rho family GTPase 3	-0.117674	-0.239932
A_72_P165421	PAFAH1B1	platelet-activating factor acetylhydrolase 1b, regulatory subunit 1 (45kDa)	0.547199	-0.239865
A_72_P182691	HLX	H2.0-like homeobox	-0.0722176	-0.239829
A_72_P105451	MAP2K4	mitogen-activated protein kinase kinase 4	-0.401554	-0.239805
A_72_P247987	RSF1	remodeling and spacing factor 1	0.992542	-0.237448
A_72_P105581	YWHAZ	tyrosine 3-monooxygenase/tryptophan 5-monooxygenase activation protein, zeta polypeptide	1.3698	-0.237265
A_72_P129046	RPS19	ribosomal protein S19	-0.250708	-0.237168
A_72_P101821	HCLS1	hematopoietic cell-specific Lyn substrate 1	-0.199823	-0.236575
A_72_P380953	DLX4	distal-less homeobox 4	-0.417242	-0.235814
A_72_P193472	ZNF318	zinc finger protein 318	-2.65394	-0.235707
A_72_P202032	ITGB4	integrin, beta 4	-0.137966	-0.234979
A_72_P248252	CD84	CD84 molecule	-0.185489	-0.234907
A_72_P293069	ZNF473	zinc finger protein 473	0.7786	-0.23452
A_72_P069916	SEMA6A	sema domain, transmembrane domain (TM), and cytoplasmic domain, (semaphorin) 6A	-0.65812	-0.234133
A_72_P419969	CUX1	cut-like homeobox 1	0.630608	-0.234085
A_72_P116771	DOCK2	dedicator of cytokinesis 2	-0.705256	-0.232994
A_72_P364005	THRA	thyroid hormone receptor, alpha	0.038968	-0.232375
A_72_P348638	ZNHIT6	zinc finger, HIT-type containing 6	0.417414	-0.231806
A_72_P372148	RAB23	RAB23, member RAS oncogene family	0.884029	-0.230895
A_72_P146881	CDK5	cyclin-dependent kinase 5	-0.0180731	-0.230537
A_72_P043006	PDCD6	programmed cell death 6	1.1593	-0.230392
A_72_P418289	EPC1	enhancer of polycomb homolog 1 (Drosophila)	0.329288	-0.230329
A_72_P016331	GTF3C4	general transcription factor IIIC, polypeptide 4, 90kDa	-0.776982	-0.229811
A_72_P304154	WWP1	WW domain containing E3 ubiquitin protein ligase 1	-0.687551	-0.229672
A_72_P389603	TTF1	transcription termination factor, RNA polymerase I	-0.455876	-0.229649
A_72_P035936	ARNTL	aryl hydrocarbon receptor nuclear translocator-like	0.641703	-0.228572
A_72_P339808	EPAS1	endothelial PAS domain protein 1	-0.0304765	-0.228562
A_72_P359253	PEX3	peroxisomal biogenesis factor 3	-0.850154	-0.227435
A_72_P010211	CARHSP1	calcium regulated heat stable protein 1, 24kDa	0.888317	-0.22632
A_72_P329278	PBX3	pre-B-cell leukemia homeobox 3	0.0861829	-0.226262
A_72_P079451	ADNP2	ADNP homeobox 2	-0.426512	-0.225954
A_72_P006851	ENC1	ectodermal-neural cortex 1 (with BTB domain)	-1.14692	-0.225702
A_72_P108526	ARF4	ADP-ribosylation factor 4	0.0280301	-0.225022
A_72_P035566	NFATC1	nuclear factor of activated T-cells, cytoplasmic, calcineurin-dependent 1	1.41994	-0.224511
A_72_P372553	WNT7A	wingless-type MMTV integration site family, member 7A	0.976033	-0.224136
A_72_P186821	MECP2	methyl CpG binding protein 2	-0.701745	-0.224004
A_72_P135536	CSNK2A2	casein kinase 2, alpha prime polypeptide	0.00836647	-0.222041
A_72_P215277	TBX2	T-box 2	1.03119	-0.221953
A_72_P376373	MID2	midline 2	0.334327	-0.22184
A_72_P331063	GPR39	G protein-coupled receptor 39	-0.907145	-0.221531
A_72_P015536	ARHGAP35	Rho GTPase activating protein 35	0.161029	-0.220612
A_72_P108001	FST	follistatin	-0.280995	-0.220531
A_72_P308558	ZC3H15	zinc finger CCCH-type containing 15	0.304479	-0.217488
A_72_P050481	ORAI1	ORAI calcium release-activated calcium modulator 1	-0.0938739	-0.217027
A_72_P021551	RNF111	ring finger protein 111	-0.0385385	-0.216688
A_72_P055951	EHD4	EH-domain containing 4	0.0457226	-0.216356
A_72_P372813	POLR1B	polymerase (RNA) I polypeptide B, 128kDa	-0.16231	-0.21569
A_72_P119076	PDK1	pyruvate dehydrogenase kinase, isozyme 1	0.469668	-0.215647
A_72_P232627	SYK	spleen tyrosine kinase	-0.882875	-0.214522
A_72_P305829	FLT1	fms-related tyrosine kinase 1 (vascular endothelial growth factor/vascular permeability factor receptor)	0.188077	-0.214428
A_72_P188561	PTGIS	prostaglandin I2 (prostacyclin) synthase	-0.984924	-0.214282
A_72_P303299	RAB1A	RAB1A, member RAS oncogene family	-1.0251	-0.213425
A_72_P252997	ARID4B	AT rich interactive domain 4B (RBP1-like)	0.0726103	-0.212945
A_72_P043516	MEF2A	myocyte enhancer factor 2A	0.286061	-0.211788
A_72_P063526	HNRNPU	heterogeneous nuclear ribonucleoprotein U (scaffold attachment factor A)	-1.19129	-0.210937
A_72_P217957	PSMD10	proteasome 26S subunit, non-ATPase 10	0.0107039	-0.210687
A_72_P049761	HOXA3	homeobox A3	0.0522105	-0.210607
A_72_P244557	IRAK3	interleukin-1 receptor-associated kinase 3	-0.421888	-0.210097
A_72_P340629	NUP62	nucleoporin 62kDa	-0.32492	-0.207411
A_72_P059326	TEK	TEK tyrosine kinase, endothelial	0.246578	-0.206226
A_72_P124876	SRSF11	serine/arginine-rich splicing factor 11	-0.667593	-0.205849
A_72_P306808	CTNND1	catenin (cadherin-associated protein), delta 1	0.499077	-0.205849
A_72_P272844	ETF1	eukaryotic translation termination factor 1	0.182305	-0.205201
A_72_P337743	SUPT4H1	suppressor of Ty 4 homolog 1 (S. cerevisiae)	-0.341573	-0.204509
A_72_P392433	NOTCH4	notch 4	0.433319	-0.203711
A_72_P160641	PIAS2	protein inhibitor of activated STAT, 2	0.230781	-0.202555
A_72_P000506	CREBRF	CREB3 regulatory factor	0.119648	-0.202154
A_72_P198867	GMNN	geminin, DNA replication inhibitor	0.0383292	-0.202004
A_72_P307713	PHTF2	putative homeodomain transcription factor 2	-0.349391	-0.201844
A_72_P415493	ARFGEF2	ADP-ribosylation factor guanine nucleotide-exchange factor 2 (brefeldin A-inhibited)	0.634256	-0.201595
A_72_P400568	BLZF1	basic leucine zipper nuclear factor 1	1.02336	-0.200761
A_72_P395933	RBM39	RNA binding motif protein 39	0.388034	-0.200263
A_72_P354143	PAPOLA	poly(A) polymerase alpha	0.25359	-0.200026
A_72_P403863	COIL	coilin	0.274707	-0.19985
A_72_P136076	DHX15	DEAH (Asp-Glu-Ala-His) box helicase 15	-0.376033	-0.199702
A_72_P077345	HSBP1	heat shock factor binding protein 1	-0.501149	-0.199512
A_72_P252782	BMP3	bone morphogenetic protein 3	-0.493696	-0.19898
A_72_P368488	EIF2B1	eukaryotic translation initiation factor 2B, subunit 1 alpha, 26kDa	-0.226209	-0.198844
A_72_P149146	AKT3	v-akt murine thymoma viral oncogene homolog 3	0.10135	-0.197983
A_72_P108046	ZNF146	zinc finger protein 146	0.775676	-0.197253
A_72_P403213	CHCHD2	coiled-coil-helix-coiled-coil-helix domain containing 2	0.321434	-0.197077
A_72_P087356	PFDN4	prefoldin subunit 4	-0.279205	-0.196674
A_72_P395588	DNMT3B	DNA (cytosine-5-)-methyltransferase 3 beta	-0.364371	-0.196164
A_72_P088111	MYD88	myeloid differentiation primary response 88	-0.353886	-0.194223
A_72_P394668	ZNF329	zinc finger protein 329	0.251255	-0.193893
A_72_P196532	TAX1BP1	Tax1 (human T-cell leukemia virus type I) binding protein 1	-0.185699	-0.193745
A_72_P393523	PBX1	pre-B-cell leukemia homeobox 1	-0.297356	-0.193208
A_72_P280249	HIF1A	hypoxia inducible factor 1, alpha subunit (basic helix-loop-helix transcription factor)	-0.0848604	-0.193073
A_72_P118086	INPP4B	inositol polyphosphate-4-phosphatase type II B	0.608269	-0.192928
A_72_P245282	XRCC5	X-ray repair complementing defective repair in Chinese hamster cells 5 (double-strand-break rejoining)	-1.51443	-0.192098
A_72_P195952	MTHFR	methylenetetrahydrofolate reductase (NAD(P)H)	0.108083	-0.192028
A_72_P081516	THAP11	THAP domain containing 11	-0.177338	-0.1913
A_72_P036021	F10	coagulation factor X	-0.533928	-0.189654
A_72_P387143	SYNCRIP	synaptotagmin binding, cytoplasmic RNA interacting protein	-0.612221	-0.189616
A_72_P165661	RBM38	RNA binding motif protein 38	0.589678	-0.189498
A_72_P398168	EIF4A1	eukaryotic translation initiation factor 4A1	0.730183	-0.189113
A_72_P124782	SYNCRIP	synaptotagmin binding, cytoplasmic RNA interacting protein	-0.281807	-0.188592
A_72_P293869	BAZ1A	bromodomain adjacent to zinc finger domain, 1A	-0.0105669	-0.188379
A_72_P296079	FOXN3	forkhead box N3	0.00309142	-0.188332
A_72_P304819	JAK1	Janus kinase 1	0.683339	-0.186628
A_72_P327533	PAPOLA	poly(A) polymerase alpha	-0.267239	-0.18616
A_72_P419629	SNAPC3	small nuclear RNA activating complex, polypeptide 3, 50kDa	-0.0425864	-0.185915
A_72_P120306	NIPBL	Nipped-B homolog (Drosophila)	-0.125769	-0.185858
A_72_P193237	RNASEL	ribonuclease L (2',5'-oligoisoadenylate synthetase-dependent)	-0.0845627	-0.185421
A_72_P294914	CHD8	chromodomain helicase DNA binding protein 8	1.01048	-0.18417
A_72_P223562	RCHY1	ring finger and CHY zinc finger domain containing 1, E3 ubiquitin protein ligase	-0.158186	-0.183944
A_72_P131086	NR2F2	nuclear receptor subfamily 2, group F, member 2	-0.547487	-0.18361
A_72_P349728	RCOR3	REST corepressor 3	-0.816578	-0.183438
A_72_P164781	C5AR1	complement component 5a receptor 1	-0.113671	-0.18251
A_72_P329963	FOXN3	forkhead box N3	0.0854007	-0.182327
A_72_P030556	DDX3X	DEAD (Asp-Glu-Ala-Asp) box helicase 3, X-linked	0.263201	-0.182154
A_72_P254382	ADRA2A	adrenoceptor alpha 2A	0.00642147	-0.181875
A_72_P088456	CD8B	CD8b molecule	-0.351255	-0.181611
A_72_P297579	PPARGC1A	peroxisome proliferator-activated receptor gamma, coactivator 1 alpha	-0.411309	-0.181559
A_72_P272714	TIAL1	TIA1 cytotoxic granule-associated RNA binding protein-like 1	-0.100463	-0.181124
A_72_P083221	TCHP	trichoplein, keratin filament binding	-0.0442874	-0.181003
A_72_P348058	GNAI2	guanine nucleotide binding protein (G protein), alpha inhibiting activity polypeptide 2	-0.033189	-0.180801
A_72_P103626	ZNF24	zinc finger protein 24	0.0258656	-0.180633
A_72_P212042	RBBP8	retinoblastoma binding protein 8	0.00979676	-0.179845
A_72_P132576	WDHD1	WD repeat and HMG-box DNA binding protein 1	0.447244	-0.179383
A_72_P133656	PAFAH1B1	platelet-activating factor acetylhydrolase 1b, regulatory subunit 1 (45kDa)	-0.0624157	-0.178878
A_72_P367908	WWP1	WW domain containing E3 ubiquitin protein ligase 1	-0.234737	-0.178239
A_72_P366163	PUM1	pumilio homolog 1 (Drosophila)	-0.357713	-0.178121
A_72_P100896	JAG1	jagged 1	0.31731	-0.177721
A_72_P406143	ISY1	ISY1 splicing factor homolog (S. cerevisiae)	0.441437	-0.177634
A_72_P215157	GEM	GTP binding protein overexpressed in skeletal muscle	-0.122199	-0.177312
A_72_P317853	RABIF	RAB interacting factor	0.386737	-0.17686
A_72_P119996	OGT	O-linked N-acetylglucosamine (GlcNAc) transferase	-0.0346663	-0.176583
A_72_P403423	DAB2	Dab, mitogen-responsive phosphoprotein, homolog 2 (Drosophila)	-0.423744	-0.176461
A_72_P003746	UHRF1	ubiquitin-like with PHD and ring finger domains 1	-1.68175	-0.176076
A_72_P415333	NOP58	NOP58 ribonucleoprotein	-0.411067	-0.176008
A_72_P127926	EDEM2	ER degradation enhancer, mannosidase alpha-like 2	-0.747938	-0.175734
A_72_P372788	TAF1B	TATA-box binding protein associated factor, RNA polymerase I, B	-0.605844	-0.175625
A_72_P292929	GNAI2	guanine nucleotide binding protein (G protein), alpha inhibiting activity polypeptide 2	0.621204	-0.175373
A_72_P403558	TAF11	TAF11 RNA polymerase II, TATA box binding protein (TBP)-associated factor, 28kDa	-0.448151	-0.175372
A_72_P236017	EMB	embigin	-0.783594	-0.174905
A_72_P079711	HMG20A	high mobility group 20A	-0.181709	-0.174094
A_72_P358583	SCAP	SREBF chaperone	-0.501691	-0.174064
A_72_P293614	PRKAR2B	protein kinase, cAMP-dependent, regulatory, type II, beta	-0.533365	-0.173456
A_72_P156066	TFEC	transcription factor EC	0.0465298	-0.173437
A_72_P156311	MAX	MYC associated factor X	0.605943	-0.173225
A_72_P209727	IGF2	insulin-like growth factor 2	-0.0338382	-0.173222
A_72_P220257	NFAT5	nuclear factor of activated T-cells 5, tonicity-responsive	-0.0715174	-0.172971
A_72_P349088	CSRP2	cysteine and glycine-rich protein 2	-0.588921	-0.172854
A_72_P299239	KDM5B	lysine (K)-specific demethylase 5B	0.0591706	-0.171773
A_72_P404893	GRB2	growth factor receptor-bound protein 2	-0.237405	-0.171354
A_72_P375183	FOXO3	forkhead box O3	0.476813	-0.17113
A_72_P165431	TLR4	toll-like receptor 4	0.433534	-0.170769
A_72_P113991	PAPOLA	poly(A) polymerase alpha	-0.617651	-0.169554
A_72_P394438	PINK1	PTEN induced putative kinase 1	-0.446272	-0.169497
A_72_P155201	STMN2	stathmin 2	0.884019	-0.168878
A_72_P341528	SCMH1	sex comb on midleg homolog 1 (Drosophila)	-0.316727	-0.168713
A_72_P250547	SP110	SP110 nuclear body protein	0.129062	-0.168635
A_72_P242537	PGBD1	piggyBac transposable element derived 1	-0.606242	-0.16781
A_72_P095401	DDX1	DEAD (Asp-Glu-Ala-Asp) box helicase 1	-0.0652798	-0.167503
A_72_P218182	ZNF383	zinc finger protein 383	0.685098	-0.165488
A_72_P267372	PAPOLA	poly(A) polymerase alpha	0.165714	-0.165018
A_72_P245487	FBL	fibrillarin	-0.505444	-0.164763
A_72_P190121	EFNB2	ephrin-B2	-0.388867	-0.164655
A_72_P403093	ARL5A	ADP-ribosylation factor-like 5A	1.44065	-0.164307
A_72_P125631	ZNF148	zinc finger protein 148	-0.45028	-0.163823
A_72_P088726	FASLG	Fas ligand (TNF superfamily, member 6)	0.514162	-0.162197
A_72_P198432	TRIM25	tripartite motif containing 25	0.364524	-0.162073
A_72_P341728	JMJD1C	jumonji domain containing 1C	-0.142224	-0.161976
A_72_P315563	ARID4A	AT rich interactive domain 4A (RBP1-like)	0.440707	-0.160693
A_72_P290514	PDK3	pyruvate dehydrogenase kinase, isozyme 3	0.482075	-0.160389
A_72_P153966	NONO	non-POU domain containing, octamer-binding	-0.159566	-0.160312
A_72_P310323	LITAF	lipopolysaccharide-induced TNF factor	0.40651	-0.15906
A_72_P279309	ZNF181	zinc finger protein 181	-0.176114	-0.158879
A_72_P403618	PRKAA1	protein kinase, AMP-activated, alpha 1 catalytic subunit	0.51393	-0.158635
A_72_P419449	HIP1	huntingtin interacting protein 1	0.637617	-0.158616
A_72_P061746	SRSF11	serine/arginine-rich splicing factor 11	1.27165	-0.158239
A_72_P406098	PSIP1	PC4 and SFRS1 interacting protein 1	0.38122	-0.158186
A_72_P090021	PRKACA	protein kinase, cAMP-dependent, catalytic, alpha	0.0373858	-0.158011
A_72_P261737	MBNL3	muscleblind-like splicing regulator 3	-0.483999	-0.157474
A_72_P412148	GABPB2	GA binding protein transcription factor, beta subunit 2	-0.245413	-0.156105
A_72_P267806	ZFYVE26	zinc finger, FYVE domain containing 26	0.273839	-0.156017
A_72_P383883	CHCHD2	coiled-coil-helix-coiled-coil-helix domain containing 2	0.71521	-0.154874
A_72_P411433	ZNF580	zinc finger protein 580	1.70109	-0.154181
A_72_P322178	STAT1	signal transducer and activator of transcription 1, 91kDa	0.352294	-0.153901
A_72_P214347	DHX9	DEAH (Asp-Glu-Ala-His) box polypeptide 9	-0.387724	-0.153602
A_72_P052781	PRRX2	paired related homeobox 2	0.33678	-0.153377
A_72_P329493	GTF2A1	general transcription factor IIA, 1, 19/37kDa	0.282703	-0.152856
A_72_P282849	BLZF1	basic leucine zipper nuclear factor 1	0.316624	-0.152768
A_72_P210632	GRPEL1	GrpE-like 1, mitochondrial (E. coli)	-0.122038	-0.152127
A_72_P416333	SIK2	salt inducible kinase 2	0.415586	-0.152089
A_72_P176301	TAF1D	TATA box binding protein (TBP)-associated factor, RNA polymerase I, D, 41kDa	-0.161381	-0.150875
A_72_P225917	CD86	CD86 molecule	-0.0133618	-0.150734
A_72_P352238	ABLIM3	actin binding LIM protein family, member 3	0.344648	-0.150692
A_72_P102401	CCNA1	cyclin A1	-2.36633	-0.150614
A_72_P415818	EIF4G3	eukaryotic translation initiation factor 4 gamma, 3	0.0961684	-0.150579
A_72_P216262	TAF15	TATA-box binding protein associated factor 15	-0.0875944	-0.150136
A_72_P239427	MED17	mediator complex subunit 17	0.320863	-0.149798
A_72_P343078	SRSF5	serine/arginine-rich splicing factor 5	-0.268512	-0.149781
A_72_P193037	ZNF239	zinc finger protein 239	-0.191961	-0.1486
A_72_P039051	LOC100627283	SCAN domain-containing 1-like	0.0724406	-0.147148
A_72_P228262	SMC5	structural maintenance of chromosomes 5	-0.398144	-0.147124
A_72_P360133	SORBS1	sorbin and SH3 domain containing 1	-0.0222416	-0.146584
A_72_P102826	L3MBTL2	l(3)mbt-like 2 (Drosophila)	-0.105631	-0.145569
A_72_P220127	KIF13B	kinesin family member 13B	-0.461919	-0.145523
A_72_P244762	CEBPG	CCAAT/enhancer binding protein (C/EBP), gamma	-0.664792	-0.145126
A_72_P049011	MAP3K1	mitogen-activated protein kinase kinase kinase 1, E3 ubiquitin protein ligase	0.0474729	-0.144818
A_72_P305924	IGF1R	insulin-like growth factor 1 receptor	0.539811	-0.144754
A_72_P008706	TCERG1	transcription elongation regulator 1	0.0267538	-0.144025
A_72_P370528	UBE3A	ubiquitin protein ligase E3A	0.0763652	-0.143123
A_72_P410338	PSIP1	PC4 and SFRS1 interacting protein 1	-0.336969	-0.143006
A_72_P012251	POLR2H	polymerase (RNA) II (DNA directed) polypeptide H	0.479105	-0.142232
A_72_P381133	ZRANB2	zinc finger, RAN-binding domain containing 2	0.210769	-0.141948
A_72_P027226	INPP4B	inositol polyphosphate-4-phosphatase, type II, 105kDa	0.160362	-0.141914
A_72_P077431	SAR1B	secretion associated, Ras related GTPase 1B	0.00231608	-0.141505
A_72_P088366	CD34	CD34 molecule	-0.922786	-0.141493
A_72_P234052	PELO	pelota homolog (Drosophila)	-0.499062	-0.141298
A_72_P306084	MYLK	myosin light chain kinase	0.0310259	-0.140729
A_72_P365078	EN2	engrailed homeobox 2	-0.331497	-0.140221
A_72_P251897	GLI1	GLI family zinc finger 1	0.467489	-0.139637
A_72_P228342	ETV6	ets variant 6	0.0203084	-0.139375
A_72_P366633	ANKRD1	ankyrin repeat domain 1 (cardiac muscle)	-0.118124	-0.138187
A_72_P246352	TLK2	tousled like kinase 2	-0.107724	-0.138057
A_72_P270339	CAMK2D	calcium/calmodulin-dependent protein kinase II delta	-0.0724476	-0.137844
A_72_P206522	SATB1	SATB homeobox 1	-0.357427	-0.137061
A_72_P391733	TXNIP	thioredoxin interacting protein	-0.939115	-0.136874
A_72_P322373	ZKSCAN1	zinc finger with KRAB and SCAN domains 1	0.475085	-0.135453
A_72_P064116	MYCL	v-myc avian myelocytomatosis viral oncogene lung carcinoma derived homolog	0.075183	-0.135207
A_72_P377938	BTAF1	BTAF1 RNA polymerase II, B-TFIID transcription factor-associated, 170kDa	-0.139741	-0.135133
A_72_P232747	IKBKB	inhibitor of kappa light polypeptide gene enhancer in B-cells, kinase beta	0.107653	-0.134955
A_72_P277549	SOX17	SRY (sex determining region Y)-box 17	0.139829	-0.134137
A_72_P266267	TOP1	topoisomerase (DNA) I	-0.337059	-0.133758
A_72_P303279	TLR3	toll-like receptor 3	0.0659488	-0.133669
A_72_P366368	RLIM	ring finger protein, LIM domain interacting	-0.205905	-0.133655
A_72_P383503	DOCK4	dedicator of cytokinesis 4	-0.297207	-0.133626
A_72_P077351	SERPINE1	serpin peptidase inhibitor, clade E (nexin, plasminogen activator inhibitor type 1), member 1	-0.939285	-0.133462
A_72_P177071	ATXN7	ataxin 7	0.131668	-0.133174
A_72_P296464	ARID5B	AT rich interactive domain 5B (MRF1-like)	-0.107017	-0.132331
A_72_P377323	ZBTB40	zinc finger and BTB domain-containing protein 40	0.168773	-0.131787
A_72_P387383	DYNLL1	dynein, light chain, LC8-type 1	-0.684211	-0.13131
A_72_P328018	TAF11	TAF11 RNA polymerase II, TATA box binding protein (TBP)-associated factor, 28kDa	-0.281604	-0.13009
A_72_P155386	SRSF4	serine/arginine-rich splicing factor 4	-0.886916	-0.129898
A_72_P115201	CDK4	cyclin-dependent kinase 4	0.203817	-0.129304
A_72_P234092	PPP2R5B	protein phosphatase 2, regulatory subunit B', beta	-0.0648658	-0.12854
A_72_P223532	CIDEC	cell death-inducing DFFA-like effector c	0.425411	-0.128477
A_72_P017606	JHDM1D	jumonji C domain containing histone demethylase 1 homolog D (S. cerevisiae)	-0.416828	-0.127605
A_72_P306193	GNAI1	guanine nucleotide binding protein (G protein), alpha inhibiting activity polypeptide 1	0.178802	-0.127561
A_72_P171406	GRIP1	glutamate receptor interacting protein 1	-0.180932	-0.127193
A_72_P158701	MPP7	membrane protein, palmitoylated 7 (MAGUK p55 subfamily member 7)	0.731253	-0.127027
A_72_P226017	SUZ12	suppressor of zeste 12 homolog (Drosophila)	-0.277847	-0.126075
A_72_P297939	TRRAP	transformation/transcription domain-associated protein	0.106328	-0.125958
A_72_P363038	SRSF9	serine/arginine-rich splicing factor 9	0.777863	-0.125407
A_72_P246512	CCDC59	coiled-coil domain containing 59	-0.458741	-0.125208
A_72_P203682	LAT2	linker for activation of T cells family, member 2	-0.0446295	-0.125003
A_72_P106291	BAZ1A	bromodomain adjacent to zinc finger domain, 1A	-0.882563	-0.124939
A_72_P015411	CCND2	cyclin D2	0.145198	-0.124863
A_72_P298464	SMURF2	SMAD specific E3 ubiquitin protein ligase 2	0.660443	-0.1239
A_72_P232812	TLR9	toll-like receptor 9	-0.0917279	-0.123866
A_72_P009381	PBX1	pre-B-cell leukemia homeobox 1	-0.402171	-0.12302
A_72_P170781	ARID1A	AT rich interactive domain 1A (SWI-like)	0.0267689	-0.122529
A_72_P223317	CAT	catalase	-0.361907	-0.122515
A_72_P011181	ZNF174	zinc finger protein 174	-1.27761	-0.122488
A_72_P342398	NFKBIA	nuclear factor of kappa light polypeptide gene enhancer in B-cells inhibitor, alpha	-0.0296622	-0.121747
A_72_P374168	NIPBL	Nipped-B homolog (Drosophila)	-0.484477	-0.121737
A_72_P383083	ZBTB22	zinc finger and BTB domain containing 22	-0.227401	-0.121522
A_72_P386268	CD8B	CD8b molecule	0.0659496	-0.120387
A_72_P046151	NDC80	NDC80 kinetochore complex component	-0.878286	-0.120219
A_72_P255097	NFYB	nuclear transcription factor Y, beta	-0.434582	-0.119726
A_72_P398108	SIRT2	sirtuin 2	2.42247	-0.119635
A_72_P217812	ZCCHC6	zinc finger, CCHC domain containing 6	0.340646	-0.119578
A_72_P204362	RASSF5	Ras association (RalGDS/AF-6) domain family member 5	2.28434	-0.119435
A_72_P161236	HNRNPDL	heterogeneous nuclear ribonucleoprotein D-like	0.221734	-0.117505
A_72_P256457	CREM	cAMP responsive element modulator	0.678072	-0.117356
A_72_P282494	SMAD4	SMAD family member 4	-0.0193238	-0.117202
A_72_P408923	HMBOX1	homeobox containing 1	0.131744	-0.117178
A_72_P088091	THRA	thyroid hormone receptor, alpha	-0.240429	-0.11677
A_72_P396793	NSD1	nuclear receptor binding SET domain protein 1	0.159531	-0.116476
A_72_P392608	HSPA8	heat shock 70kDa protein 8	-0.418931	-0.116238
A_72_P016756	NFIB	nuclear factor I/B	-0.0974605	-0.116102
A_72_P376698	FUBP1	far upstream element (FUSE) binding protein 1	-0.156664	-0.116096
A_72_P418599	KAT5	K(lysine) acetyltransferase 5	-0.0133553	-0.115694
A_72_P308568	ZNF527	zinc finger protein 527	0.0492602	-0.114404
A_72_P100616	PTCH1	patched 1	-2.42024	-0.114226
A_72_P396778	ZBTB8A	zinc finger and BTB domain containing 8A	-0.00019811	-0.114026
A_72_P122691	DOCK7	dedicator of cytokinesis 7	0.37153	-0.113605
A_72_P226997	MLXIP	MLX interacting protein	0.0047522	-0.113592
A_72_P135526	TRIM37	tripartite motif containing 37	0.815058	-0.113581
A_72_P164776	DDX21	DEAD (Asp-Glu-Ala-Asp) box helicase 21	-0.0039881	-0.111073
A_72_P120051	IKZF5	IKAROS family zinc finger 5 (Pegasus)	-0.274137	-0.110798
A_72_P278054	NFKB1	nuclear factor of kappa light polypeptide gene enhancer in B-cells 1	-0.180142	-0.109978
A_72_P359838	UBE2I	ubiquitin-conjugating enzyme E2I	-0.584552	-0.109909
A_72_P231662	ASCC1	activating signal cointegrator 1 complex subunit 1	-0.232904	-0.109765
A_72_P060761	ZCCHC11	zinc finger, CCHC domain containing 11	-0.389087	-0.109563
A_72_P352243	DDX1	DEAD (Asp-Glu-Ala-Asp) box helicase 1	-0.146776	-0.10937
A_72_P405053	SETD2	SET domain containing 2	0.271909	-0.109267
A_72_P302649	NELFE	negative elongation factor complex member E	-0.531298	-0.109197
A_72_P233582	NRP1	neuropilin 1	0.324447	-0.108664
A_72_P268359	VAV3	0	1.3706	-0.108122
A_72_P149371	CXCL14	chemokine (C-X-C motif) ligand 14	0.114113	-0.108071
A_72_P398213	TRERF1	transcriptional regulating factor 1	-0.112089	-0.107566
A_72_P269629	NFKBIZ	nuclear factor of kappa light polypeptide gene enhancer in B-cells inhibitor, zeta	-0.106555	-0.107446
A_72_P108141	IFRD1	interferon-related developmental regulator 1	-0.106142	-0.106984
A_72_P180436	F2R	coagulation factor II (thrombin) receptor	0.0523203	-0.106409
A_72_P150231	SLC25A33	solute carrier family 25 (pyrimidine nucleotide carrier), member 33	0.374423	-0.106384
A_72_P288169	PECAM1	platelet/endothelial cell adhesion molecule 1	-0.311695	-0.106043
A_72_P267157	RHOU	ras homolog family member U	-0.0147833	-0.105917
A_72_P202642	COMMD1	copper metabolism (Murr1) domain containing 1	-0.00642634	-0.105894
A_72_P393183	EEF1G	eukaryotic translation elongation factor 1 gamma	0.156456	-0.10572
A_72_P008016	PRKAR1A	protein kinase, cAMP-dependent, regulatory, type I, alpha	0.1638	-0.105572
A_72_P375613	PRKCQ	protein kinase C, theta	-0.0166636	-0.105195
A_72_P248062	TBP	TATA-box binding protein	-0.859724	-0.10519
A_72_P166716	SNRPD3	small nuclear ribonucleoprotein D3 polypeptide 18kDa	-0.180448	-0.105142
A_72_P356528	SUDS3	suppressor of defective silencing 3 homolog (S. cerevisiae)	-0.0811293	-0.10358
A_72_P411008	NAB1	NGFI-A binding protein 1 (EGR1 binding protein 1)	0.315348	-0.102717
A_72_P103621	RBPJ	recombination signal binding protein for immunoglobulin kappa J region	0.0839967	-0.102099
A_72_P004926	SIX4	SIX homeobox 4	-0.155707	-0.101543
A_72_P096066	EFEMP1	EGF containing fibulin-like extracellular matrix protein 1	-0.743068	-0.101176
A_72_P396998	ETF1	eukaryotic translation termination factor 1	-0.00786973	-0.101052
A_72_P233727	PPP3CA	protein phosphatase 3, catalytic subunit, alpha isozyme	-0.550475	-0.10086
A_72_P326078	UBB	ubiquitin B	-0.39405	-0.100368
A_72_P243982	RPS3A	ribosomal protein S3A	-0.812939	-0.0997821
A_72_P147931	PROX1	prospero homeobox 1	0.534074	-0.0997638
A_72_P415168	ZNF143	zinc finger protein 143	-0.132881	-0.0992825
A_72_P035881	CDH13	cadherin 13, H-cadherin (heart)	0.187885	-0.0992473
A_72_P175011	DIS3	DIS3 mitotic control homolog (S. cerevisiae)	0.0825741	-0.0991739
A_72_P030671	EWSR1	EWS RNA-binding protein 1	-0.19739	-0.0986564
A_72_P348383	ABCG2	ATP-binding cassette, sub-family G (WHITE), member 2	-0.558519	-0.0981123
A_72_P012881	ELL2	elongation factor, RNA polymerase II, 2	-0.733386	-0.0976954
A_72_P237682	RFX7	regulatory factor X, 7	0.609363	-0.0976275
A_72_P254117	LOC100520903	zinc finger protein 300-like	-0.575208	-0.0971001
A_72_P248687	F8	coagulation factor VIII, procoagulant component	0.59469	-0.096833
A_72_P093166	PLA2G1B	phospholipase A2, group IB (pancreas)	-0.516624	-0.0967524
A_72_P096306	ZNF643	zinc finger protein 643	0.177169	-0.0962498
A_72_P406618	SUFU	suppressor of fused homolog (Drosophila)	-0.323851	-0.0962189
A_72_P033981	UBC	ubiquitin C	0.263548	-0.0958913
A_72_P276084	MXI1	MAX interactor 1, dimerization protein	-0.0605332	-0.0958828
A_72_P216582	CD5L	CD5 molecule-like	-0.2933	-0.0956422
A_72_P232807	STAT3	signal transducer and activator of transcription 3 (acute-phase response factor)	-0.0876757	-0.0953351
A_72_P381933	YBX1	Y box binding protein 1	0.357546	-0.0950361
A_72_P032686	DCSTAMP	dendrocyte expressed seven transmembrane protein	-0.427899	-0.0948619
A_72_P366418	IDE	insulin-degrading enzyme	0.227057	-0.0946592
A_72_P255697	ARL4C	ADP-ribosylation factor-like 4C	-1.65743	-0.0945096
A_72_P088871	POFUT1	protein O-fucosyltransferase 1	0.00558323	-0.0940942
A_72_P308643	INHA	inhibin, alpha	-0.287118	-0.0938048
A_72_P224872	COIL	coilin	-0.600488	-0.0934801
A_72_P360998	GNA13	guanine nucleotide binding protein (G protein), alpha 13	-0.166214	-0.0929742
A_72_P291184	MRVI1	murine retrovirus integration site 1 homolog	-0.0786724	-0.0927733
A_72_P393413	DNMT1	DNA (cytosine-5-)-methyltransferase 1	0.295942	-0.0919614
A_72_P279769	FN1	fibronectin 1	-0.265156	-0.0917976
A_72_P051701	HSF2	heat shock transcription factor 2	0.178133	-0.0913995
A_72_P198452	RNF10	ring finger protein 10	-0.209986	-0.0907782
A_72_P314733	RAB7B	RAB7B, member RAS oncogene family	-0.287211	-0.0903096
A_72_P307523	MDFIC	MyoD family inhibitor domain containing	-1.35562	-0.0900964
A_72_P404973	RCAN1	regulator of calcineurin 1	-0.1989	-0.0899433
A_72_P283569	TCF4	transcription factor 4	-0.520189	-0.0896098
A_72_P406613	SMAP2	small ArfGAP2	0.0612981	-0.0894687
A_72_P270309	TINF2	TERF1 (TRF1)-interacting nuclear factor 2	-0.0489799	-0.0891596
A_72_P074826	FZD6	frizzled family receptor 6	0.0711765	-0.0890244
A_72_P206227	KCNIP2	Kv channel interacting protein 2	-1.3756	-0.0883971
A_72_P345333	PKN2	protein kinase N2	0.971457	-0.0883419
A_72_P242212	NCL	nucleolin	-1.21245	-0.0881497
A_72_P068446	ZNF197	zinc finger protein 197	-0.303502	-0.0877102
A_72_P307588	SRSF1	serine/arginine-rich splicing factor 1	-0.0770788	-0.0872089
A_72_P146596	OVGP1	oviductal glycoprotein 1, 120kDa	-0.352927	-0.0869839
A_72_P259932	ARID5B	AT rich interactive domain 5B (MRF1-like)	-0.148323	-0.0867729
A_72_P364888	HCFC1	host cell factor C1	-0.0249249	-0.0867109
A_72_P047556	PKN2	protein kinase N2	0.720198	-0.0866203
A_72_P238562	ACVR1	activin A receptor, type I	-0.0748961	-0.086504
A_72_P302624	LMO3	LIM domain only 3 (rhombotin-like 2)	0.714354	-0.0864745
A_72_P401503	ZNF568	zinc finger protein 568	0.755911	-0.0862494
A_72_P406433	SF3B1	splicing factor 3b, subunit 1, 155kDa	0.286043	-0.085997
A_72_P200337	ATP5L	ATP synthase, H+ transporting, mitochondrial Fo complex, subunit G	-0.471536	-0.0858031
A_72_P070591	EZH1	enhancer of zeste homolog 1 (Drosophila)	-0.0364313	-0.0855172
A_72_P303264	MMP9	matrix metallopeptidase 9	-0.72924	-0.0853762
A_72_P132466	NFXL1	nuclear transcription factor, X-box binding-like 1	0.0896537	-0.085029
A_72_P223347	NCOR2	nuclear receptor corepressor 2	-0.518577	-0.0848037
A_72_P044976	FOXP1	forkhead box P1	-0.816855	-0.0846875
A_72_P035496	HSD11B1	hydroxysteroid (11-beta) dehydrogenase 1	1.18577	-0.0841192
A_72_P317913	PFKFB4	6-phosphofructo-2-kinase/fructose-2,6-biphosphatase 4	-0.0230256	-0.0838696
A_72_P232092	RCAN1	regulator of calcineurin 1	0.34357	-0.0829808
A_72_P262227	IRAK2	interleukin-1 receptor-associated kinase 2	0.124912	-0.082918
A_72_P326948	ADIPOQ	adiponectin, C1Q and collagen domain containing	-0.553696	-0.0827485
A_72_P096336	BNC2	basonuclin 2	0.0385427	-0.0818031
A_72_P214222	ZNF608	zinc finger protein 608	-0.417823	-0.0816937
A_72_P371778	THAP5	THAP domain containing 5	-0.00742386	-0.0816287
A_72_P411478	BCL11B	B-cell CLL/lymphoma 11B (zinc finger protein)	-0.087544	-0.0812572
A_72_P424249	COL3A1	collagen, type III, alpha 1	0.0472306	-0.08124
A_72_P405033	FHL1	four and a half LIM domains 1	-0.369975	-0.0808366
A_72_P214542	TRPC4AP	transient receptor potential cation channel, subfamily C, member 4 associated protein	0.784847	-0.0807919
A_72_P296734	SPRED1	sprouty-related, EVH1 domain containing 1	0.0596228	-0.0807601
A_72_P395363	ETV1	ets variant 1	-0.0537955	-0.0806199
A_72_P105646	BTRC	beta-transducin repeat containing E3 ubiquitin protein ligase	-0.0681399	-0.0805295
A_72_P194762	LMO4	LIM domain only 4	-0.385663	-0.0805275
A_72_P401088	HMG20A	high mobility group 20A	0.391923	-0.0799914
A_72_P431119	PIR	pirin (iron-binding nuclear protein)	0.158148	-0.079662
A_72_P021111	KLF4	Kruppel-like factor 4 (gut)	0.0076542	-0.0796576
A_72_P420484	SPOPL	speckle-type POZ protein-like	0.703442	-0.0794035
A_72_P198457	ITGB2	integrin, beta 2 (complement component 3 receptor 3 and 4 subunit)	-0.104278	-0.0789607
A_72_P364188	APP	amyloid beta (A4) precursor protein	-0.0161585	-0.0787705
A_72_P084121	CHD2	chromodomain helicase DNA binding protein 2	-0.340588	-0.0786522
A_72_P388128	HNRNPAB	heterogeneous nuclear ribonucleoprotein A/B	0.129413	-0.0783088
A_72_P011106	PARP1	poly (ADP-ribose) polymerase 1	-1.4207	-0.0776713
A_72_P216007	EIF4A2	eukaryotic translation initiation factor 4A2	0.0643969	-0.077134
A_72_P353008	HSPA8	heat shock 70kDa protein 8	0.171993	-0.07676
A_72_P020991	CSNK2A1	casein kinase 2, alpha 1 polypeptide	0.00424031	-0.0767332
A_72_P349968	MTF2	metal response element binding transcription factor 2	-0.454914	-0.0766227
A_72_P337923	ERCC3	excision repair cross-complementation group 3	-0.324981	-0.0761815
A_72_P307318	SFMBT1	Scm-like with four mbt domains 1	-0.165676	-0.0755739
A_72_P337988	TCF4	transcription factor 4	-0.409125	-0.0754753
A_72_P180606	ZNF484	zinc finger protein 484	0.150006	-0.0753131
A_72_P330238	POP4	processing of precursor 4, ribonuclease P/MRP subunit (S. cerevisiae)	0.0791132	-0.0751792
A_72_P123076	ZNF513	zinc finger protein 513	0.0586379	-0.0746249
A_72_P362298	ZBTB8A	zinc finger and BTB domain containing 8A	-0.0746517	-0.074568
A_72_P032296	TBPL1	TBP-like 1	0.706954	-0.0745603
A_72_P349423	PTTG1	pituitary tumor-transforming 1	0.0952045	-0.0744243
A_72_P032601	CD84	CD84 molecule	-0.0837059	-0.0741908
A_72_P334723	TRIB2	tribbles homolog 2 (Drosophila)	0.0949537	-0.0737388
A_72_P161666	ZNF292	zinc finger protein 292	-0.572674	-0.0732378
A_72_P418409	ATF7IP	activating transcription factor 7 interacting protein	-0.175186	-0.0732165
A_72_P241072	RAE1	ribonucleic acid export 1	-0.080227	-0.0731282
A_72_P177461	F3	coagulation factor III (thromboplastin, tissue factor)	0.0735625	-0.0723156
A_72_P350103	TGFBR1	transforming growth factor, beta receptor 1	-0.0572228	-0.0716131
A_72_P378473	LRRC1	leucine rich repeat containing 1	-0.164224	-0.070637
A_72_P350678	DDX54	DEAD (Asp-Glu-Ala-Asp) box polypeptide 54	-0.0783487	-0.0704089
A_72_P097456	PRMT5	protein arginine methyltransferase 5	0.330976	-0.0696265
A_72_P390858	ZNF613	zinc finger protein 613	0.293121	-0.0695533
A_72_P097831	JAK1	Janus kinase 1	-1.36672	-0.0694051
A_72_P016311	ABL1	c-abl oncogene 1, non-receptor tyrosine kinase	-0.142786	-0.0693932
A_72_P314708	TRAF3	TNF receptor-associated factor 3	0.167723	-0.0688198
A_72_P247727	TRPS1	trichorhinophalangeal syndrome I	-0.142786	-0.0684773
A_72_P237027	EIF4A2	eukaryotic translation initiation factor 4A2	0.256829	-0.0678335
A_72_P429054	POFUT1	protein O-fucosyltransferase 1	-0.0877375	-0.0678074
A_72_P000746	NRP1	neuropilin 1	-0.874113	-0.067238
A_72_P427444	MAPK14	mitogen-activated protein kinase 14	0.0395296	-0.0666327
A_72_P245827	TEK	TEK tyrosine kinase, endothelial	0.163046	-0.0665638
A_72_P351938	IGFBP4	insulin-like growth factor binding protein 4	-0.269926	-0.0661813
A_72_P037056	GNAI2	guanine nucleotide binding protein (G protein), alpha inhibiting activity polypeptide 2	-1.13788	-0.0652955
A_72_P191041	ERCC6	excision repair cross-complementing rodent repair deficiency, complementation group 6	-0.0318951	-0.0649349
A_72_P386438	IDE	insulin-degrading enzyme	-0.082463	-0.0636262
A_72_P256322	FERMT2	fermitin family member 2	-0.0401893	-0.063278
A_72_P254947	NPM1	nucleophosmin (nucleolar phosphoprotein B23, numatrin)	-0.383903	-0.063079
A_72_P209977	TEK	TEK tyrosine kinase, endothelial	-0.303158	-0.0624608
A_72_P303139	IGF2	insulin-like growth factor 2	0.354185	-0.0624188
A_72_P354193	IL1RAP	interleukin 1 receptor accessory protein	0.345116	-0.0623538
A_72_P239057	ELP4	elongator acetyltransferase complex subunit 4	0.155936	-0.0616796
A_72_P320458	RYBP	RING1 and YY1 binding protein	0.0653036	-0.0612372
A_72_P396448	PROX1	prospero homeobox 1	0.172982	-0.0607619
A_72_P420059	TFEC	transcription factor EC	0.530379	-0.0606032
A_72_P169341	HAVCR2	hepatitis A virus cellular receptor 2	0.114668	-0.0605965
A_72_P414438	IGF2	insulin-like growth factor 2	0.0719629	-0.0605047
A_72_P397938	ETS1	v-ets erythroblastosis virus E26 oncogene homolog 1 (avian)	0.0626323	-0.0604101
A_72_P328613	GATA3	GATA binding protein 3	0.0884039	-0.0603507
A_72_P229932	EIF3A	eukaryotic translation initiation factor 3, subunit A	0.0562491	-0.0598502
A_72_P392993	RPS6KA5	ribosomal protein S6 kinase, 90kDa, polypeptide 5	0.222904	-0.0594981
A_72_P407148	PBX1	pre-B-cell leukemia homeobox 1	0.0947359	-0.0594689
A_72_P240852	ANGPTL2	angiopoietin-like 2	0.00610449	-0.0592408
A_72_P241467	SEMA6A	sema domain, transmembrane domain (TM), and cytoplasmic domain, (semaphorin) 6A	0.0380791	-0.0581772
A_72_P350613	PPP1R8	protein phosphatase 1, regulatory subunit 8	-0.343093	-0.0574047
A_72_P424654	KIAA2018	KIAA2018 ortholog	0.263713	-0.0564847
A_72_P242502	TAF11	TAF11 RNA polymerase II, TATA box binding protein (TBP)-associated factor, 28kDa	0.172777	-0.0563367
A_72_P418934	SLF1	SMC5-SMC6 complex localization factor 1	-0.120107	-0.0561414
A_72_P216152	NUPL2	nucleoporin like 2	0.129321	-0.0561056
A_72_P251132	KLF6	Kruppel-like factor 6	0.0793856	-0.0557202
A_72_P299839	EFNB2	ephrin-B2	0.106506	-0.0553058
A_72_P233082	BMPR2	bone morphogenetic protein receptor, type II (serine/threonine kinase)	0.0856404	-0.054694
A_72_P366018	TCEAL8	transcription elongation factor A (SII)-like 8	1.11425	-0.0544088
A_72_P116921	VDR	vitamin D (1,25- dihydroxyvitamin D3) receptor	0.235428	-0.0542972
A_72_P092951	UBE2D2	ubiquitin-conjugating enzyme E2D 2	0.388715	-0.0537785
A_72_P130626	ZNF397	zinc finger protein 397	-3.00567	-0.0535746
A_72_P211042	IGF2	insulin-like growth factor 2	0.3077	-0.0534826
A_72_P418959	EED	embryonic ectoderm development	1.74632	-0.0534597
A_72_P341738	NFIX	nuclear factor I/X (CCAAT-binding transcription factor)	0.162674	-0.0534384
A_72_P414318	HHEX	hematopoietically expressed homeobox	-0.0707243	-0.0531852
A_72_P425689	ZNF568	zinc finger protein 568	-0.282478	-0.0530186
A_72_P069821	ZNF385D	zinc finger protein 385D	1.25288	-0.0528127
A_72_P248467	THAP6	THAP domain containing 6	-0.379405	-0.0527439
A_72_P386063	BRD4	bromodomain containing 4	-0.870039	-0.0521674
A_72_P226102	DAZAP2	DAZ associated protein 2	0.300267	-0.0520884
A_72_P269274	AHR	aryl hydrocarbon receptor	0.122096	-0.0516301
A_72_P130266	SH3GL2	SH3-domain GRB2-like 2	0.37113	-0.0512925
A_72_P426114	WHSC1	Wolf-Hirschhorn syndrome candidate 1	-0.379262	-0.051234
A_72_P366128	ARHGEF2	Rho/Rac guanine nucleotide exchange factor (GEF) 2	-0.00611784	-0.0511504
A_72_P109306	ZNF667	zinc finger protein 667	0.117312	-0.0510229
A_72_P252207	PSEN1	presenilin 1	0.364998	-0.0508789
A_72_P088722	TEAD3	TEA domain family member 3	0.0994758	-0.0508391
A_72_P428149	KIF7	kinesin family member 7	-0.027572	-0.0508285
A_72_P362048	FZD10	frizzled class receptor 10	0.162633	-0.0506811
A_72_P056156	TBL1XR1	transducin (beta)-like 1 X-linked receptor 1	0.467244	-0.0506323
A_72_P183496	ZNF585A	zinc finger protein 585A	-0.143824	-0.0500817
A_72_P296414	ABLIM1	actin binding LIM protein 1	0.149862	-0.0499026
A_72_P225227	COPS2	COP9 constitutive photomorphogenic homolog subunit 2 (Arabidopsis)	0.178433	-0.0492051
A_72_P223667	PSEN2	presenilin 2	0.170976	-0.0488359
A_72_P116416	NFIC	nuclear factor I/C (CCAAT-binding transcription factor)	-0.759717	-0.0487776
A_72_P290434	PLA2G7	phospholipase A2, group VII (platelet-activating factor acetylhydrolase, plasma)	-0.401505	-0.0483046
A_72_P297989	PIN4	peptidylprolyl cis/trans isomerase, NIMA-interacting 4	-0.0613165	-0.0481606
A_72_P141811	NR2C2	nuclear receptor subfamily 2, group C, member 2	0.424892	-0.0476001
A_72_P176381	GEM	GTP binding protein overexpressed in skeletal muscle	0.786857	-0.047454
A_72_P161176	GAS6	growth arrest-specific 6	0.22234	-0.0473605
A_72_P394689	IL17B	interleukin 17B	0.277065	-0.047055
A_72_P340818	SLC6A4	solute carrier family 6 (neurotransmitter transporter), member 4	0.0485087	-0.0470334
A_72_P391738	RPS27A	ribosomal protein S27a	-0.129305	-0.0469215
A_72_P403598	EGLN3	egl-9 family hypoxia-inducible factor 3	0.0314888	-0.0468338
A_72_P348818	MAP3K13	mitogen-activated protein kinase kinase kinase 13	0.0678261	-0.0467535
A_72_P224112	TINF2	TERF1 (TRF1)-interacting nuclear factor 2	0.0212888	-0.046707
A_72_P094946	ZFP64	ZFP64 zinc finger protein	-0.48044	-0.0464646
A_72_P432739	CORO1A	coronin, actin binding protein, 1A	-0.0257138	-0.0460451
A_72_P406318	RPS6KA1	ribosomal protein S6 kinase, 90kDa, polypeptide 1	0.317861	-0.0459791
A_72_P326068	NFKBIA	nuclear factor of kappa light polypeptide gene enhancer in B-cells inhibitor, alpha	-0.167815	-0.0457452
A_72_P099851	ATP2A2	ATPase, Ca++ transporting, cardiac muscle, slow twitch 2	-0.080258	-0.0454637
A_72_P425949	MECP2	methyl CpG binding protein 2	0.252984	-0.0453913
A_72_P384338	APOBEC3H	apolipoprotein B mRNA editing enzyme, catalytic polypeptide-like 3H	0.826336	-0.0452671
A_72_P334493	SAV1	salvador family WW domain containing protein 1	-0.148409	-0.0452383
A_72_P101431	COIL	coilin	0.619064	-0.0450873
A_72_P000681	IRF2BP1	interferon regulatory factor 2 binding protein 1	-1.13689	-0.0449533
A_72_P305244	COMMD6	COMM domain containing 6	0.00783127	-0.044883
A_72_P078666	AKT2	v-akt murine thymoma viral oncogene homolog 2	0.0899501	-0.0447528
A_72_P418144	EIF2S1	eukaryotic translation initiation factor 2, subunit 1 alpha, 35kDa	0.229189	-0.0444707
A_72_P206732	PARK2	parkinson protein 2, E3 ubiquitin protein ligase (parkin)	-0.0428276	-0.04443
A_72_P035096	ATG7	autophagy related 7	0.0164227	-0.0444208
A_72_P251422	STC1	stanniocalcin 1	-0.0249271	-0.044314
A_72_P239847	CHP1	calcineurin-like EF-hand protein 1	-0.0196263	-0.0437527
A_72_P022956	C3AR1	complement component 3a receptor 1	-0.184318	-0.0434981
A_72_P146426	DKK3	dickkopf WNT signaling pathway inhibitor 3	0.563974	-0.0428975
A_72_P232617	CD274	CD274 molecule	0.0829688	-0.0428924
A_72_P215007	CDCA7L	cell division cycle associated 7-like	-0.0350733	-0.0428156
A_72_P403233	UBE2D2	ubiquitin-conjugating enzyme E2D 2	-0.0246684	-0.0427607
A_72_P194817	PRKCH	protein kinase C, eta	-0.548246	-0.0423622
A_72_P247887	HIVEP2	human immunodeficiency virus type I enhancer binding protein 2	-0.372832	-0.0423619
A_72_P418629	ARL2BP	ADP-ribosylation factor-like 2 binding protein	0.162937	-0.0423598
A_72_P394458	MLX	MLX, MAX dimerization protein	-0.17851	-0.0422348
A_72_P146391	IL2	interleukin 2	-0.0875375	-0.0420766
A_72_P290179	RXRG	retinoid X receptor, gamma	-0.0307712	-0.0417501
A_72_P373103	PDGFC	platelet derived growth factor C	0.103011	-0.0416356
A_72_P340881	NFATC1	nuclear factor of activated T-cells, cytoplasmic, calcineurin-dependent 1	-0.0348102	-0.0416311
A_72_P223382	PDLIM3	PDZ and LIM domain 3	-0.219318	-0.0412944
A_72_P189616	ZC3H11A	zinc finger CCCH-type containing 11A	-0.177096	-0.0412628
A_72_P120421	LOC397452	mineralocorticoid receptor	-0.267807	-0.0411852
A_72_P261127	DCLK1	doublecortin-like kinase 1	-0.112833	-0.0411607
A_72_P223882	RAB11A	RAB11A, member RAS oncogene family	0.0432266	-0.04113
A_72_P295164	PRKRIR	protein-kinase, interferon-inducible double stranded RNA dependent inhibitor, repressor of (P58 repressor)	0.0126144	-0.0410381
A_72_P165356	NDP	Norrie disease (pseudoglioma)	0.0322936	-0.041021
A_72_P415723	CRABP1	cellular retinoic acid binding protein 1	-0.403658	-0.0409148
A_72_P051981	SAP130	Sin3A-associated protein, 130kDa	-1.37451	-0.0407987
A_72_P334958	CCNA2	cyclin A2	-0.0381026	-0.0406311
A_72_P302969	SNCA	synuclein, alpha (non A4 component of amyloid precursor)	0.0543969	-0.0406086
A_72_P101516	MCM8	minichromosome maintenance 8 homologous recombination repair factor	-0.162941	-0.0403266
A_72_P258527	APBB2	amyloid beta (A4) precursor protein-binding, family B, member 2	0.0618326	-0.0401093
A_72_P430334	FUBP3	far upstream element (FUSE) binding protein 3	0.0542219	-0.0398132
A_72_P216142	MAP3K1	mitogen-activated protein kinase kinase kinase 1, E3 ubiquitin protein ligase	0.0353986	-0.0395536
A_72_P418149	SP3	Sp3 transcription factor	-0.0136636	-0.0395032
A_72_P305819	PGR	progesterone receptor	0.224876	-0.0392544
A_72_P370628	MBD1	methyl-CpG binding domain protein 1	0.656589	-0.0389835
A_72_P213812	SOX2	SRY (sex determining region Y)-box 2	0.139531	-0.0385807
A_72_P330698	HSPA8	heat shock 70kDa protein 8	0.0785053	-0.0385031
A_72_P336258	CDS1	CDP-diacylglycerol synthase (phosphatidate cytidylyltransferase) 1	0.0785053	-0.0385031
A_72_P322228	SUPT7L	suppressor of Ty 7 (S. cerevisiae)-like	-0.380375	-0.0382495
A_72_P340303	DNAJC21	DnaJ (Hsp40) homolog, subfamily C, member 21	0.0849829	-0.0376041
A_72_P383583	PRDX2	peroxiredoxin 2	-0.294465	-0.0375283
A_72_P059876	TLK1	tousled-like kinase 1	0.327633	-0.0374997
A_72_P264597	BBS4	Bardet-Biedl syndrome 4	-0.758739	-0.0372991
A_72_P232192	TNFRSF1B	tumor necrosis factor receptor superfamily, member 1B	0.172381	-0.0372938
A_72_P141386	PPARD	peroxisome proliferator-activated receptor delta	-0.556998	-0.0371579
A_72_P103011	TDP1	tyrosyl-DNA phosphodiesterase 1	-0.22583	-0.0371104
A_72_P372628	CCL5	chemokine (C-C motif) ligand 5	0.00620188	-0.0367841
A_72_P012616	PTGER3	prostaglandin E receptor 3 (subtype EP3)	0.208376	-0.0363939
A_72_P292104	RCAN3	RCAN family member 3	0.081941	-0.0356869
A_72_P039471	SERPINH1	serpin peptidase inhibitor, clade H (heat shock protein 47), member 1, (collagen binding protein 1)	0.832028	-0.0355789
A_72_P408118	TEC	tec protein tyrosine kinase	-0.00712857	-0.0348892
A_72_P323228	ZCCHC6	zinc finger, CCHC domain containing 6	0.140117	-0.0346831
A_72_P197885	DEDD	death effector domain containing	-0.311195	-0.0344561
A_72_P390368	RPS6KA5	ribosomal protein S6 kinase, 90kDa, polypeptide 5	-0.0952807	-0.0342592
A_72_P273154	MAVS	mitochondrial antiviral signaling protein	0.0263073	-0.0342555
A_72_P193242	ATF6	activating transcription factor 6	0.633652	-0.0336015
A_72_P022646	UBE2D2	ubiquitin-conjugating enzyme E2D 2	0.0541692	-0.0333567
A_72_P372873	MAPK9	mitogen-activated protein kinase 9	-0.623938	-0.0332483
A_72_P286584	ZCCHC6	zinc finger, CCHC domain containing 6	-0.49132	-0.0332226
A_72_P036691	BRD8	bromodomain containing 8	0.0971035	-0.0332201
A_72_P287679	CNOT1	CCR4-NOT transcription complex, subunit 1	0.0330434	-0.0330051
A_72_P405153	YWHAB	tyrosine 3-monooxygenase/tryptophan 5-monooxygenase activation protein, beta	-0.0785278	-0.0328853
A_72_P077746	NR5A1	nuclear receptor subfamily 5, group A, member 1	-0.0712824	-0.0326327
A_72_P008176	BARX2	BARX homeobox 2	-1.54915	-0.0325247
A_72_P349348	RNF4	ring finger protein 4	0.0848895	-0.0321066
A_72_P245607	SNF8	SNF8, ESCRT-II complex subunit	0.261251	-0.0320385
A_72_P255532	SREBF2	sterol regulatory element binding transcription factor 2	0.459162	-0.0319423
A_72_P317448	SDCBP	syndecan binding protein (syntenin)	0.574743	-0.0318927
A_72_P402943	CDC42SE1	CDC42 small effector 1	0.0922681	-0.0316274
A_72_P305634	ACO1	aconitase 1, soluble	0.107957	-0.0312169
A_72_P351728	WDFY2	WD repeat and FYVE domain containing 2	0.0941561	-0.0310762
A_72_P303119	ARF4	ADP-ribosylation factor 4	-1.10636	-0.0310032
A_72_P401003	NCOA2	nuclear receptor coactivator 2	-0.542695	-0.0309175
A_72_P392368	CIR1	corepressor interacting with RBPJ, 1	1.55374	-0.0308659
A_72_P333308	CX3CR1	chemokine (C-X3-C motif) receptor 1	0.242676	-0.0306195
A_72_P198037	KLF1	Kruppel-like factor 1 (erythroid)	0.0803487	-0.0305599
A_72_P258077	KLF3	Kruppel-like factor 3 (basic)	0.123355	-0.0303696
A_72_P150201	LITAF	lipopolysaccharide-induced TNF factor	-0.29848	-0.0301315
A_72_P200477	TRAF3	TNF receptor-associated factor 3	-0.032177	-0.0301061
A_72_P126991	KAT7	K(lysine) acetyltransferase 7	-0.0341424	-0.0294538
A_72_P420019	NFKB1	nuclear factor of kappa light polypeptide gene enhancer in B-cells 1	0.312725	-0.0293875
A_72_P175116	TPT1	tumor protein, translationally-controlled 1	-0.285624	-0.0293048
A_72_P181051	ADAMTS1	ADAM metallopeptidase with thrombospondin type 1 motif, 1	-0.355945	-0.0293026
A_72_P042881	MEAF6	MYST/Esa1-associated factor 6	-0.0148086	-0.0292113
A_72_P174611	FST	follistatin	-0.0148086	-0.0292113
A_72_P137006	RARG	retinoic acid receptor, gamma	-0.334279	-0.0289848
A_72_P222017	COIL	coilin	0.354537	-0.0287289
A_72_P072461	NR1H2	nuclear receptor subfamily 1, group H, member 2	0.0824025	-0.0282713
A_72_P351358	CDC34	cell division cycle 34	-0.217867	-0.028254
A_72_P321553	CUL2	cullin 2	-0.278162	-0.0281256
A_72_P311073	DDX39B	DEAD (Asp-Glu-Ala-Asp) box polypeptide 39B	0.131291	-0.0280014
A_72_P016381	MAML2	mastermind-like 2 (Drosophila)	0.0669708	-0.0279296
A_72_P191216	GTF2A1	general transcription factor IIA, 1, 19/37kDa	0.0420675	-0.0278547
A_72_P431874	FEN1	flap structure-specific endonuclease 1	0.169211	-0.0278159
A_72_P191081	MTRF1	mitochondrial translational release factor 1	-0.108582	-0.0269687
A_72_P046246	ACVR1B	activin A receptor, type IB	-0.394731	-0.0269156
A_72_P229892	ACO1	aconitase 1, soluble	-0.0836668	-0.0268705
A_72_P300949	MAP3K13	mitogen-activated protein kinase kinase kinase 13	-0.00816357	-0.0267767
A_72_P215987	CAST	calpastatin	0.0947199	-0.0267658
A_72_P338093	GTF3C1	general transcription factor IIIC, polypeptide 1, alpha 220kDa	-0.33864	-0.026553
A_72_P389813	RPGR	0	-0.0375651	-0.0262352
A_72_P033216	ZNF79	zinc finger protein 79	0.131661	-0.0260881
A_72_P184481	CDC5L	cell division cycle 5-like	0.131661	-0.0260881
A_72_P038801	NPAS2	neuronal PAS domain protein 2	0.0275304	-0.025915
A_72_P249032	HNF4G	hepatocyte nuclear factor 4, gamma	-0.308344	-0.0257686
A_72_P365328	OGT	O-linked N-acetylglucosamine (GlcNAc) transferase	-0.0138601	-0.0256578
A_72_P378003	KPNB1	karyopherin (importin) beta 1	-0.0138601	-0.0256578
A_72_P150276	BACH1	BTB and CNC homology 1, basic leucine zipper transcription factor 1	0.061754	-0.0256153
A_72_P343003	CDKN3	cyclin-dependent kinase inhibitor 3	1.05376	-0.0256044
A_72_P153656	IRF8	interferon regulatory factor 8	0.0926902	-0.0250909
A_72_P244807	SCML2	sex comb on midleg-like 2 (Drosophila)	-0.4913	-0.0249502
A_72_P077616	CDKN2B	cyclin-dependent kinase inhibitor 2B (p15, inhibits CDK4)	-0.142803	-0.0242875
A_72_P246152	MBNL3	muscleblind-like splicing regulator 3	-0.419885	-0.0242833
A_72_P184171	NPAS2	neuronal PAS domain protein 2	-0.00842737	-0.0242511
A_72_P331728	ARHGEF3	Rho guanine nucleotide exchange factor 3	-0.0178549	-0.0242415
A_72_P433784	ZZZ3	zinc finger, ZZ-type containing 3	0.104813	-0.0241807
A_72_P177806	HR	hair growth associated	0.0456925	-0.0241142
A_72_P227762	UBC	ubiquitin C	0.132336	-0.0239894
A_72_P368508	YWHAZ	tyrosine 3-monooxygenase/tryptophan 5-monooxygenase activation protein, zeta polypeptide	0.0677574	-0.0237703
A_72_P428739	TWIST1	twist basic helix-loop-helix transcription factor 1	0.10372	-0.0237476
A_72_P428914	SMAD9	SMAD family member 9	-0.0614208	-0.0235881
A_72_P409668	NRBP1	nuclear receptor binding protein 1	0.0716266	-0.023164
A_72_P012781	IKZF2	IKAROS family zinc finger 2 (Helios)	0.0593687	-0.0230935
A_72_P217932	TBX10	T-box 10	0.0593687	-0.0230935
A_72_P363123	NCBP2	nuclear cap binding protein subunit 2, 20kDa	-0.400637	-0.022957
A_72_P392543	ZNF24	zinc finger protein 24	0.103874	-0.0227057
A_72_P188511	ARHGAP35	Rho GTPase activating protein 35	0.0197709	-0.0226728
A_72_P323278	EGLN2	egl-9 family hypoxia-inducible factor 2	0.0760341	-0.0226281
A_72_P317723	TIAM1	T-cell lymphoma invasion and metastasis 1	-0.326802	-0.0223876
A_72_P091861	KDM5C	lysine (K)-specific demethylase 5C	0.452606	-0.0223193
A_72_P404053	ARPC2	actin related protein 2/3 complex, subunit 2, 34kDa	0.0971792	-0.0223043
A_72_P385258	LCORL	ligand dependent nuclear receptor corepressor-like	0.0758672	-0.0222627
A_72_P333028	CAMK2G	calcium/calmodulin-dependent protein kinase II gamma	0.0806762	-0.0221004
A_72_P338448	CAMK2G	calcium/calmodulin-dependent protein kinase II gamma	0.0534854	-0.0220825
A_72_P344608	AKAP7	A-kinase anchoring protein 7	0.112239	-0.021941
A_72_P376253	CTNND1	catenin (cadherin-associated protein), delta 1	-0.125681	-0.0217568
A_72_P433829	HMGB1	high mobility group box 1	0.158094	-0.0216908
A_72_P151876	ZFYVE26	zinc finger, FYVE domain containing 26	0.464697	-0.0215845
A_72_P008081	NOR-1	neuron-derived orphan receptor-1 alfa	-0.165288	-0.0214489
A_72_P038916	NRP1	neuropilin 1	0.0905483	-0.0213865
A_72_P216462	MAPK14	mitogen-activated protein kinase 14	0.0905483	-0.0213865
A_72_P124081	PPM1B	protein phosphatase, Mg2+/Mn2+ dependent, 1B	0.0921462	-0.0210977
A_72_P306158	PPBP	pro-platelet basic protein (chemokine (C-X-C motif) ligand 7)	0.0556605	-0.0210568
A_72_P292979	LAMTOR2	late endosomal/lysosomal adaptor, MAPK and MTOR activator 2	0.00668625	-0.021053
A_72_P244532	DCN	decorin	-0.0184231	-0.0209463
A_72_P174066	DNMT1	DNA (cytosine-5-)-methyltransferase 1	0.0703281	-0.020776
A_72_P072276	SOCS4	suppressor of cytokine signaling 4	0.0343368	-0.0207254
A_72_P322698	VEGFA	vascular endothelial growth factor A	0.0912077	-0.0206615
A_72_P387409	TPR	translocated promoter region, nuclear basket protein	0.0309827	-0.0201607
A_72_P176121	TGFB2	transforming growth factor beta 2	-0.0570788	-0.0196943
A_72_P343643	COL1A1	collagen, type I, alpha 1	0.389599	-0.0196752
A_72_P288139	CILP	cartilage intermediate layer protein, nucleotide pyrophosphohydrolase	-0.178294	-0.0192346
A_72_P294514	BBX	bobby sox homolog (Drosophila)	0.110908	-0.0192294
A_72_P298839	DMTF1	cyclin D binding myb-like transcription factor 1	0.248826	-0.0191073
A_72_P248067	RBBP7	retinoblastoma binding protein 7	1.15771	-0.0188336
A_72_P395883	TSHZ2	teashirt zinc finger homeobox 2	0.0630762	-0.0185792
A_72_P121491	PRKCB	protein kinase C, beta	0.0794365	-0.0184779
A_72_P423679	PAFAH1B1	platelet-activating factor acetylhydrolase 1b, regulatory subunit 1 (45kDa)	0.0786478	-0.0184474
A_72_P077411	KLF9	Kruppel-like factor 9	0.361637	-0.0183577
A_72_P237342	ATP5L	ATP synthase, H+ transporting, mitochondrial Fo complex, subunit G	0.0945569	-0.0183094
A_72_P373633	ZNF692	zinc finger protein 692	-0.259324	-0.0180521
A_72_P434004	UBC	ubiquitin C	0.0468879	-0.0179534
A_72_P051536	SCP2	sterol carrier protein 2	0.0206254	-0.0179381
A_72_P410733	BTC	betacellulin	0.15562	-0.0179
A_72_P348113	DCN	decorin	0.14275	-0.0178477
A_72_P008331	TGIF1	TGFB-induced factor homeobox 1	-0.00630784	-0.0177751
A_72_P285564	PRDM15	PR domain containing 15	0.0504374	-0.0176569
A_72_P275999	ANKZF1	ankyrin repeat and zinc finger domain containing 1	0.143721	-0.0174667
A_72_P021811	NKX3-1	NK3 homeobox 1	0.049301	-0.0174125
A_72_P132906	DYRK1A	dual-specificity tyrosine-(Y)-phosphorylation regulated kinase 1A	-0.0140133	-0.0173068
A_72_P049091	SMARCE1	SWI/SNF related, matrix associated, actin dependent regulator of chromatin, subfamily e, member 1	0.131265	-0.0172086
A_72_P253307	EIF3A	eukaryotic translation initiation factor 3, subunit A	-0.00455142	-0.0171671
A_72_P337633	NCOR2	nuclear receptor corepressor 2	0.0497267	-0.0171533
A_72_P388558	MXI1	MAX interactor 1, dimerization protein	0.0871613	-0.0166027
A_72_P216072	MED14	mediator complex subunit 14	0.0100532	-0.0165969
A_72_P377168	ABLIM1	actin binding LIM protein 1	-0.110387	-0.0164869
A_72_P424614	ING2	inhibitor of growth family, member 2	0.0672706	-0.016373
A_72_P381873	CUX1	cut-like homeobox 1	0.0787551	-0.016258
A_72_P088606	GHRHR	growth hormone releasing hormone receptor	0.0616194	-0.01594
A_72_P406963	LOC100037950	nuclear receptor corepressor 1	0.602829	-0.015923
A_72_P125316	E2F8	E2F transcription factor 8	1.09079	-0.01544
A_72_P253952	EIF4G3	eukaryotic translation initiation factor 4 gamma, 3	0.0334334	-0.0153895
A_72_P423799	GNG2	guanine nucleotide binding protein (G protein), gamma 2	0.0708272	-0.0151736
A_72_P116626	ZNF280D	zinc finger protein 280D	-0.311965	-0.014919
A_72_P089611	PPM1B	protein phosphatase, Mg2+/Mn2+ dependent, 1B	0.0762925	-0.0146078
A_72_P228677	DYRK1A	dual-specificity tyrosine-(Y)-phosphorylation regulated kinase 1A	0.0892207	-0.0145301
A_72_P278734	ZNF398	zinc finger protein 398	0.0892207	-0.0145301
A_72_P009971	EIF4G3	eukaryotic translation initiation factor 4 gamma, 3	0.0941617	-0.0145224
A_72_P204692	MED23	mediator complex subunit 23	-0.0934509	-0.014466
A_72_P420204	CTDSPL	CTD (carboxy-terminal domain, RNA polymerase II, polypeptide A) small phosphatase-like	0.0703345	-0.0143069
A_72_P097501	NPAS2	neuronal PAS domain protein 2	0.0428544	-0.0139214
A_72_P391403	CSNK2A1	casein kinase 2, alpha 1 polypeptide	0.121537	-0.0139079
A_72_P239962	PHF17	PHD finger protein 17	0.225134	-0.013803
A_72_P405808	PRDM2	PR domain containing 2, with ZNF domain	0.19195	-0.0135746
A_72_P228227	LEF1	lymphoid enhancer-binding factor 1	0.403908	-0.0134378
A_72_P211532	EEF2K	eukaryotic elongation factor 2 kinase	0.0724124	-0.0133801
A_72_P089971	MBD2	methyl-CpG binding domain protein 2	-0.00105888	-0.0131946
A_72_P213672	MAP2K1	mitogen-activated protein kinase kinase 1	-0.0399971	-0.01309
A_72_P022996	CREB3L2	cAMP responsive element binding protein 3-like 2	0.141602	-0.0128672
A_72_P149151	RPL13A	ribosomal protein L13a	-0.0838534	-0.0126747
A_72_P269444	ZNF354A	zinc finger protein 354A	-0.243616	-0.0126704
A_72_P046306	NR2C1	nuclear receptor subfamily 2, group C, member 1	0.0569942	-0.0126077
A_72_P352438	PAPOLA	poly(A) polymerase alpha	-0.119014	-0.0125727
A_72_P282694	TIAM1	T-cell lymphoma invasion and metastasis 1	-0.0940139	-0.0124093
A_72_P356923	GTF2H2	general transcription factor IIH, polypeptide 2, 44kDa	0.0735506	-0.0121897
A_72_P209007	ARL9	ADP ribosylation factor like GTPase 9	0.106007	-0.0119856
A_72_P250577	MET	MET proto-oncogene, receptor tyrosine kinase	-1.01305	-0.0119007
A_72_P152911	PPM1A	protein phosphatase, Mg2+/Mn2+ dependent, 1A	0.613055	-0.0117056
A_72_P151286	TCEA3	transcription elongation factor A (SII), 3	-0.719241	-0.0116977
A_72_P020226	PPP3CA	protein phosphatase 3, catalytic subunit, alpha isozyme	0.619418	-0.0114498
A_72_P145631	MAP2K6	mitogen-activated protein kinase kinase 6	0.619418	-0.0114498
A_72_P067196	ABCG2	ATP-binding cassette, sub-family G (WHITE), member 2	0.0241105	-0.0111008
A_72_P371228	IRF2	interferon regulatory factor 2	0.0168687	-0.0110752
A_72_P137466	CHD3	chromodomain helicase DNA binding protein 3	0.0564986	-0.0109815
A_72_P122866	ZNF568	zinc finger protein 568	0.0725582	-0.0109414
A_72_P092771	KLF5	Kruppel-like factor 5 (intestinal)	-0.108256	-0.0107934
A_72_P083061	ESRRG	estrogen-related receptor gamma	0.10245	-0.0107106
A_72_P429909	IRAK2	0	-0.0292111	-0.0106747
A_72_P100751	HIPK1	homeodomain interacting protein kinase 1	0.107554	-0.0105851
A_72_P403823	GTF2I	general transcription factor IIi	0.258453	-0.0105816
A_72_P186876	FOXO3	forkhead box O3	0.0633334	-0.0105427
A_72_P073356	SETX	senataxin	0.0945172	-0.0104647
A_72_P302834	LEPR	leptin receptor	0.0693532	-0.010354
A_72_P146911	SCG2	secretogranin II	-0.143513	-0.010286
A_72_P063361	MTOR	mechanistic target of rapamycin (serine/threonine kinase)	0.00753178	-0.010274
A_72_P029186	PRKAA1	protein kinase, AMP-activated, alpha 1 catalytic subunit	-1.13027	-0.0100243
A_72_P407223	EGR3	early growth response 3	0.0698599	-0.00977004
A_72_P203857	EZH1	enhancer of zeste 1 polycomb repressive complex 2 subunit	-0.168992	-0.00974739
A_72_P250652	EIF3E	eukaryotic translation initiation factor 3, subunit E	-0.170436	-0.00967892
A_72_P096786	EIF4G3	eukaryotic translation initiation factor 4 gamma, 3	-0.0216762	-0.00951943
A_72_P286389	ITGA8	integrin, alpha 8	0.149112	-0.00932628
A_72_P111801	TCF4	transcription factor 4	0.0546539	-0.00924395
A_72_P041421	RPTOR	regulatory associated protein of MTOR, complex 1	0.11342	-0.00882009
A_72_P381903	CHD5	chromodomain helicase DNA binding protein 5	0.00123311	-0.00875427
A_72_P409853	STAT6	signal transducer and activator of transcription 6, interleukin-4 induced	0.0954499	-0.00874179
A_72_P088666	CD14	CD14 molecule	-0.0611575	-0.00838297
A_72_P128916	NFIB	nuclear factor I/B	0.560722	-0.00838068
A_72_P387428	COL7A1	collagen, type VII, alpha 1	0.115448	-0.00836179
A_72_P088171	MYOCD	myocardin	-0.259443	-0.00833882
A_72_P128426	FGF10	fibroblast growth factor 10	0.100483	-0.00815683
A_72_P318413	AMFR	autocrine motility factor receptor, E3 ubiquitin protein ligase	-0.715989	-0.00775047
A_72_P245057	LSR	lipolysis stimulated lipoprotein receptor	-0.0831431	-0.00761102
A_72_P288929	CMIP	c-Maf inducing protein	0.0987226	-0.00648807
A_72_P190186	EEF2K	eukaryotic elongation factor 2 kinase	0.0126425	-0.00630748
A_72_P403833	RBFA	ribosome binding factor A (putative)	-0.0695756	-0.00600396
A_72_P285149	TRIM33	tripartite motif containing 33	0.113205	-0.00596689
A_72_P125986	KLF12	Kruppel-like factor 12	-0.100881	-0.00594965
A_72_P002956	KAT6B	K(lysine) acetyltransferase 6B	0.914415	-0.00508472
A_72_P279029	ABCB10	ATP-binding cassette, sub-family B (MDR/TAP), member 10	0.0777857	-0.00491468
A_72_P335763	KLF12	Kruppel-like factor 12	0.0777857	-0.00491468
A_72_P086236	LASS6	ceramide synthase 6	0.502606	-0.00480795
A_72_P146956	INHA	inhibin, alpha	0.148034	-0.00477667
A_72_P029846	ANAPC13	anaphase promoting complex subunit 13	1.277	-0.00476679
A_72_P219077	CARF	calcium responsive transcription factor	0.503308	-0.00461898
A_72_P101551	LOC100156764	elongator complex protein 3	0.0903908	-0.00460921
A_72_P034171	MBD4	methyl-CpG binding domain protein 4	-0.121644	-0.00456579
A_72_P381373	RPS6KA3	ribosomal protein S6 kinase, 90kDa, polypeptide 3	0	-0.00455742
A_72_P332993	SPIC	Spi-C transcription factor (Spi-1/PU.1 related)	0.0906734	-0.00454769
A_72_P104861	SRSF7	serine/arginine-rich splicing factor 7	0.0906872	-0.00453918
A_72_P105086	CASP8AP2	caspase 8 associated protein 2	0.0933051	-0.00444968
A_72_P165831	MYC	v-myc avian myelocytomatosis viral oncogene homolog	0.0933051	-0.00444968
A_72_P232662	ACE	angiotensin I converting enzyme (peptidyl-dipeptidase A) 1	0.23535	-0.00438627
A_72_P393498	CEBPZ	CCAAT/enhancer binding protein (C/EBP), zeta	0.225927	-0.00438126
A_72_P130851	DTX4	deltex homolog 4 (Drosophila)	0.0968123	-0.0043519
A_72_P203307	CSTF2	cleavage stimulation factor, 3' pre-RNA, subunit 2, 64kDa	-0.125116	-0.00433468
A_72_P303224	PC	pyruvate carboxylase	-0.913467	-0.00383136
A_72_P379168	CUL3	cullin 3	0.155869	-0.00362687
A_72_P414353	VEGFA	vascular endothelial growth factor A	0.443036	-0.00359888
A_72_P282949	PHF20	PHD finger protein 20	-0.294476	-0.00333388
A_72_P376888	CREBZF	CREB/ATF bZIP transcription factor	0.103565	-0.00318934
A_72_P099121	PRKDC	protein kinase, DNA-activated, catalytic polypeptide	-0.181094	-0.00291178
A_72_P118351	RASGEF1A	RasGEF domain family, member 1A	-0.0973152	-0.00284829
A_72_P165846	NFKBIA	nuclear factor of kappa light polypeptide gene enhancer in B-cells inhibitor, alpha	-3.31041	-0.00272759
A_72_P265702	WNT2B	wingless-type MMTV integration site family, member 2B	0.150359	-0.00253046
A_72_P084766	NAB1	NGFI-A binding protein 1	1.89245	-0.00250998
A_72_P016196	ING3	inhibitor of growth family, member 3	0.0935512	-0.00133202
A_72_P293339	CCNT1	cyclin T1	0.0126425	-0.00131409
A_72_P342683	SYNCRIP	synaptotagmin binding, cytoplasmic RNA interacting protein	0.0892331	-0.00126708
A_72_P044116	PPP1R12A	protein phosphatase 1, regulatory subunit 12A	0.0897934	-0.0012357
A_72_P241962	GSK3B	glycogen synthase kinase 3 beta	0.0916069	-0.00122526
A_72_P116176	ERC1	ELKS/RAB6-interacting/CAST family member 1	0.0926523	-0.00121157
A_72_P126586	UNKL	unkempt family zinc finger-like	-0.359692	-0.00120361
A_72_P301644	PRPF8	pre-mRNA processing factor 8	0.086717	-0.00115674
A_72_P281384	SOX11	SRY (sex determining region Y)-box 11	0.0801496	-0.00113152
A_72_P105951	EGLN3	egl-9 family hypoxia-inducible factor 3	0.0245008	-0.000860564
A_72_P214067	ZDHHC16	zinc finger, DHHC-type containing 16	0.0525685	-0.000706443
A_72_P186651	SATB1	SATB homeobox 1	0.0682232	-0.000558142
A_72_P365308	ECD	ecdysoneless homolog (Drosophila)	0.175204	-0.000411268
A_72_P402908	GBP1	guanylate binding protein 1, interferon-inducible	0.0209125	0.000250964
A_72_P051241	CREB5	cAMP responsive element binding protein 5	0.0213857	0.000351992
A_72_P376808	CTNND1	catenin (cadherin-associated protein), delta 1	0.0874013	0.000572802
A_72_P204312	RPS19	ribosomal protein S19	0.286324	0.00157682
A_72_P083281	CHD2	chromodomain helicase DNA binding protein 2	-0.225676	0.00180811
A_72_P386198	RBBP8	retinoblastoma binding protein 8	-0.035274	0.00182358
A_72_P273129	CHD1L	chromodomain helicase DNA binding protein 1-like	0.0677693	0.00190231
A_72_P437044	PTPN1	protein tyrosine phosphatase, non-receptor type 1	-0.0257138	0.00203088
A_72_P033906	DCLK1	doublecortin-like kinase 1	0.0518158	0.00214392
A_72_P002871	ATF2	activating transcription factor 2	0.560762	0.00261513
A_72_P288324	TEAD1	TEA domain family member 1 (SV40 transcriptional enhancer factor)	-0.140257	0.00268357
A_72_P180746	TLR4	toll-like receptor 4	-0.569015	0.00275361
A_72_P415383	THRSP	thyroid hormone responsive	0.138654	0.00375874
A_72_P296564	TEX264	testis expressed 264	0.0042874	0.00377014
A_72_P002851	TRIM31	tripartite motif containing 31	0.296326	0.00414739
A_72_P125016	HDAC1	histone deacetylase 1	0.19004	0.00419647
A_72_P121201	SYNCRIP	synaptotagmin binding, cytoplasmic RNA interacting protein	-0.020232	0.00437993
A_72_P011366	METAP2	methionyl aminopeptidase 2	-0.311985	0.0044461
A_72_P223887	PRKAR1A	protein kinase, cAMP-dependent, regulatory, type I, alpha	0.022938	0.00500279
A_72_P006121	TRIM63	tripartite motif containing 63, E3 ubiquitin protein ligase	0.0266595	0.00587083
A_72_P344798	NFKB1	nuclear factor of kappa light polypeptide gene enhancer in B-cells 1	0.0735506	0.00593751
A_72_P409233	CENPF	centromere protein F, 350/400kDa (mitosin)	0.0428192	0.00598875
A_72_P074786	THBS1	thrombospondin 1	0.0168607	0.00623874
A_72_P371328	AKT3	v-akt murine thymoma viral oncogene homolog 3	-0.0495322	0.0063111
A_72_P135706	ZBTB38	zinc finger and BTB domain containing 38	0.0839142	0.00647051
A_72_P152091	RAB23	RAB23, member RAS oncogene family	0.0843666	0.00656336
A_72_P416483	DCK	deoxycytidine kinase	0.482775	0.0065647
A_72_P353053	RSF1	remodeling and spacing factor 1	0.0306627	0.00699145
A_72_P050346	SIRT4	sirtuin 4	0.090381	0.00701961
A_72_P311268	ENC1	ectodermal-neural cortex 1 (with BTB domain)	0.090381	0.00701961
A_72_P179661	PINK1	PTEN induced putative kinase 1	0.731136	0.00704178
A_72_P288739	SOX18	SRY (sex determining region Y)-box 18	-0.465415	0.007283
A_72_P177911	NR1I3	nuclear receptor subfamily 1, group I, member 3	0.0269621	0.0073517
A_72_P227082	TOP1	topoisomerase (DNA) I	0.0614076	0.00735368
A_72_P373678	OGT	O-linked N-acetylglucosamine (GlcNAc) transferase	0.0614076	0.00735368
A_72_P061416	NCOA2	nuclear receptor coactivator 2	-0.115194	0.00746865
A_72_P394363	OLIG1	oligodendrocyte transcription factor 1	0.0763452	0.00760596
A_72_P118226	DAB2	Dab, mitogen-responsive phosphoprotein, homolog 2 (Drosophila)	-0.0786664	0.00764345
A_72_P064681	RNASEL	ribonuclease L (2',5'-oligoisoadenylate synthetase-dependent)	0.105404	0.00768018
A_72_P165401	ADIPOQ	adiponectin, C1Q and collagen domain containing	0.105404	0.00768018
A_72_P415278	LRP6	low density lipoprotein receptor-related protein 6	0.105404	0.00768018
A_72_P252477	ZNF436	zinc finger protein 436	0.109133	0.00812083
A_72_P265237	EIF4A2	eukaryotic translation initiation factor 4A2	0.447363	0.00818157
A_72_P121826	LGR4	leucine-rich repeat containing G protein-coupled receptor 4	0.147883	0.00827634
A_72_P048166	CNOT2	CCR4-NOT transcription complex, subunit 2	0.0780242	0.00828011
A_72_P255072	MBTPS1	membrane-bound transcription factor peptidase, site 1	-0.0876377	0.00847624
A_72_P420349	SHH	sonic hedgehog	0.0691621	0.00851847
A_72_P329233	CHD1L	chromodomain helicase DNA binding protein 1-like	0.0543237	0.00859709
A_72_P180731	KIT	v-kit Hardy-Zuckerman 4 feline sarcoma viral oncogene homolog	0.126649	0.00866293
A_72_P213577	MYOG	myogenin (myogenic factor 4)	0.0364732	0.00882106
A_72_P145851	CENPF	centromere protein F	0.0260272	0.00893467
A_72_P279519	KDR	kinase insert domain receptor	0.0697112	0.00908582
A_72_P409918	STIL	SCL/TAL1 interrupting locus	0.0615857	0.00908735
A_72_P224612	EIF4EBP2	eukaryotic translation initiation factor 4E binding protein 2	0.0882614	0.00944726
A_72_P159781	PCF11	PCF11 cleavage and polyadenylation factor subunit	0.0822942	0.00948178
A_72_P402883	ACTB	actin, beta	0.670604	0.00953595
A_72_P293354	S100A10	S100 calcium binding protein A10	0.0395372	0.00964553
A_72_P312803	RNF31	ring finger protein 31	-0.0180073	0.00970569
A_72_P340213	DOCK1	dedicator of cytokinesis 1	0.140883	0.00976558
A_72_P298845	IGF2BP2	insulin-like growth factor 2 mRNA binding protein 2	0.0599222	0.00979251
A_72_P347858	IDE	insulin-degrading enzyme	0.0013689	0.00984443
A_72_P093286	EYA3	eyes absent homolog 3 (Drosophila)	0.0680606	0.00988555
A_72_P233472	FOXN3	forkhead box N3	-0.322644	0.00992722
A_72_P396273	FOXN3	forkhead box N3	0.0677846	0.0102938
A_72_P058991	KLF13	Kruppel-like factor 13	0.0943979	0.0107081
A_72_P020706	RAD23B	RAD23 homolog B, nucleotide excision repair protein	0.10746	0.0110971
A_72_P295264	EIF2AK3	eukaryotic translation initiation factor 2-alpha kinase 3	-0.0107152	0.0112356
A_72_P336173	ITGA2	integrin, alpha 2 (CD49B, alpha 2 subunit of VLA-2 receptor)	-0.0107152	0.0112356
A_72_P149681	MAGED1	melanoma antigen family D, 1	0.239689	0.0113726
A_72_P235677	NELFCD	negative elongation factor complex member C/D	0.0782472	0.01146
A_72_P146541	TXNIP	thioredoxin interacting protein	-0.678542	0.0114848
A_72_P066761	IFIH1	interferon induced with helicase C domain 1	0.0526839	0.0115032
A_72_P384488	MKKS	McKusick-Kaufman syndrome	-0.0541275	0.011517
A_72_P416038	TNFRSF1B	tumor necrosis factor receptor superfamily, member 1B	-0.0541275	0.011517
A_72_P374888	SREBF2	sterol regulatory element binding transcription factor 2	0.833503	0.0115803
A_72_P404938	PHF2	PHD finger protein 2	0.0309073	0.0117466
A_72_P034351	ACVR2B	activin A receptor, type IIB	0.03918	0.0118395
A_72_P326218	SOD2	superoxide dismutase 2, mitochondrial	-0.0210092	0.0119317
A_72_P030626	BCAS3	breast carcinoma amplified sequence 3	0.315779	0.0119483
A_72_P262822	IGF1R	insulin-like growth factor 1 receptor	0.0762427	0.0119944
A_72_P166701	HBP1	HMG-box transcription factor 1	-0.0853099	0.0120083
A_72_P368003	STMN2	stathmin 2	0.122401	0.0121173
A_72_P100321	ENPP2	ectonucleotide pyrophosphatase/phosphodiesterase 2	0.0680123	0.0121205
A_72_P021881	TFAM	transcription factor A, mitochondrial	0.0443832	0.0123579
A_72_P232422	FAS	Fas cell surface death receptor	-0.143437	0.0124051
A_72_P022146	LRP5	low density lipoprotein receptor-related protein 5	0.0618873	0.0124936
A_72_P389588	NEDD4L	neural precursor cell expressed, developmentally down-regulated 4-like, E3 ubiquitin protein ligase	-0.0361625	0.0127651
A_72_P204132	ERG	v-ets avian erythroblastosis virus E26 oncogene homolog	-0.0229409	0.0127864
A_72_P410268	DNMT3B	DNA (cytosine-5-)-methyltransferase 3 beta	0.0309827	0.0129515
A_72_P035786	IFRD1	interferon-related developmental regulator 1	-0.0682424	0.0129995
A_72_P094761	MAP2K1	mitogen-activated protein kinase kinase 1	0.0492572	0.0130769
A_72_P267566	ZNF510	zinc finger protein 510	0.00622167	0.0131322
A_72_P318763	BAMBI	BMP and activin membrane-bound inhibitor	0.435667	0.0132039
A_72_P177566	OPTN	optineurin	0.451263	0.0133098
A_72_P437389	ZNF385B	zinc finger protein 385B	0.0270193	0.0133747
A_72_P428774	RRAGA	Ras-related GTP binding A	0.101979	0.0135313
A_72_P255907	NUP155	nucleoporin 155kDa	-0.0124442	0.0136383
A_72_P026386	ZBTB20	zinc finger and BTB domain containing 20	-0.0623361	0.0139552
A_72_P353093	GLO1	glyoxalase I	-0.129252	0.014087
A_72_P021376	TLK1	tousled-like kinase 1	-0.0609061	0.0141013
A_72_P412643	CCL2	chemokine (C-C motif) ligand 2	-0.0587814	0.0141546
A_72_P415573	SMN1	survival of motor neuron 1, telomeric	0.0471744	0.0142653
A_72_P426409	ITGB5	integrin, beta 5	0.279084	0.0143176
A_72_P297874	TCF25	transcription factor 25 (basic helix-loop-helix)	0.188642	0.0143603
A_72_P225162	ZBED4	zinc finger, BED-type containing 4	-0.674062	0.0145831
A_72_P208102	ARX	aristaless related homeobox	0.113069	0.014695
A_72_P429174	RAB35	RAB35, member RAS oncogene family	0.115033	0.0148381
A_72_P431489	PCBD2	pterin-4 alpha-carbinolamine dehydratase/dimerization cofactor of hepatocyte nuclear factor 1 alpha (TCF1) 2	0.115033	0.0148381
A_72_P211387	DDX1	DEAD (Asp-Glu-Ala-Asp) box helicase 1	-0.161984	0.0148585
A_72_P180791	FOXO1	forkhead box O1	-0.0342786	0.0148713
A_72_P394003	CPEB3	cytoplasmic polyadenylation element binding protein 3	0.122193	0.0150024
A_72_P408673	PYGO2	pygopus family PHD finger 2	0.122193	0.0150024
A_72_P259652	DLL1	delta-like 1 (Drosophila)	-0.194958	0.0150064
A_72_P003181	EIF3H	eukaryotic translation initiation factor 3, subunit H	0.464587	0.0150182
A_72_P296789	AEBP2	AE binding protein 2	0.0197709	0.0152115
A_72_P292129	F2RL1	coagulation factor II (thrombin) receptor-like 1	0.0151786	0.0152138
A_72_P288094	NFE2L3	nuclear factor, erythroid 2-like 3	0.0287024	0.0153466
A_72_P402378	EIF2AK3	eukaryotic translation initiation factor 2-alpha kinase 3	-0.0427261	0.0154562
A_72_P005151	GTF2I	general transcription factor IIi	0.455403	0.015691
A_72_P304064	SON	SON DNA binding protein	0.455403	0.015691
A_72_P232252	TREM1	triggering receptor expressed on myeloid cells 1	0.0989252	0.0158375
A_72_P162201	EDA	ectodysplasin A	0.0806762	0.0160084
A_72_P111881	DCLK1	doublecortin-like kinase 1	0.135856	0.0162428
A_72_P243852	ZNF567	zinc finger protein 567	0.135856	0.0162428
A_72_P420599	TSC22D1	TSC22 domain family, member 1	0.0392827	0.0163265
A_72_P188786	CREBRF	CREB3 regulatory factor	0.0406016	0.0164491
A_72_P002071	ROR2	receptor tyrosine kinase-like orphan receptor 2	-0.0638651	0.0165161
A_72_P124451	ZNF182	zinc finger protein 182	0.0593687	0.0165225
A_72_P214312	ZSCAN29	zinc finger and SCAN domain containing 29	0.389729	0.0165237
A_72_P060516	AGO2	argonaute RISC catalytic component 2	0.104285	0.0165504
A_72_P292684	LCORL	ligand dependent nuclear receptor corepressor-like	0.126134	0.0169421
A_72_P136311	RCAN3	RCAN family member 3	-0.581788	0.0170253
A_72_P413413	NRP1	neuropilin 1	0.0970353	0.0171549
A_72_P036491	NFYC	nuclear transcription factor Y, gamma	0.0636126	0.0171612
A_72_P263977	FIP1L1	factor interacting with PAPOLA and CPSF1	0.194034	0.0171685
A_72_P232282	IGF1	insulin-like growth factor 1 (somatomedin C)	0.125929	0.0174089
A_72_P342853	TOE1	target of EGR1, member 1 (nuclear)	0.619418	0.01747
A_72_P334328	ETV6	ets variant 6	-0.0375651	0.0174849
A_72_P403498	PSEN1	presenilin 1	-0.0375651	0.0174849
A_72_P245682	MTHFR	methylenetetrahydrofolate reductase (NAD(P)H)	0.0291635	0.0175612
A_72_P332783	CEP290	centrosomal protein 290kDa	0.0686981	0.0175618
A_72_P374908	CD247	CD247 molecule	0.0686795	0.0176162
A_72_P426124	CNOT2	CCR4-NOT transcription complex, subunit 2	0.0686795	0.0176162
A_72_P376303	HES6	hes family bHLH transcription factor 6	-0.0554169	0.017825
A_72_P363543	GAS6	growth arrest-specific 6	0.0287653	0.0179076
A_72_P242067	DOCK4	dedicator of cytokinesis 4	0.0722168	0.0180209
A_72_P314993	BDP1	B double prime 1, subunit of RNA polymerase III transcription initiation factor IIIB	-0.0180104	0.0182667
A_72_P397403	NSD1	nuclear receptor binding SET domain protein 1	-0.0180104	0.0182667
A_72_P354533	ARID4B	AT rich interactive domain 4B (RBP1-like)	0.14504	0.0189013
A_72_P274989	CIITA	class II, major histocompatibility complex, transactivator	0.0521541	0.0189557
A_72_P382063	ANKRD49	ankyrin repeat domain 49	-0.159192	0.0191519
A_72_P432259	NFYC	nuclear transcription factor Y, gamma	-0.063539	0.0193708
A_72_P065771	JHDM1D	jumonji C domain containing histone demethylase 1 homolog D (S. cerevisiae)	0.00448615	0.0195214
A_72_P396858	SMARCA2	SWI/SNF related, matrix associated, actin dependent regulator of chromatin, subfamily a, member 2	1.435	0.019705
A_72_P356968	FER	fer (fps/fes related) tyrosine kinase	0.48822	0.0197155
A_72_P108336	DCLK1	doublecortin-like kinase 1	0.0766034	0.0198244
A_72_P378218	RAB34	RAB34, member RAS oncogene family	0.0891314	0.0200608
A_72_P380343	CDC5L	cell division cycle 5-like	0.0891314	0.0200608
A_72_P403538	MAD2L2	MAD2 mitotic arrest deficient-like 2 (yeast)	0.0891314	0.0200608
A_72_P435084	MEF2C	myocyte enhancer factor 2C	0.389599	0.0205285
A_72_P153421	CUL1	cullin 1	0.359908	0.0205818
A_72_P144686	EP400	E1A binding protein p400	-0.0663453	0.0207606
A_72_P305714	TFAM	transcription factor A, mitochondrial	-0.0463542	0.0208979
A_72_P426224	MED17	mediator complex subunit 17	0.0747663	0.0210404
A_72_P087431	SLC9A6	solute carrier family 9, subfamily A (NHE6, cation proton antiporter 6), member 6	-0.340639	0.0212843
A_72_P232542	UOX	urate oxidase	0.0504602	0.0213942
A_72_P070396	SON	SON DNA binding protein	0.0418731	0.0218689
A_72_P363318	ACTB	actin, beta	0.17495	0.0222411
A_72_P272194	CD36	CD36 molecule (thrombospondin receptor)	-0.362571	0.0222773
A_72_P381653	CHD3	chromodomain helicase DNA binding protein 3	0.0676198	0.0225085
A_72_P028771	MBTPS1	membrane-bound transcription factor peptidase, site 1	-0.00979295	0.0226397
A_72_P376488	LZTFL1	leucine zipper transcription factor-like 1	0.410912	0.0228246
A_72_P383348	MBTPS2	membrane-bound transcription factor peptidase, site 2	0.0148461	0.022833
A_72_P344898	EBF1	early B-cell factor 1	-0.425551	0.0229175
A_72_P108176	PRKAB1	protein kinase, AMP-activated, beta 1 non-catalytic subunit	0.00493178	0.0229535
A_72_P368018	COMMD7	COMM domain containing 7	-0.244268	0.0231619
A_72_P305804	RXRG	retinoid X receptor, gamma	-0.156132	0.0232537
A_72_P431734	SYNCRIP	synaptotagmin binding, cytoplasmic RNA interacting protein	0.0611965	0.0236342
A_72_P230727	CTNNB1	catenin (cadherin-associated protein), beta 1, 88kDa	0.612212	0.0239354
A_72_P423394	CAMK1D	calcium/calmodulin-dependent protein kinase ID	0.0734437	0.0240199
A_72_P371403	DAPK3	death-associated protein kinase 3	-0.612603	0.0241932
A_72_P042071	EEF2K	eukaryotic elongation factor 2 kinase	0.543608	0.0242909
A_72_P363333	MBNL1	muscleblind-like splicing regulator 1	-0.133803	0.0245678
A_72_P321033	ACTB	actin, beta	0.0293477	0.024781
A_72_P334193	ROCK2	Rho-associated, coiled-coil containing protein kinase 2	-0.0661942	0.0249028
A_72_P178151	COPS2	COP9 signalosome subunit 2	-0.141906	0.0251475
A_72_P219782	RPGR	0	0.246832	0.0253142
A_72_P326973	SREBF1	sterol regulatory element binding transcription factor 1	0.0594075	0.0254393
A_72_P179811	TCERG1	transcription elongation regulator 1	0.214729	0.0258421
A_72_P414443	IGF2	insulin-like growth factor 2	0.477786	0.0260129
A_72_P394428	TLK2	tousled like kinase 2	0.115652	0.0261119
A_72_P398958	ATXN7	ataxin 7	-0.0208886	0.0265354
A_72_P098086	FST	follistatin	0.0263432	0.0267151
A_72_P304264	GPC3	glypican 3	-0.676925	0.0267313
A_72_P335098	LAMTOR3	late endosomal/lysosomal adaptor, MAPK and MTOR activator 3	-0.286107	0.0267424
A_72_P333643	NFAT5	nuclear factor of activated T-cells 5, tonicity-responsive	-0.0152955	0.027088
A_72_P031266	ZSCAN4	zinc finger and SCAN domain containing 4	-0.0188089	0.0271798
A_72_P215087	HLTF	helicase-like transcription factor	0.367371	0.0273379
A_72_P176091	DDX58	DEAD (Asp-Glu-Ala-Asp) box polypeptide 58	0.0134888	0.0274064
A_72_P169886	CDKN2B	cyclin-dependent kinase inhibitor 2B (p15, inhibits CDK4)	-0.591745	0.0276158
A_72_P403148	ARID1A	AT rich interactive domain 1A (SWI-like)	0.144924	0.0277376
A_72_P377703	PBX1	pre-B-cell leukemia homeobox 1	0.0400545	0.0278206
A_72_P305099	RIPK3	receptor-interacting serine-threonine kinase 3	0.270844	0.0278458
A_72_P412888	CEBPA	CCAAT/enhancer binding protein (C/EBP), alpha	-0.0891968	0.0278943
A_72_P230892	TEAD1	TEA domain family member 1 (SV40 transcriptional enhancer factor)	0.281447	0.0279619
A_72_P186671	ABCG2	ATP-binding cassette, sub-family G (WHITE), member 2	-0.0717433	0.0281602
A_72_P360433	NF2	neurofibromin 2 (merlin)	0.0727233	0.0286693
A_72_P258322	JMJD1C	jumonji domain containing 1C	0.0103809	0.0289737
A_72_P410778	ZNF318	zinc finger protein 318	-0.0212761	0.0290106
A_72_P133976	EPAS1	endothelial PAS domain protein 1	0.0118603	0.0292676
A_72_P246252	TAF3	TAF3 RNA polymerase II, TATA box binding protein (TBP)-associated factor, 140kDa	-0.490715	0.0294178
A_72_P292059	HIC2	hypermethylated in cancer 2	0.315768	0.0296406
A_72_P014926	GCN1	GCN1, eIF2 alpha kinase activator homolog	-0.147333	0.0299467
A_72_P423464	CASK	calcium/calmodulin-dependent serine protein kinase (MAGUK family)	-0.0750772	0.0300271
A_72_P426434	PPP1R12A	protein phosphatase 1, regulatory subunit 12A	-0.0750772	0.0300271
A_72_P345308	TNC	tenascin C	0.0964502	0.0300283
A_72_P401108	PEG3	paternally expressed 3	0.104404	0.0306865
A_72_P253442	HOXA5	homeobox A5	0.0293539	0.0307298
A_72_P336913	TBX5	T-box 5	0.0819887	0.0307433
A_72_P352073	PIAS1	protein inhibitor of activated STAT, 1	0.204032	0.0312819
A_72_P403528	SMARCA5	SWI/SNF related, matrix associated, actin dependent regulator of chromatin, subfamily a, member 5	0.152797	0.0313079
A_72_P368223	ASXL1	additional sex combs like 1 (Drosophila)	-0.417851	0.0316684
A_72_P286979	TRIM13	tripartite motif containing 13	0.242101	0.0317652
A_72_P098471	NEFL	neurofilament, light polypeptide	0.0253753	0.031772
A_72_P344703	LOC100524218	eomesodermin homolog	0.0346235	0.0318054
A_72_P161746	ETV6	ets variant 6	0.174138	0.0319638
A_72_P402748	EEF1G	eukaryotic translation elongation factor 1 gamma	0.0110017	0.0322884
A_72_P393788	MYO6	myosin VI	-0.793114	0.0325379
A_72_P251147	TCF21	transcription factor 21	0.0996884	0.0326818
A_72_P195957	NCOA1	nuclear receptor coactivator 1	0.488834	0.0327313
A_72_P220997	TCHP	trichoplein, keratin filament binding	0.16674	0.0330999
A_72_P158476	GSK3B	glycogen synthase kinase 3 beta	0.0947012	0.0332529
A_72_P088156	CAMK2G	calcium/calmodulin-dependent protein kinase II gamma	-0.0510056	0.03362
A_72_P427824	ZNF774	zinc finger protein 774	0.00145746	0.0336665
A_72_P075831	ZNF432	zinc finger protein 432	0.347468	0.0337234
A_72_P002151	CHAF1B	chromatin assembly factor 1, subunit B (p60)	-0.311261	0.0346116
A_72_P399443	RGR	retinal G protein coupled receptor	-0.135105	0.0347511
A_72_P198757	ERCC6	excision repair cross-complementing rodent repair deficiency, complementation group 6	-0.212221	0.0349617
A_72_P124881	PRKCE	protein kinase C, epsilon	0.0469903	0.0351252
A_72_P002696	NFIB	nuclear factor I/B	0.0746667	0.0351252
A_72_P156386	UBE2D2	ubiquitin-conjugating enzyme E2D 2	-0.84289	0.0352657
A_72_P186276	ASIP	agouti signaling protein	-0.102148	0.0354212
A_72_P091661	DOCK1	dedicator of cytokinesis 1	1.68254	0.0355394
A_72_P341138	ZNF451	zinc finger protein 451	0.0998711	0.0355435
A_72_P433549	APOBEC3F	apolipoprotein B mRNA editing enzyme, catalytic polypeptide-like 3F	-0.0835008	0.0357985
A_72_P146501	MAPK12	mitogen-activated protein kinase 12	0.0974454	0.0358624
A_72_P280529	PPP5C	protein phosphatase 5, catalytic subunit	-0.158163	0.0360443
A_72_P320338	MFSD11	major facilitator superfamily domain containing 11	0.0905468	0.036331
A_72_P386358	URI1	URI1, prefoldin-like chaperone	0.319814	0.036423
A_72_P177706	PTHLH	parathyroid hormone-like hormone	-0.256055	0.0366526
A_72_P402993	ZNFX1	zinc finger, NFX1-type containing 1	0.0140549	0.0366779
A_72_P348449	TOP2B	topoisomerase (DNA) II beta	-0.117696	0.037091
A_72_P383393	HTATIP2	HIV-1 Tat interactive protein 2, 30kDa	-0.0630367	0.0375294
A_72_P289419	ELMO1	engulfment and cell motility 1	0.0382445	0.0376588
A_72_P392633	NSD1	nuclear receptor binding SET domain protein 1	0.0472421	0.0380269
A_72_P391973	SMC6	structural maintenance of chromosomes 6	-0.0652051	0.0381655
A_72_P399618	CAMK2G	calcium/calmodulin-dependent protein kinase II gamma	-0.0341388	0.0383167
A_72_P375458	ELF1	E74-like factor 1 (ets domain transcription factor)	0.291007	0.0383195
A_72_P418964	TACC1	transforming, acidic coiled-coil containing protein 1	0.242891	0.0383204
A_72_P302724	PARK7	parkinson protein 7	-0.474376	0.0387248
A_72_P380463	SAP18	Sin3A associated protein 18kDa	0.977683	0.039122
A_72_P174061	IRF1	interferon regulatory factor 1	0.492559	0.0394755
A_72_P175936	NR3C1	nuclear receptor subfamily 3, group C, member 1 (glucocorticoid receptor)	0.049896	0.03953
A_72_P172006	WDFY2	WD repeat and FYVE domain containing 2	-0.0390007	0.0395569
A_72_P172171	PLA2G7	phospholipase A2, group VII (platelet-activating factor acetylhydrolase, plasma)	-0.670432	0.0398164
A_72_P354348	IRF6	interferon regulatory factor 6	-0.030308	0.0398934
A_72_P167591	SPP1	secreted phosphoprotein 1	0.382285	0.0406839
A_72_P267142	TBL1X	transducin (beta)-like 1X-linked	0.0706558	0.0406935
A_72_P345933	PCF11	PCF11 cleavage and polyadenylation factor subunit	-0.0365221	0.0409908
A_72_P302564	KPNA2	karyopherin alpha 2 (RAG cohort 1, importin alpha 1)	1.27467	0.0411797
A_72_P316048	ECD	ecdysoneless homolog (Drosophila)	-0.307055	0.0412987
A_72_P074591	GMCL1	germ cell-less, spermatogenesis associated 1	-0.043784	0.0415453
A_72_P242357	TAF2	TAF2 RNA polymerase II, TATA box binding protein (TBP)-associated factor, 150kDa	-0.758911	0.0418923
A_72_P288844	ARHGAP30	Rho GTPase activating protein 30	-0.135166	0.0418994
A_72_P201897	MORF4L2	mortality factor 4 like 2	-0.379111	0.0419977
A_72_P109241	NLK	nemo-like kinase	0.0398922	0.0421992
A_72_P356893	SETDB1	SET domain, bifurcated 1	0.328768	0.0423657
A_72_P292954	TFDP2	transcription factor Dp-2 (E2F dimerization partner 2)	-0.167709	0.0424652
A_72_P149411	ADAM8	ADAM metallopeptidase domain 8	0.252556	0.0426025
A_72_P013036	FANCD2	Fanconi anemia, complementation group D2	-0.0296138	0.0427561
A_72_P395573	CD74	CD74 molecule, major histocompatibility complex, class II invariant chain	0.0698896	0.0429064
A_72_P416982	HSPA5	heat shock 70kDa protein 5 (glucose-regulated protein, 78kDa)	-0.121033	0.0431593
A_72_P286189	ETV1	ets variant 1	-0.048579	0.0432995
A_72_P406848	DDR1	discoidin domain receptor tyrosine kinase 1	0.0705118	0.04334
A_72_P406808	PA2G4	proliferation-associated 2G4, 38kDa	0.245023	0.0434153
A_72_P398963	TCEANC2	transcription elongation factor A (SII) N-terminal and central domain containing 2	0.125629	0.0434989
A_72_P202887	GTF2E2	general transcription factor IIE, polypeptide 2, beta 34kDa	0.343216	0.0445597
A_72_P223212	MAVS	mitochondrial antiviral signaling protein	0.0255405	0.0448016
A_72_P381183	SMURF2	SMAD specific E3 ubiquitin protein ligase 2	0.216356	0.0449116
A_72_P343318	AFF1	AF4/FMR2 family, member 1	0.233556	0.0449759
A_72_P002866	APP	amyloid beta (A4) precursor protein	0.206245	0.0455498
A_72_P414253	ACVR2A	activin A receptor, type IIA	0.16243	0.0457329
A_72_P035736	EPO	erythropoietin	0.421612	0.045746
A_72_P180691	MTOR	mechanistic target of rapamycin (serine/threonine kinase)	-0.0559401	0.045975
A_72_P065996	BAMBI	BMP and activin membrane-bound inhibitor	0.10338	0.0465088
A_72_P404353	PDPK1	3-phosphoinositide dependent protein kinase-1	-0.0491341	0.0467822
A_72_P395073	MXI1	MAX interactor 1, dimerization protein	0.136373	0.0473907
A_72_P101856	SRSF2	serine/arginine-rich splicing factor 2	0.0168248	0.0474083
A_72_P340083	ZFHX4	zinc finger homeobox 4	0.0182723	0.0478468
A_72_P306518	RYBP	RING1 and YY1 binding protein	-0.211203	0.0482057
A_72_P317138	ME2	malic enzyme 2, NAD(+)-dependent, mitochondrial	0.0453536	0.0485234
A_72_P177311	PLAUR	plasminogen activator, urokinase receptor	-0.0131474	0.0488044
A_72_P280539	RAB34	RAB34, member RAS oncogene family	0.375267	0.0488792
A_72_P171696	NAA15	N(alpha)-acetyltransferase 15, NatA auxiliary subunit	-0.0604874	0.0490523
A_72_P341278	SOD2	superoxide dismutase 2, mitochondrial	-0.636746	0.0490689
A_72_P237492	TIE1	tyrosine kinase with immunoglobulin-like and EGF-like domains 1	-0.0962036	0.0500928
A_72_P124176	E2F3	E2F transcription factor 3	0.214572	0.0504618
A_72_P388463	OSM	oncostatin M	0.0971738	0.050612
A_72_P209677	GNPTAB	N-acetylglucosamine-1-phosphate transferase, alpha and beta subunits	0.381582	0.0506142
A_72_P051421	MKKS	McKusick-Kaufman syndrome	0.582122	0.0509774
A_72_P070726	SBF2	SET binding factor 2	0.675758	0.0510419
A_72_P022776	ADAMTS1	ADAM metallopeptidase with thrombospondin type 1 motif, 1	0.579789	0.051282
A_72_P336363	UFL1	UFM1-specific ligase 1	-0.101995	0.0513096
A_72_P362458	CAPN3	calpain 3	0.385791	0.0513517
[truncated: 1,375 more rows]
